# Supplementary material for: Deep mutational scanning of essential bacterial proteins can guide antibiotic development
Source: Nat Commun. 2023 Jan 16;14:241. doi: 10.1038/s41467-023-35940-3 (PMC9842644; doi:10.1038/s41467-023-35940-3)
Supplement: Supplementary file 4 — Supplementary Data 1 [file 41467_2023_35940_MOESM4_ESM.csv]

GeneName	FullDesignId	TargetAaPosition	MutatedAa	MutatedCodon	TargetAa	TargetCodon	OnyxEditReadCounts
fabZ	001-A02K.3525677	2	A	GCG	T	ACT	114
fabZ	001-A02K.3525718	2	C	TGC	T	ACT	77
fabZ	001-A02K.3525707	2	D	GAT	T	ACT	107
fabZ	001-A02K.3525704	2	E	GAA	T	ACT	190
fabZ	001-A02K.3525724	2	F	TTT	T	ACT	114
fabZ	001-A02K.3525709	2	G	GGC	T	ACT	259
fabZ	001-A02K.3525695	2	H	CAT	T	ACT	105
fabZ	001-A02K.3525670	2	I	ATT	T	ACT	35
fabZ	001-A02K.3525683	2	K	AAA	T	ACT	123
fabZ	001-A02K.3525702	2	L	CTG	T	ACT	152
fabZ	001-A02K.3525691	2	M	ATG	T	ACT	204
fabZ	001-A02K.3525684	2	N	AAC	T	ACT	154
fabZ	001-A02K.3525673	2	P	CCG	T	ACT	79
fabZ	001-A02K.3525694	2	Q	CAG	T	ACT	245
fabZ	001-A02K.3525699	2	R	CGT	T	ACT	75
fabZ	001-A02K.3525687	2	S	AGC	T	ACT	75
fabZ	001-A02K.3525667	2	T	ACC	T	ACT	28
fabZ	001-A02K.3525714	2	V	GTG	T	ACT	179
fabZ	001-A02K.3525719	2	W	TGG	T	ACT	21
fabZ	001-A02K.3525717	2	Y	TAT	T	ACT	122
fabZ	001-A02K.3525759	3	A	GCG	T	ACT	270
fabZ	001-A02K.3525772	3	C	TGC	T	ACT	262
fabZ	001-A02K.3525780	3	D	GAT	T	ACT	132
fabZ	001-A02K.3525754	3	E	GAA	T	ACT	119
fabZ	001-A02K.3525785	3	F	TTT	T	ACT	154
fabZ	001-A02K.3525762	3	G	GGC	T	ACT	218
fabZ	001-A02K.3525777	3	H	CAT	T	ACT	145
fabZ	001-A02K.3525740	3	I	ATT	T	ACT	159
fabZ	001-A02K.3525726	3	K	AAA	T	ACT	45
fabZ	001-A02K.3525753	3	L	CTG	T	ACT	377
fabZ	001-A02K.3525739	3	M	ATG	T	ACT	160
fabZ	001-A02K.3525727	3	N	AAC	T	ACT	30
fabZ	001-A02K.3525746	3	P	CCG	T	ACT	174
fabZ	001-A02K.3525743	3	Q	CAG	T	ACT	346
fabZ	001-A02K.3525778	3	R	CGT	T	ACT	182
fabZ	001-A02K.3525734	3	S	AGC	T	ACT	229
fabZ	001-A02K.3525731	3	T	ACC	T	ACT	96
fabZ	001-A02K.3525766	3	V	GTG	T	ACT	86
fabZ	001-A02K.3525773	3	W	TGG	T	ACT	228
fabZ	001-A02K.3525783	3	Y	TAT	T	ACT	88
fabZ	001-A02K.3525824	4	A	GCG	N	AAC	181
fabZ	001-A02K.3525840	4	C	TGC	N	AAC	173
fabZ	001-A02K.3525821	4	D	GAT	N	AAC	195
fabZ	001-A02K.3525818	4	E	GAA	N	AAC	99
fabZ	001-A02K.3525846	4	F	TTT	N	AAC	146
fabZ	001-A02K.3525827	4	G	GGC	N	AAC	155
fabZ	001-A02K.3525805	4	H	CAT	N	AAC	144
fabZ	001-A02K.3525801	4	I	ATT	N	AAC	168
fabZ	001-A02K.3525787	4	K	AAA	N	AAC	123
fabZ	001-A02K.3525816	4	L	CTG	N	AAC	186
fabZ	001-A02K.3525800	4	M	ATG	N	AAC	223
fabZ	001-A02K.3525789	4	N	AAT	N	AAC	232
fabZ	001-A02K.3525808	4	P	CCG	N	AAC	333
fabZ	001-A02K.3525804	4	Q	CAG	N	AAC	192
fabZ	001-A02K.3525813	4	R	CGT	N	AAC	147
fabZ	001-A02K.3525795	4	S	AGC	N	AAC	163
fabZ	001-A02K.3525791	4	T	ACC	N	AAC	214
fabZ	001-A02K.3525832	4	V	GTG	N	AAC	327
fabZ	001-A02K.3525841	4	W	TGG	N	AAC	185
fabZ	001-A02K.3525835	4	Y	TAT	N	AAC	98
fabZ	001-A02K.3525884	5	A	GCG	T	ACT	45
fabZ	001-A02K.3525900	5	C	TGC	T	ACT	153
fabZ	001-A02K.3525881	5	D	GAT	T	ACT	239
fabZ	001-A02K.3525878	5	E	GAA	T	ACT	240
fabZ	001-A02K.3525906	5	F	TTT	T	ACT	207
fabZ	001-A02K.3525887	5	G	GGC	T	ACT	354
fabZ	001-A02K.3525865	5	H	CAT	T	ACT	211
fabZ	001-A02K.3525861	5	I	ATT	T	ACT	78
fabZ	001-A02K.3525848	5	K	AAA	T	ACT	171
fabZ	001-A02K.3525876	5	L	CTG	T	ACT	5
fabZ	001-A02K.3525860	5	M	ATG	T	ACT	166
fabZ	001-A02K.3525849	5	N	AAC	T	ACT	111
fabZ	001-A02K.3525868	5	P	CCG	T	ACT	188
fabZ	001-A02K.3525864	5	Q	CAG	T	ACT	225
fabZ	001-A02K.3525873	5	R	CGT	T	ACT	121
fabZ	001-A02K.3525855	5	S	AGC	T	ACT	166
fabZ	001-A02K.3525907	5	T	ACC	T	ACT	28
fabZ	001-A02K.3525892	5	V	GTG	T	ACT	154
fabZ	001-A02K.3525901	5	W	TGG	T	ACT	209
fabZ	001-A02K.3525895	5	Y	TAT	T	ACT	196
fabZ	001-A02K.3588268	6	A	GCG	H	CAT	330
fabZ	001-A02K.3588272	6	C	TGC	H	CAT	168
fabZ	001-A02K.3588267	6	D	GAT	H	CAT	163
fabZ	001-A02K.3588266	6	E	GAA	H	CAT	63
fabZ	001-A02K.3588274	6	F	TTT	H	CAT	144
fabZ	001-A02K.3588269	6	G	GGC	H	CAT	308
fabZ	001-A02K.3588275	6	H	CAC	H	CAT	8
fabZ	001-A02K.3588261	6	I	ATT	H	CAT	120
fabZ	001-A02K.3588256	6	K	AAA	H	CAT	99
fabZ	001-A02K.3588265	6	L	CTG	H	CAT	135
fabZ	001-A02K.3588260	6	M	ATG	H	CAT	416
fabZ	001-A02K.3588257	6	N	AAC	H	CAT	331
fabZ	001-A02K.3588263	6	P	CCG	H	CAT	166
fabZ	001-A02K.3588262	6	Q	CAG	H	CAT	90
fabZ	001-A02K.3588264	6	R	CGT	H	CAT	99
fabZ	001-A02K.3588259	6	S	AGC	H	CAT	398
fabZ	001-A02K.3588258	6	T	ACC	H	CAT	372
fabZ	001-A02K.3588270	6	V	GTG	H	CAT	289
fabZ	001-A02K.3588273	6	W	TGG	H	CAT	332
fabZ	001-A02K.3588271	6	Y	TAT	H	CAT	73
fabZ	001-A02K.3588288	7	A	GCG	T	ACT	395
fabZ	001-A02K.3588292	7	C	TGC	T	ACT	270
fabZ	001-A02K.3588287	7	D	GAT	T	ACT	340
fabZ	001-A02K.3588286	7	E	GAA	T	ACT	187
fabZ	001-A02K.3588294	7	F	TTT	T	ACT	243
fabZ	001-A02K.3588289	7	G	GGC	T	ACT	911
fabZ	001-A02K.3588282	7	H	CAT	T	ACT	408
fabZ	001-A02K.3588280	7	I	ATT	T	ACT	113
fabZ	001-A02K.3588276	7	K	AAA	T	ACT	222
fabZ	001-A02K.3588285	7	L	CTG	T	ACT	542
fabZ	001-A02K.3588279	7	M	ATG	T	ACT	196
fabZ	001-A02K.3588277	7	N	AAC	T	ACT	238
fabZ	001-A02K.3588283	7	P	CCG	T	ACT	221
fabZ	001-A02K.3588281	7	Q	CAG	T	ACT	297
fabZ	001-A02K.3588284	7	R	CGT	T	ACT	270
fabZ	001-A02K.3588278	7	S	AGC	T	ACT	163
fabZ	001-A02K.3588295	7	T	ACC	T	ACT	5
fabZ	001-A02K.3588290	7	V	GTG	T	ACT	274
fabZ	001-A02K.3588293	7	W	TGG	T	ACT	237
fabZ	001-A02K.3588291	7	Y	TAT	T	ACT	179
fabZ	001-A02K.3588308	8	A	GCG	L	CTG	209
fabZ	001-A02K.3588312	8	C	TGC	L	CTG	113
fabZ	001-A02K.3588307	8	D	GAT	L	CTG	166
fabZ	001-A02K.3588306	8	E	GAA	L	CTG	241
fabZ	001-A02K.3588315	8	F	TTT	L	CTG	212
fabZ	001-A02K.3588309	8	G	GGC	L	CTG	87
fabZ	001-A02K.3588303	8	H	CAT	L	CTG	234
fabZ	001-A02K.3588301	8	I	ATT	L	CTG	47
fabZ	001-A02K.3588296	8	K	AAA	L	CTG	112
fabZ	001-A02K.3588314	8	L	TTA	L	CTG	91
fabZ	001-A02K.3588300	8	M	ATG	L	CTG	306
fabZ	001-A02K.3588297	8	N	AAC	L	CTG	101
fabZ	001-A02K.3588304	8	P	CCG	L	CTG	227
fabZ	001-A02K.3588302	8	Q	CAG	L	CTG	343
fabZ	001-A02K.3588305	8	R	CGT	L	CTG	35
fabZ	001-A02K.3588299	8	S	AGC	L	CTG	176
fabZ	001-A02K.3588298	8	T	ACC	L	CTG	157
fabZ	001-A02K.3588310	8	V	GTG	L	CTG	332
fabZ	001-A02K.3588313	8	W	TGG	L	CTG	178
fabZ	001-A02K.3588311	8	Y	TAT	L	CTG	260
fabZ	001-A02K.3588329	9	A	GCG	Q	CAG	118
fabZ	001-A02K.3588333	9	C	TGC	Q	CAG	82
fabZ	001-A02K.3588328	9	D	GAT	Q	CAG	55
fabZ	001-A02K.3588327	9	E	GAA	Q	CAG	64
fabZ	001-A02K.3588335	9	F	TTT	Q	CAG	81
fabZ	001-A02K.3588330	9	G	GGC	Q	CAG	115
fabZ	001-A02K.3588323	9	H	CAT	Q	CAG	143
fabZ	001-A02K.3588321	9	I	ATT	Q	CAG	75
fabZ	001-A02K.3588316	9	K	AAA	Q	CAG	129
fabZ	001-A02K.3588326	9	L	CTG	Q	CAG	213
fabZ	001-A02K.3588320	9	M	ATG	Q	CAG	78
fabZ	001-A02K.3588317	9	N	AAC	Q	CAG	61
fabZ	001-A02K.3588324	9	P	CCG	Q	CAG	248
fabZ	001-A02K.3588322	9	Q	CAA	Q	CAG	246
fabZ	001-A02K.3588325	9	R	CGT	Q	CAG	112
fabZ	001-A02K.3588319	9	S	AGC	Q	CAG	96
fabZ	001-A02K.3588318	9	T	ACC	Q	CAG	126
fabZ	001-A02K.3588331	9	V	GTG	Q	CAG	73
fabZ	001-A02K.3588334	9	W	TGG	Q	CAG	45
fabZ	001-A02K.3588332	9	Y	TAT	Q	CAG	37
fabZ	001-A02K.3588349	10	A	GCG	I	ATT	25
fabZ	001-A02K.3588353	10	C	TGC	I	ATT	81
fabZ	001-A02K.3588348	10	D	GAT	I	ATT	110
fabZ	001-A02K.3588347	10	E	GAA	I	ATT	111
fabZ	001-A02K.3588355	10	F	TTT	I	ATT	132
fabZ	001-A02K.3588350	10	G	GGC	I	ATT	86
fabZ	001-A02K.3588343	10	H	CAT	I	ATT	131
fabZ	001-A02K.3588340	10	I	ATC	I	ATT	138
fabZ	001-A02K.3588336	10	K	AAA	I	ATT	47
fabZ	001-A02K.3588346	10	L	CTG	I	ATT	140
fabZ	001-A02K.3588341	10	M	ATG	I	ATT	113
fabZ	001-A02K.3588337	10	N	AAC	I	ATT	132
fabZ	001-A02K.3588344	10	P	CCG	I	ATT	117
fabZ	001-A02K.3588342	10	Q	CAG	I	ATT	112
fabZ	001-A02K.3588345	10	R	CGT	I	ATT	50
fabZ	001-A02K.3588339	10	S	AGC	I	ATT	136
fabZ	001-A02K.3588338	10	T	ACC	I	ATT	52
fabZ	001-A02K.3588351	10	V	GTG	I	ATT	46
fabZ	001-A02K.3588354	10	W	TGG	I	ATT	81
fabZ	001-A02K.3588352	10	Y	TAT	I	ATT	85
fabZ	001-A02K.3588369	11	A	GCG	E	GAA	24
fabZ	001-A02K.3588373	11	C	TGC	E	GAA	103
fabZ	001-A02K.3588368	11	D	GAT	E	GAA	256
fabZ	001-A02K.3588367	11	E	GAG	E	GAA	60
fabZ	001-A02K.3588375	11	F	TTT	E	GAA	151
fabZ	001-A02K.3588370	11	G	GGC	E	GAA	36
fabZ	001-A02K.3588363	11	H	CAT	E	GAA	80
fabZ	001-A02K.3588361	11	I	ATT	E	GAA	60
fabZ	001-A02K.3588356	11	K	AAA	E	GAA	62
fabZ	001-A02K.3588366	11	L	CTG	E	GAA	107
fabZ	001-A02K.3588360	11	M	ATG	E	GAA	112
fabZ	001-A02K.3588357	11	N	AAC	E	GAA	87
fabZ	001-A02K.3588364	11	P	CCG	E	GAA	61
fabZ	001-A02K.3588362	11	Q	CAG	E	GAA	44
fabZ	001-A02K.3588365	11	R	CGT	E	GAA	83
fabZ	001-A02K.3588359	11	S	AGC	E	GAA	136
fabZ	001-A02K.3588358	11	T	ACC	E	GAA	166
fabZ	001-A02K.3588371	11	V	GTG	E	GAA	80
fabZ	001-A02K.3588374	11	W	TGG	E	GAA	112
fabZ	001-A02K.3588372	11	Y	TAT	E	GAA	82
fabZ	001-A02K.3588389	12	A	GCG	E	GAG	57
fabZ	001-A02K.3588393	12	C	TGC	E	GAG	93
fabZ	001-A02K.3588388	12	D	GAT	E	GAG	77
fabZ	001-A02K.3588387	12	E	GAA	E	GAG	60
fabZ	001-A02K.3588395	12	F	TTT	E	GAG	34
fabZ	001-A02K.3588390	12	G	GGC	E	GAG	82
fabZ	001-A02K.3588383	12	H	CAT	E	GAG	92
fabZ	001-A02K.3588381	12	I	ATT	E	GAG	96
fabZ	001-A02K.3588376	12	K	AAA	E	GAG	25
fabZ	001-A02K.3588386	12	L	CTG	E	GAG	97
fabZ	001-A02K.3588380	12	M	ATG	E	GAG	77
fabZ	001-A02K.3588377	12	N	AAC	E	GAG	114
fabZ	001-A02K.3588384	12	P	CCG	E	GAG	105
fabZ	001-A02K.3588382	12	Q	CAG	E	GAG	72
fabZ	001-A02K.3588385	12	R	CGT	E	GAG	86
fabZ	001-A02K.3588379	12	S	AGC	E	GAG	79
fabZ	001-A02K.3588378	12	T	ACC	E	GAG	77
fabZ	001-A02K.3588391	12	V	GTG	E	GAG	80
fabZ	001-A02K.3588394	12	W	TGG	E	GAG	62
fabZ	001-A02K.3588392	12	Y	TAT	E	GAG	92
fabZ	001-A02K.3587806	13	A	GCG	I	ATT	1
fabZ	001-A02K.3587810	13	C	TGC	I	ATT	3
fabZ	001-A02K.3587805	13	D	GAT	I	ATT	4
fabZ	001-A02K.3587804	13	E	GAA	I	ATT	0
fabZ	001-A02K.3587814	13	F	TTT	I	ATT	113
fabZ	001-A02K.3587807	13	G	GGC	I	ATT	0
fabZ	001-A02K.3587801	13	H	CAT	I	ATT	8
fabZ	001-A02K.3587812	13	I	ATC	I	ATT	21
fabZ	001-A02K.3587795	13	K	AAA	I	ATT	6
fabZ	001-A02K.3587803	13	L	CTG	I	ATT	64
fabZ	001-A02K.3587799	13	M	ATG	I	ATT	21
fabZ	001-A02K.3587796	13	N	AAC	I	ATT	13
fabZ	001-A02K.3587802	13	P	CCG	I	ATT	54
fabZ	001-A02K.3587800	13	Q	CAG	I	ATT	4
fabZ	001-A02K.3587813	13	R	CGT	I	ATT	4
fabZ	001-A02K.3587798	13	S	AGC	I	ATT	3
fabZ	001-A02K.3587797	13	T	ACC	I	ATT	16
fabZ	001-A02K.3587808	13	V	GTG	I	ATT	20
fabZ	001-A02K.3587811	13	W	TGG	I	ATT	11
fabZ	001-A02K.3587809	13	Y	TAT	I	ATT	14
fabZ	001-A02K.3587828	14	A	GCG	L	TTA	36
fabZ	001-A02K.3587832	14	C	TGC	L	TTA	85
fabZ	001-A02K.3587827	14	D	GAT	L	TTA	31
fabZ	001-A02K.3587826	14	E	GAA	L	TTA	29
fabZ	001-A02K.3587834	14	F	TTT	L	TTA	43
fabZ	001-A02K.3587829	14	G	GGC	L	TTA	41
fabZ	001-A02K.3587822	14	H	CAT	L	TTA	57
fabZ	001-A02K.3587820	14	I	ATT	L	TTA	23
fabZ	001-A02K.3587816	14	K	AAA	L	TTA	36
fabZ	001-A02K.3587825	14	L	CTG	L	TTA	60
fabZ	001-A02K.3587815	14	M	ATG	L	TTA	44
fabZ	001-A02K.3587817	14	N	AAC	L	TTA	40
fabZ	001-A02K.3587823	14	P	CCG	L	TTA	46
fabZ	001-A02K.3587821	14	Q	CAG	L	TTA	78
fabZ	001-A02K.3587824	14	R	CGT	L	TTA	90
fabZ	001-A02K.3587819	14	S	AGC	L	TTA	52
fabZ	001-A02K.3587818	14	T	ACC	L	TTA	62
fabZ	001-A02K.3587830	14	V	GTG	L	TTA	22
fabZ	001-A02K.3587833	14	W	TGG	L	TTA	48
fabZ	001-A02K.3587831	14	Y	TAT	L	TTA	24
fabZ	001-A02K.3587848	15	A	GCG	E	GAA	9
fabZ	001-A02K.3587852	15	C	TGC	E	GAA	46
fabZ	001-A02K.3587847	15	D	GAT	E	GAA	78
fabZ	001-A02K.3587846	15	E	GAG	E	GAA	27
fabZ	001-A02K.3587854	15	F	TTT	E	GAA	24
fabZ	001-A02K.3587849	15	G	GGC	E	GAA	42
fabZ	001-A02K.3587842	15	H	CAT	E	GAA	49
fabZ	001-A02K.3587840	15	I	ATT	E	GAA	44
fabZ	001-A02K.3587835	15	K	AAA	E	GAA	22
fabZ	001-A02K.3587845	15	L	CTG	E	GAA	27
fabZ	001-A02K.3587839	15	M	ATG	E	GAA	56
fabZ	001-A02K.3587836	15	N	AAC	E	GAA	9
fabZ	001-A02K.3587843	15	P	CCG	E	GAA	37
fabZ	001-A02K.3587841	15	Q	CAG	E	GAA	35
fabZ	001-A02K.3587844	15	R	CGT	E	GAA	45
fabZ	001-A02K.3587838	15	S	AGC	E	GAA	70
fabZ	001-A02K.3587837	15	T	ACC	E	GAA	44
fabZ	001-A02K.3587850	15	V	GTG	E	GAA	11
fabZ	001-A02K.3587853	15	W	TGG	E	GAA	50
fabZ	001-A02K.3587851	15	Y	TAT	E	GAA	31
fabZ	001-A02K.3587866	16	A	GCG	L	CTT	20
fabZ	001-A02K.3587869	16	C	TGC	L	CTT	31
fabZ	001-A02K.3587865	16	D	GAT	L	CTT	29
fabZ	001-A02K.3587864	16	E	GAA	L	CTT	76
fabZ	001-A02K.3587872	16	F	TTT	L	CTT	69
fabZ	001-A02K.3587867	16	G	GGC	L	CTT	39
fabZ	001-A02K.3587873	16	H	CAT	L	CTT	301
fabZ	001-A02K.3587861	16	I	ATT	L	CTT	11
fabZ	001-A02K.3587857	16	K	AAA	L	CTT	48
fabZ	001-A02K.3587871	16	L	TTA	L	CTT	21
fabZ	001-A02K.3587855	16	M	ATG	L	CTT	30
fabZ	001-A02K.3587858	16	N	AAC	L	CTT	48
fabZ	001-A02K.3587863	16	P	CCG	L	CTT	8
fabZ	001-A02K.3587862	16	Q	CAG	L	CTT	33
fabZ	001-A02K.3587874	16	R	CGT	L	CTT	42
fabZ	001-A02K.3587860	16	S	AGC	L	CTT	25
fabZ	001-A02K.3587859	16	T	ACC	L	CTT	27
fabZ	001-A02K.3587856	16	V	GTG	L	CTT	62
fabZ	001-A02K.3587870	16	W	TGG	L	CTT	115
fabZ	001-A02K.3587868	16	Y	TAT	L	CTT	28
fabZ	001-A02K.3587878	17	A	GCG	L	CTG	178
fabZ	001-A02K.3587894	17	C	TGC	L	CTG	64
fabZ	001-A02K.3587890	17	D	GAT	L	CTG	8
fabZ	001-A02K.3587889	17	E	GAA	L	CTG	7
fabZ	001-A02K.3587881	17	F	TTT	L	CTG	0
fabZ	001-A02K.3587891	17	G	GGC	L	CTG	11
fabZ	001-A02K.3587887	17	H	CAT	L	CTG	2
fabZ	001-A02K.3587875	17	I	ATT	L	CTG	64
fabZ	001-A02K.3587882	17	K	AAA	L	CTG	14
fabZ	001-A02K.3587880	17	L	TTA	L	CTG	35
fabZ	001-A02K.3587886	17	M	ATG	L	CTG	143
fabZ	001-A02K.3587883	17	N	AAC	L	CTG	72
fabZ	001-A02K.3587877	17	P	CCG	L	CTG	4
fabZ	001-A02K.3587876	17	Q	CAG	L	CTG	17
fabZ	001-A02K.3587888	17	R	CGT	L	CTG	8
fabZ	001-A02K.3587885	17	S	AGC	L	CTG	63
fabZ	001-A02K.3587884	17	T	ACC	L	CTG	84
fabZ	001-A02K.3587892	17	V	GTG	L	CTG	77
fabZ	001-A02K.3587879	17	W	TGG	L	CTG	5
fabZ	001-A02K.3587893	17	Y	TAT	L	CTG	4
fabZ	001-A02K.3587899	18	A	GCG	P	CCG	108
fabZ	001-A02K.3587912	18	C	TGC	P	CCG	153
fabZ	001-A02K.3587908	18	D	GAT	P	CCG	104
fabZ	001-A02K.3587907	18	E	GAA	P	CCG	94
fabZ	001-A02K.3587914	18	F	TTT	P	CCG	48
fabZ	001-A02K.3587909	18	G	GGC	P	CCG	114
fabZ	001-A02K.3587905	18	H	CAT	P	CCG	47
fabZ	001-A02K.3587904	18	I	ATT	P	CCG	133
fabZ	001-A02K.3587900	18	K	AAA	P	CCG	13
fabZ	001-A02K.3587898	18	L	CTG	P	CCG	122
fabZ	001-A02K.3587903	18	M	ATG	P	CCG	51
fabZ	001-A02K.3587901	18	N	AAC	P	CCG	66
fabZ	001-A02K.3587896	18	P	CCA	P	CCG	113
fabZ	001-A02K.3587897	18	Q	CAG	P	CCG	84
fabZ	001-A02K.3587906	18	R	CGT	P	CCG	48
fabZ	001-A02K.3587902	18	S	AGC	P	CCG	81
fabZ	001-A02K.3587895	18	T	ACC	P	CCG	137
fabZ	001-A02K.3587910	18	V	GTG	P	CCG	98
fabZ	001-A02K.3587913	18	W	TGG	P	CCG	77
fabZ	001-A02K.3587911	18	Y	TAT	P	CCG	67
fabZ	001-A02K.3587933	19	A	GCG	H	CAC	3
fabZ	001-A02K.3587929	19	C	TGC	H	CAC	8
fabZ	001-A02K.3587926	19	D	GAT	H	CAC	1
fabZ	001-A02K.3587925	19	E	GAA	H	CAC	2
fabZ	001-A02K.3587931	19	F	TTT	H	CAC	0
fabZ	001-A02K.3587927	19	G	GGC	H	CAC	6
fabZ	001-A02K.3587921	19	H	CAT	H	CAC	69
fabZ	001-A02K.3587919	19	I	ATT	H	CAC	47
fabZ	001-A02K.3587915	19	K	AAA	H	CAC	6
fabZ	001-A02K.3587924	19	L	CTG	H	CAC	72
fabZ	001-A02K.3587918	19	M	ATG	H	CAC	53
fabZ	001-A02K.3587932	19	N	AAC	H	CAC	35
fabZ	001-A02K.3587922	19	P	CCG	H	CAC	9
fabZ	001-A02K.3587920	19	Q	CAG	H	CAC	123
fabZ	001-A02K.3587923	19	R	CGT	H	CAC	2
fabZ	001-A02K.3587917	19	S	AGC	H	CAC	10
fabZ	001-A02K.3587916	19	T	ACC	H	CAC	111
fabZ	001-A02K.3587934	19	V	GTG	H	CAC	11
fabZ	001-A02K.3587930	19	W	TGG	H	CAC	4
fabZ	001-A02K.3587928	19	Y	TAT	H	CAC	7
fabZ	001-A02K.3587943	20	A	GCG	R	CGT	172
fabZ	001-A02K.3587953	20	C	TGC	R	CGT	32
fabZ	001-A02K.3587951	20	D	GAT	R	CGT	28
fabZ	001-A02K.3587942	20	E	GAA	R	CGT	73
fabZ	001-A02K.3587946	20	F	TTT	R	CGT	23
fabZ	001-A02K.3587952	20	G	GGC	R	CGT	65
fabZ	001-A02K.3587940	20	H	CAT	R	CGT	71
fabZ	001-A02K.3587948	20	I	ATT	R	CGT	0
fabZ	001-A02K.3587936	20	K	AAA	R	CGT	33
fabZ	001-A02K.3587950	20	L	CTG	R	CGT	1
fabZ	001-A02K.3587939	20	M	ATG	R	CGT	36
fabZ	001-A02K.3587937	20	N	AAC	R	CGT	105
fabZ	001-A02K.3587941	20	P	CCG	R	CGT	0
fabZ	001-A02K.3587949	20	Q	CAG	R	CGT	52
fabZ	001-A02K.3587935	20	R	AGA	R	CGT	126
fabZ	001-A02K.3587947	20	S	AGC	R	CGT	43
fabZ	001-A02K.3587938	20	T	ACC	R	CGT	123
fabZ	001-A02K.3587944	20	V	GTG	R	CGT	21
fabZ	001-A02K.3587954	20	W	TGG	R	CGT	0
fabZ	001-A02K.3587945	20	Y	TAT	R	CGT	5
fabZ	001-A02K.3587971	21	A	GCG	F	TTC	20
fabZ	001-A02K.3587960	21	C	TGC	F	TTC	155
fabZ	001-A02K.3587970	21	D	GAT	F	TTC	61
fabZ	001-A02K.3587969	21	E	GAA	F	TTC	32
fabZ	001-A02K.3587961	21	F	TTT	F	TTC	70
fabZ	001-A02K.3587972	21	G	GGC	F	TTC	65
fabZ	001-A02K.3587967	21	H	CAT	F	TTC	43
fabZ	001-A02K.3587956	21	I	ATT	F	TTC	159
fabZ	001-A02K.3587962	21	K	AAA	F	TTC	45
fabZ	001-A02K.3587958	21	L	CTG	F	TTC	143
fabZ	001-A02K.3587955	21	M	ATG	F	TTC	108
fabZ	001-A02K.3587963	21	N	AAC	F	TTC	36
fabZ	001-A02K.3587957	21	P	CCG	F	TTC	150
fabZ	001-A02K.3587966	21	Q	CAG	F	TTC	86
fabZ	001-A02K.3587968	21	R	CGT	F	TTC	73
fabZ	001-A02K.3587965	21	S	AGC	F	TTC	108
fabZ	001-A02K.3587964	21	T	ACC	F	TTC	31
fabZ	001-A02K.3587959	21	V	GTG	F	TTC	121
fabZ	001-A02K.3587974	21	W	TGG	F	TTC	47
fabZ	001-A02K.3587973	21	Y	TAT	F	TTC	35
fabZ	001-A02K.3587988	22	A	GCG	P	CCG	36
fabZ	001-A02K.3587992	22	C	TGC	P	CCG	61
fabZ	001-A02K.3587987	22	D	GAT	P	CCG	67
fabZ	001-A02K.3587986	22	E	GAA	P	CCG	128
fabZ	001-A02K.3587994	22	F	TTT	P	CCG	8
fabZ	001-A02K.3587989	22	G	GGC	P	CCG	0
fabZ	001-A02K.3587982	22	H	CAT	P	CCG	27
fabZ	001-A02K.3587980	22	I	ATT	P	CCG	46
fabZ	001-A02K.3587975	22	K	AAA	P	CCG	7
fabZ	001-A02K.3587985	22	L	CTG	P	CCG	81
fabZ	001-A02K.3587979	22	M	ATG	P	CCG	60
fabZ	001-A02K.3587976	22	N	AAC	P	CCG	100
fabZ	001-A02K.3587983	22	P	CCA	P	CCG	64
fabZ	001-A02K.3587981	22	Q	CAG	P	CCG	43
fabZ	001-A02K.3587984	22	R	CGT	P	CCG	3
fabZ	001-A02K.3587978	22	S	AGC	P	CCG	50
fabZ	001-A02K.3587977	22	T	ACC	P	CCG	26
fabZ	001-A02K.3587990	22	V	GTG	P	CCG	13
fabZ	001-A02K.3587993	22	W	TGG	P	CCG	2
fabZ	001-A02K.3587991	22	Y	TAT	P	CCG	5
fabZ	001-A02K.3588012	23	A	GCG	F	TTC	70
fabZ	001-A02K.3588000	23	C	TGC	F	TTC	129
fabZ	001-A02K.3588011	23	D	GAT	F	TTC	0
fabZ	001-A02K.3588010	23	E	GAA	F	TTC	18
fabZ	001-A02K.3588014	23	F	TTT	F	TTC	107
fabZ	001-A02K.3588013	23	G	GGC	F	TTC	22
fabZ	001-A02K.3588007	23	H	CAT	F	TTC	111
fabZ	001-A02K.3587996	23	I	ATT	F	TTC	110
fabZ	001-A02K.3588002	23	K	AAA	F	TTC	15
fabZ	001-A02K.3587997	23	L	CTG	F	TTC	63
fabZ	001-A02K.3587995	23	M	ATG	F	TTC	69
fabZ	001-A02K.3588003	23	N	AAC	F	TTC	10
fabZ	001-A02K.3588008	23	P	CCG	F	TTC	0
fabZ	001-A02K.3588006	23	Q	CAG	F	TTC	94
fabZ	001-A02K.3588009	23	R	CGT	F	TTC	2
fabZ	001-A02K.3588005	23	S	AGC	F	TTC	38
fabZ	001-A02K.3588004	23	T	ACC	F	TTC	9
fabZ	001-A02K.3587998	23	V	GTG	F	TTC	86
fabZ	001-A02K.3588001	23	W	TGG	F	TTC	5
fabZ	001-A02K.3587999	23	Y	TAT	F	TTC	33
fabZ	001-A02K.3588027	24	A	GCG	L	TTA	43
fabZ	001-A02K.3588031	24	C	TGC	L	TTA	58
fabZ	001-A02K.3588026	24	D	GAT	L	TTA	3
fabZ	001-A02K.3588025	24	E	GAA	L	TTA	71
fabZ	001-A02K.3588033	24	F	TTT	L	TTA	17
fabZ	001-A02K.3588028	24	G	GGC	L	TTA	30
fabZ	001-A02K.3588022	24	H	CAT	L	TTA	59
fabZ	001-A02K.3588020	24	I	ATT	L	TTA	31
fabZ	001-A02K.3588015	24	K	AAA	L	TTA	4
fabZ	001-A02K.3588034	24	L	CTG	L	TTA	151
fabZ	001-A02K.3588019	24	M	ATG	L	TTA	38
fabZ	001-A02K.3588016	24	N	AAC	L	TTA	39
fabZ	001-A02K.3588023	24	P	CCG	L	TTA	3
fabZ	001-A02K.3588021	24	Q	CAG	L	TTA	51
fabZ	001-A02K.3588024	24	R	CGT	L	TTA	0
fabZ	001-A02K.3588018	24	S	AGC	L	TTA	80
fabZ	001-A02K.3588017	24	T	ACC	L	TTA	37
fabZ	001-A02K.3588029	24	V	GTG	L	TTA	24
fabZ	001-A02K.3588032	24	W	TGG	L	TTA	7
fabZ	001-A02K.3588030	24	Y	TAT	L	TTA	11
fabZ	001-A02K.3588053	25	A	GCG	L	CTG	19
fabZ	001-A02K.3588050	25	C	TGC	L	CTG	242
fabZ	001-A02K.3588047	25	D	GAT	L	CTG	2
fabZ	001-A02K.3588046	25	E	GAA	L	CTG	167
fabZ	001-A02K.3588052	25	F	TTT	L	CTG	184
fabZ	001-A02K.3588048	25	G	GGC	L	CTG	167
fabZ	001-A02K.3588045	25	H	CAT	L	CTG	179
fabZ	001-A02K.3588044	25	I	ATT	L	CTG	308
fabZ	001-A02K.3588040	25	K	AAA	L	CTG	82
fabZ	001-A02K.3588051	25	L	TTA	L	CTG	240
fabZ	001-A02K.3588036	25	M	ATG	L	CTG	66
fabZ	001-A02K.3588041	25	N	AAC	L	CTG	246
fabZ	001-A02K.3588038	25	P	CCG	L	CTG	1
fabZ	001-A02K.3588037	25	Q	CAG	L	CTG	119
fabZ	001-A02K.3588035	25	R	CGT	L	CTG	0
fabZ	001-A02K.3588043	25	S	AGC	L	CTG	626
fabZ	001-A02K.3588042	25	T	ACC	L	CTG	223
fabZ	001-A02K.3588039	25	V	GTG	L	CTG	78
fabZ	001-A02K.3588054	25	W	TGG	L	CTG	6
fabZ	001-A02K.3588049	25	Y	TAT	L	CTG	190
fabZ	001-A02K.3588058	26	A	GCG	V	GTG	104
fabZ	001-A02K.3588073	26	C	TGC	V	GTG	11
fabZ	001-A02K.3588070	26	D	GAT	V	GTG	0
fabZ	001-A02K.3588069	26	E	GAA	V	GTG	0
fabZ	001-A02K.3588060	26	F	TTT	V	GTG	196
fabZ	001-A02K.3588071	26	G	GGC	V	GTG	0
fabZ	001-A02K.3588066	26	H	CAT	V	GTG	4
fabZ	001-A02K.3588057	26	I	ATT	V	GTG	184
fabZ	001-A02K.3588061	26	K	AAA	V	GTG	1
fabZ	001-A02K.3588055	26	L	CTG	V	GTG	69
fabZ	001-A02K.3588056	26	M	ATG	V	GTG	86
fabZ	001-A02K.3588062	26	N	AAC	V	GTG	23
fabZ	001-A02K.3588067	26	P	CCG	V	GTG	0
fabZ	001-A02K.3588065	26	Q	CAG	V	GTG	0
fabZ	001-A02K.3588068	26	R	CGT	V	GTG	0
fabZ	001-A02K.3588064	26	S	AGC	V	GTG	5
fabZ	001-A02K.3588063	26	T	ACC	V	GTG	21
fabZ	001-A02K.3588059	26	V	GTT	V	GTG	145
fabZ	001-A02K.3588074	26	W	TGG	V	GTG	0
fabZ	001-A02K.3588072	26	Y	TAT	V	GTG	3
fabZ	001-A02K.3588088	27	A	GCG	D	GAT	23
fabZ	001-A02K.3588080	27	C	TGC	D	GAT	116
fabZ	001-A02K.3588094	27	D	GAC	D	GAT	214
fabZ	001-A02K.3588079	27	E	GAA	D	GAT	153
fabZ	001-A02K.3588093	27	F	TTT	D	GAT	10
fabZ	001-A02K.3588089	27	G	GGC	D	GAT	10
fabZ	001-A02K.3588084	27	H	CAT	D	GAT	5
fabZ	001-A02K.3588083	27	I	ATT	D	GAT	5
fabZ	001-A02K.3588081	27	K	AAA	D	GAT	11
fabZ	001-A02K.3588087	27	L	CTG	D	GAT	10
fabZ	001-A02K.3588077	27	M	ATG	D	GAT	0
fabZ	001-A02K.3588082	27	N	AAC	D	GAT	6
fabZ	001-A02K.3588085	27	P	CCG	D	GAT	12
fabZ	001-A02K.3588078	27	Q	CAG	D	GAT	7
fabZ	001-A02K.3588086	27	R	CGT	D	GAT	3
fabZ	001-A02K.3588076	27	S	AGC	D	GAT	0
fabZ	001-A02K.3588075	27	T	ACC	D	GAT	0
fabZ	001-A02K.3588090	27	V	GTG	D	GAT	2
fabZ	001-A02K.3588092	27	W	TGG	D	GAT	7
fabZ	001-A02K.3588091	27	Y	TAT	D	GAT	9
fabZ	001-A02K.3587511	28	A	GCG	R	CGC	112
fabZ	001-A02K.3587514	28	C	TGC	R	CGC	55
fabZ	001-A02K.3587501	28	D	GAT	R	CGC	8
fabZ	001-A02K.3587500	28	E	GAA	R	CGC	17
fabZ	001-A02K.3587504	28	F	TTT	R	CGC	503
fabZ	001-A02K.3587512	28	G	GGC	R	CGC	84
fabZ	001-A02K.3587510	28	H	CAT	R	CGC	92
fabZ	001-A02K.3587496	28	I	ATT	R	CGC	402
fabZ	001-A02K.3587495	28	K	AAA	R	CGC	531
fabZ	001-A02K.3587499	28	L	CTG	R	CGC	432
fabZ	001-A02K.3587509	28	M	ATG	R	CGC	137
fabZ	001-A02K.3587505	28	N	AAC	R	CGC	106
fabZ	001-A02K.3587498	28	P	CCG	R	CGC	19
fabZ	001-A02K.3587497	28	Q	CAG	R	CGC	331
fabZ	001-A02K.3587507	28	R	AGA	R	CGC	99
fabZ	001-A02K.3587508	28	S	AGC	R	CGC	102
fabZ	001-A02K.3587506	28	T	ACC	R	CGC	111
fabZ	001-A02K.3587513	28	V	GTG	R	CGC	57
fabZ	001-A02K.3587503	28	W	TGG	R	CGC	193
fabZ	001-A02K.3587502	28	Y	TAT	R	CGC	496
fabZ	001-A02K.3587530	29	A	GCG	V	GTG	84
fabZ	001-A02K.3587522	29	C	TGC	V	GTG	534
fabZ	001-A02K.3587529	29	D	GAT	V	GTG	4
fabZ	001-A02K.3587528	29	E	GAA	V	GTG	39
fabZ	001-A02K.3587534	29	F	TTT	V	GTG	36
fabZ	001-A02K.3587531	29	G	GGC	V	GTG	20
fabZ	001-A02K.3587519	29	H	CAT	V	GTG	69
fabZ	001-A02K.3587524	29	I	ATT	V	GTG	94
fabZ	001-A02K.3587515	29	K	AAA	V	GTG	26
fabZ	001-A02K.3587527	29	L	CTG	V	GTG	69
fabZ	001-A02K.3587523	29	M	ATG	V	GTG	87
fabZ	001-A02K.3587516	29	N	AAC	V	GTG	50
fabZ	001-A02K.3587526	29	P	CCG	V	GTG	9
fabZ	001-A02K.3587525	29	Q	CAG	V	GTG	73
fabZ	001-A02K.3587520	29	R	CGT	V	GTG	41
fabZ	001-A02K.3587518	29	S	AGC	V	GTG	55
fabZ	001-A02K.3587517	29	T	ACC	V	GTG	501
fabZ	001-A02K.3587532	29	V	GTT	V	GTG	70
fabZ	001-A02K.3587533	29	W	TGG	V	GTG	95
fabZ	001-A02K.3587521	29	Y	TAT	V	GTG	260
fabZ	001-A02K.3587551	30	A	GCG	L	CTG	114
fabZ	001-A02K.3587547	30	C	TGC	L	CTG	174
fabZ	001-A02K.3587540	30	D	GAT	L	CTG	22
fabZ	001-A02K.3587539	30	E	GAA	L	CTG	15
fabZ	001-A02K.3587543	30	F	TTT	L	CTG	2
fabZ	001-A02K.3587541	30	G	GGC	L	CTG	17
fabZ	001-A02K.3587537	30	H	CAT	L	CTG	19
fabZ	001-A02K.3587536	30	I	ATT	L	CTG	12
fabZ	001-A02K.3587535	30	K	AAA	L	CTG	36
fabZ	001-A02K.3587554	30	L	TTA	L	CTG	36
fabZ	001-A02K.3587550	30	M	ATG	L	CTG	37
fabZ	001-A02K.3587544	30	N	AAC	L	CTG	320
fabZ	001-A02K.3587549	30	P	CCG	L	CTG	514
fabZ	001-A02K.3587548	30	Q	CAG	L	CTG	269
fabZ	001-A02K.3587538	30	R	CGT	L	CTG	14
fabZ	001-A02K.3587546	30	S	AGC	L	CTG	294
fabZ	001-A02K.3587545	30	T	ACC	L	CTG	112
fabZ	001-A02K.3587552	30	V	GTG	L	CTG	58
fabZ	001-A02K.3587553	30	W	TGG	L	CTG	133
fabZ	001-A02K.3587542	30	Y	TAT	L	CTG	8
fabZ	001-A02K.3587560	31	A	GCG	D	GAT	200
fabZ	001-A02K.3587571	31	C	TGC	D	GAT	148
fabZ	001-A02K.3587559	31	D	GAC	D	GAT	126
fabZ	001-A02K.3587574	31	E	GAA	D	GAT	168
fabZ	001-A02K.3587573	31	F	TTT	D	GAT	258
fabZ	001-A02K.3587561	31	G	GGC	D	GAT	123
fabZ	001-A02K.3587558	31	H	CAT	D	GAT	227
fabZ	001-A02K.3587567	31	I	ATT	D	GAT	266
fabZ	001-A02K.3587555	31	K	AAA	D	GAT	162
fabZ	001-A02K.3587570	31	L	CTG	D	GAT	154
fabZ	001-A02K.3587566	31	M	ATG	D	GAT	242
fabZ	001-A02K.3587556	31	N	AAC	D	GAT	190
fabZ	001-A02K.3587568	31	P	CCG	D	GAT	22
fabZ	001-A02K.3587557	31	Q	CAG	D	GAT	233
fabZ	001-A02K.3587569	31	R	CGT	D	GAT	304
fabZ	001-A02K.3587565	31	S	AGC	D	GAT	313
fabZ	001-A02K.3587564	31	T	ACC	D	GAT	490
fabZ	001-A02K.3587562	31	V	GTG	D	GAT	107
fabZ	001-A02K.3587572	31	W	TGG	D	GAT	438
fabZ	001-A02K.3587563	31	Y	TAT	D	GAT	122
fabZ	001-A02K.3587591	32	A	GCG	F	TTT	81
fabZ	001-A02K.3587593	32	C	TGC	F	TTT	76
fabZ	001-A02K.3587590	32	D	GAT	F	TTT	56
fabZ	001-A02K.3587589	32	E	GAA	F	TTT	183
fabZ	001-A02K.3587579	32	F	TTC	F	TTT	4
fabZ	001-A02K.3587592	32	G	GGC	F	TTT	92
fabZ	001-A02K.3587586	32	H	CAT	F	TTT	48
fabZ	001-A02K.3587580	32	I	ATT	F	TTT	193
fabZ	001-A02K.3587581	32	K	AAA	F	TTT	100
fabZ	001-A02K.3587576	32	L	CTG	F	TTT	14
fabZ	001-A02K.3587575	32	M	ATG	F	TTT	31
fabZ	001-A02K.3587582	32	N	AAC	F	TTT	62
fabZ	001-A02K.3587587	32	P	CCG	F	TTT	2
fabZ	001-A02K.3587585	32	Q	CAG	F	TTT	154
fabZ	001-A02K.3587588	32	R	CGT	F	TTT	36
fabZ	001-A02K.3587584	32	S	AGC	F	TTT	78
fabZ	001-A02K.3587583	32	T	ACC	F	TTT	52
fabZ	001-A02K.3587577	32	V	GTG	F	TTT	6
fabZ	001-A02K.3587594	32	W	TGG	F	TTT	135
fabZ	001-A02K.3587578	32	Y	TAT	F	TTT	9
fabZ	001-A02K.3587608	33	A	GCG	E	GAA	14
fabZ	001-A02K.3587611	33	C	TGC	E	GAA	30
fabZ	001-A02K.3587614	33	D	GAT	E	GAA	360
fabZ	001-A02K.3587599	33	E	GAG	E	GAA	50
fabZ	001-A02K.3587613	33	F	TTT	E	GAA	49
fabZ	001-A02K.3587609	33	G	GGC	E	GAA	34
fabZ	001-A02K.3587598	33	H	CAT	E	GAA	48
fabZ	001-A02K.3587604	33	I	ATT	E	GAA	5
fabZ	001-A02K.3587595	33	K	AAA	E	GAA	6
fabZ	001-A02K.3587607	33	L	CTG	E	GAA	25
fabZ	001-A02K.3587603	33	M	ATG	E	GAA	36
fabZ	001-A02K.3587596	33	N	AAC	E	GAA	43
fabZ	001-A02K.3587605	33	P	CCG	E	GAA	9
fabZ	001-A02K.3587597	33	Q	CAG	E	GAA	62
fabZ	001-A02K.3587606	33	R	CGT	E	GAA	73
fabZ	001-A02K.3587602	33	S	AGC	E	GAA	73
fabZ	001-A02K.3587601	33	T	ACC	E	GAA	33
fabZ	001-A02K.3587610	33	V	GTG	E	GAA	20
fabZ	001-A02K.3587612	33	W	TGG	E	GAA	63
fabZ	001-A02K.3587600	33	Y	TAT	E	GAA	29
fabZ	001-A02K.3587628	34	A	GCG	E	GAA	75
fabZ	001-A02K.3587631	34	C	TGC	E	GAA	55
fabZ	001-A02K.3587619	34	D	GAT	E	GAA	61
fabZ	001-A02K.3587618	34	E	GAG	E	GAA	112
fabZ	001-A02K.3587633	34	F	TTT	E	GAA	43
fabZ	001-A02K.3587629	34	G	GGC	E	GAA	27
fabZ	001-A02K.3587617	34	H	CAT	E	GAA	138
fabZ	001-A02K.3587624	34	I	ATT	E	GAA	64
fabZ	001-A02K.3587634	34	K	AAA	E	GAA	157
fabZ	001-A02K.3587627	34	L	CTG	E	GAA	81
fabZ	001-A02K.3587623	34	M	ATG	E	GAA	55
fabZ	001-A02K.3587615	34	N	AAC	E	GAA	85
fabZ	001-A02K.3587625	34	P	CCG	E	GAA	69
fabZ	001-A02K.3587616	34	Q	CAG	E	GAA	72
fabZ	001-A02K.3587626	34	R	CGT	E	GAA	51
fabZ	001-A02K.3587622	34	S	AGC	E	GAA	80
fabZ	001-A02K.3587621	34	T	ACC	E	GAA	65
fabZ	001-A02K.3587630	34	V	GTG	E	GAA	20
fabZ	001-A02K.3587632	34	W	TGG	E	GAA	76
fabZ	001-A02K.3587620	34	Y	TAT	E	GAA	106
fabZ	001-A02K.3587643	35	A	GCG	G	GGT	65
fabZ	001-A02K.3587651	35	C	TGC	G	GGT	106
fabZ	001-A02K.3587639	35	D	GAT	G	GGT	50
fabZ	001-A02K.3587642	35	E	GAA	G	GGT	68
fabZ	001-A02K.3587645	35	F	TTT	G	GGT	55
fabZ	001-A02K.3587654	35	G	GGC	G	GGT	137
fabZ	001-A02K.3587638	35	H	CAT	G	GGT	74
fabZ	001-A02K.3587641	35	I	ATT	G	GGT	26
fabZ	001-A02K.3587635	35	K	AAA	G	GGT	87
fabZ	001-A02K.3587650	35	L	CTG	G	GGT	114
fabZ	001-A02K.3587648	35	M	ATG	G	GGT	93
fabZ	001-A02K.3587636	35	N	AAC	G	GGT	55
fabZ	001-A02K.3587649	35	P	CCG	G	GGT	124
fabZ	001-A02K.3587637	35	Q	CAG	G	GGT	132
fabZ	001-A02K.3587653	35	R	CGT	G	GGT	322
fabZ	001-A02K.3587647	35	S	AGC	G	GGT	184
fabZ	001-A02K.3587646	35	T	ACC	G	GGT	109
fabZ	001-A02K.3587644	35	V	GTG	G	GGT	2
fabZ	001-A02K.3587652	35	W	TGG	G	GGT	96
fabZ	001-A02K.3587640	35	Y	TAT	G	GGT	54
fabZ	001-A02K.3587666	36	A	GCG	R	CGT	154
fabZ	001-A02K.3587670	36	C	TGC	R	CGT	132
fabZ	001-A02K.3587665	36	D	GAT	R	CGT	110
fabZ	001-A02K.3587674	36	E	GAA	R	CGT	29
fabZ	001-A02K.3587672	36	F	TTT	R	CGT	43
fabZ	001-A02K.3587667	36	G	GGC	R	CGT	90
fabZ	001-A02K.3587659	36	H	CAT	R	CGT	108
fabZ	001-A02K.3587661	36	I	ATT	R	CGT	68
fabZ	001-A02K.3587655	36	K	AAA	R	CGT	122
fabZ	001-A02K.3587664	36	L	CTG	R	CGT	89
fabZ	001-A02K.3587658	36	M	ATG	R	CGT	63
fabZ	001-A02K.3587656	36	N	AAC	R	CGT	75
fabZ	001-A02K.3587663	36	P	CCG	R	CGT	49
fabZ	001-A02K.3587662	36	Q	CAG	R	CGT	64
fabZ	001-A02K.3587673	36	R	AGA	R	CGT	59
fabZ	001-A02K.3587660	36	S	AGC	R	CGT	36
fabZ	001-A02K.3587657	36	T	ACC	R	CGT	33
fabZ	001-A02K.3587668	36	V	GTG	R	CGT	94
fabZ	001-A02K.3587671	36	W	TGG	R	CGT	49
fabZ	001-A02K.3587669	36	Y	TAT	R	CGT	20
fabZ	001-A02K.3587682	37	A	GCG	F	TTT	50
fabZ	001-A02K.3587694	37	C	TGC	F	TTT	52
fabZ	001-A02K.3587693	37	D	GAT	F	TTT	31
fabZ	001-A02K.3587681	37	E	GAA	F	TTT	65
fabZ	001-A02K.3587689	37	F	TTC	F	TTT	121
fabZ	001-A02K.3587683	37	G	GGC	F	TTT	106
fabZ	001-A02K.3587691	37	H	CAT	F	TTT	50
fabZ	001-A02K.3587690	37	I	ATT	F	TTT	164
fabZ	001-A02K.3587675	37	K	AAA	F	TTT	60
fabZ	001-A02K.3587688	37	L	CTG	F	TTT	148
fabZ	001-A02K.3587687	37	M	ATG	F	TTT	128
fabZ	001-A02K.3587676	37	N	AAC	F	TTT	89
fabZ	001-A02K.3587680	37	P	CCG	F	TTT	13
fabZ	001-A02K.3587679	37	Q	CAG	F	TTT	97
fabZ	001-A02K.3587692	37	R	CGT	F	TTT	126
fabZ	001-A02K.3587678	37	S	AGC	F	TTT	45
fabZ	001-A02K.3587677	37	T	ACC	F	TTT	78
fabZ	001-A02K.3587685	37	V	GTG	F	TTT	110
fabZ	001-A02K.3587686	37	W	TGG	F	TTT	137
fabZ	001-A02K.3587684	37	Y	TAT	F	TTT	45
fabZ	001-A02K.3587711	38	A	GCG	L	CTG	46
fabZ	001-A02K.3587710	38	C	TGC	L	CTG	151
fabZ	001-A02K.3587708	38	D	GAT	L	CTG	0
fabZ	001-A02K.3587707	38	E	GAA	L	CTG	2
fabZ	001-A02K.3587702	38	F	TTT	L	CTG	205
fabZ	001-A02K.3587699	38	G	GGC	L	CTG	6
fabZ	001-A02K.3587713	38	H	CAT	L	CTG	3
fabZ	001-A02K.3587696	38	I	ATT	L	CTG	99
fabZ	001-A02K.3587703	38	K	AAA	L	CTG	2
fabZ	001-A02K.3587701	38	L	TTA	L	CTG	146
fabZ	001-A02K.3587695	38	M	ATG	L	CTG	185
fabZ	001-A02K.3587704	38	N	AAC	L	CTG	0
fabZ	001-A02K.3587698	38	P	CCG	L	CTG	4
fabZ	001-A02K.3587697	38	Q	CAG	L	CTG	4
fabZ	001-A02K.3587714	38	R	CGT	L	CTG	1
fabZ	001-A02K.3587706	38	S	AGC	L	CTG	23
fabZ	001-A02K.3587705	38	T	ACC	L	CTG	132
fabZ	001-A02K.3587700	38	V	GTG	L	CTG	141
fabZ	001-A02K.3587712	38	W	TGG	L	CTG	1
fabZ	001-A02K.3587709	38	Y	TAT	L	CTG	7
fabZ	001-A02K.3587723	39	A	GCG	R	CGC	49
fabZ	001-A02K.3587716	39	C	TGC	R	CGC	95
fabZ	001-A02K.3587722	39	D	GAT	R	CGC	64
fabZ	001-A02K.3587721	39	E	GAA	R	CGC	108
fabZ	001-A02K.3587718	39	F	TTT	R	CGC	54
fabZ	001-A02K.3587731	39	G	GGC	R	CGC	47
fabZ	001-A02K.3587728	39	H	CAT	R	CGC	94
fabZ	001-A02K.3587720	39	I	ATT	R	CGC	59
fabZ	001-A02K.3587732	39	K	AAA	R	CGC	138
fabZ	001-A02K.3587730	39	L	CTG	R	CGC	130
fabZ	001-A02K.3587719	39	M	ATG	R	CGC	99
fabZ	001-A02K.3587733	39	N	AAC	R	CGC	54
fabZ	001-A02K.3587729	39	P	CCG	R	CGC	5
fabZ	001-A02K.3587727	39	Q	CAG	R	CGC	130
fabZ	001-A02K.3587725	39	R	AGA	R	CGC	56
fabZ	001-A02K.3587726	39	S	AGC	R	CGC	72
fabZ	001-A02K.3587734	39	T	ACC	R	CGC	36
fabZ	001-A02K.3587724	39	V	GTG	R	CGC	113
fabZ	001-A02K.3587717	39	W	TGG	R	CGC	121
fabZ	001-A02K.3587715	39	Y	TAT	R	CGC	116
fabZ	001-A02K.3587738	40	A	GCG	A	GCA	32
fabZ	001-A02K.3587752	40	C	TGC	A	GCA	88
fabZ	001-A02K.3587748	40	D	GAT	A	GCA	2
fabZ	001-A02K.3587737	40	E	GAA	A	GCA	3
fabZ	001-A02K.3587754	40	F	TTT	A	GCA	124
fabZ	001-A02K.3587749	40	G	GGC	A	GCA	91
fabZ	001-A02K.3587745	40	H	CAT	A	GCA	1
fabZ	001-A02K.3587743	40	I	ATT	A	GCA	49
fabZ	001-A02K.3587739	40	K	AAA	A	GCA	1
fabZ	001-A02K.3587747	40	L	CTG	A	GCA	62
fabZ	001-A02K.3587742	40	M	ATG	A	GCA	26
fabZ	001-A02K.3587740	40	N	AAC	A	GCA	0
fabZ	001-A02K.3587736	40	P	CCG	A	GCA	0
fabZ	001-A02K.3587744	40	Q	CAG	A	GCA	5
fabZ	001-A02K.3587746	40	R	CGT	A	GCA	2
fabZ	001-A02K.3587741	40	S	AGC	A	GCA	72
fabZ	001-A02K.3587735	40	T	ACC	A	GCA	167
fabZ	001-A02K.3587750	40	V	GTG	A	GCA	25
fabZ	001-A02K.3587753	40	W	TGG	A	GCA	19
fabZ	001-A02K.3587751	40	Y	TAT	A	GCA	73
fabZ	001-A02K.3587767	41	A	GCG	V	GTA	108
fabZ	001-A02K.3587771	41	C	TGC	V	GTA	254
fabZ	001-A02K.3587766	41	D	GAT	V	GTA	7
fabZ	001-A02K.3587765	41	E	GAA	V	GTA	41
fabZ	001-A02K.3587773	41	F	TTT	V	GTA	91
fabZ	001-A02K.3587768	41	G	GGC	V	GTA	190
fabZ	001-A02K.3587761	41	H	CAT	V	GTA	149
fabZ	001-A02K.3587759	41	I	ATT	V	GTA	182
fabZ	001-A02K.3587774	41	K	AAA	V	GTA	30
fabZ	001-A02K.3587764	41	L	CTG	V	GTA	66
fabZ	001-A02K.3587758	41	M	ATG	V	GTA	191
fabZ	001-A02K.3587755	41	N	AAC	V	GTA	277
fabZ	001-A02K.3587762	41	P	CCG	V	GTA	7
fabZ	001-A02K.3587760	41	Q	CAG	V	GTA	117
fabZ	001-A02K.3587763	41	R	CGT	V	GTA	101
fabZ	001-A02K.3587757	41	S	AGC	V	GTA	178
fabZ	001-A02K.3587756	41	T	ACC	V	GTA	204
fabZ	001-A02K.3587769	41	V	GTG	V	GTA	116
fabZ	001-A02K.3587772	41	W	TGG	V	GTA	145
fabZ	001-A02K.3587770	41	Y	TAT	V	GTA	76
fabZ	001-A02K.3587789	42	A	GCG	K	AAA	1
fabZ	001-A02K.3587792	42	C	TGC	K	AAA	0
fabZ	001-A02K.3587779	42	D	GAT	K	AAA	0
fabZ	001-A02K.3587781	42	E	GAA	K	AAA	3
fabZ	001-A02K.3587794	42	F	TTT	K	AAA	8
fabZ	001-A02K.3587790	42	G	GGC	K	AAA	1
fabZ	001-A02K.3587778	42	H	CAT	K	AAA	288
fabZ	001-A02K.3587785	42	I	ATT	K	AAA	3
fabZ	001-A02K.3587196	42	K	AAG	K	AAA	100
fabZ	001-A02K.3587788	42	L	CTG	K	AAA	3
fabZ	001-A02K.3587784	42	M	ATG	K	AAA	0
fabZ	001-A02K.3587775	42	N	AAC	K	AAA	99
fabZ	001-A02K.3587786	42	P	CCG	K	AAA	5
fabZ	001-A02K.3587777	42	Q	CAG	K	AAA	2
fabZ	001-A02K.3587787	42	R	CGT	K	AAA	134
fabZ	001-A02K.3587783	42	S	AGC	K	AAA	6
fabZ	001-A02K.3587782	42	T	ACC	K	AAA	4
fabZ	001-A02K.3587791	42	V	GTG	K	AAA	5
fabZ	001-A02K.3587793	42	W	TGG	K	AAA	2
fabZ	001-A02K.3587780	42	Y	TAT	K	AAA	4
fabZ	001-A02K.3587208	43	A	GCG	N	AAT	54
fabZ	001-A02K.3587212	43	C	TGC	N	AAT	33
fabZ	001-A02K.3587201	43	D	GAT	N	AAT	4
fabZ	001-A02K.3587200	43	E	GAA	N	AAT	6
fabZ	001-A02K.3587214	43	F	TTT	N	AAT	20
fabZ	001-A02K.3587209	43	G	GGC	N	AAT	38
fabZ	001-A02K.3587204	43	H	CAT	N	AAT	53
fabZ	001-A02K.3587203	43	I	ATT	N	AAT	294
fabZ	001-A02K.3587195	43	K	AAA	N	AAT	7
fabZ	001-A02K.3587207	43	L	CTG	N	AAT	66
fabZ	001-A02K.3587202	43	M	ATG	N	AAT	21
fabZ	001-A02K.3587196	43	N	AAC	N	AAT	100
fabZ	001-A02K.3587205	43	P	CCG	N	AAT	96
fabZ	001-A02K.3587199	43	Q	CAG	N	AAT	125
fabZ	001-A02K.3587206	43	R	CGT	N	AAT	5
fabZ	001-A02K.3587198	43	S	AGC	N	AAT	174
fabZ	001-A02K.3587197	43	T	ACC	N	AAT	81
fabZ	001-A02K.3587210	43	V	GTG	N	AAT	43
fabZ	001-A02K.3587213	43	W	TGG	N	AAT	4
fabZ	001-A02K.3587211	43	Y	TAT	N	AAT	260
fabZ	001-A02K.3587225	44	A	GCG	V	GTC	84
fabZ	001-A02K.3587227	44	C	TGC	V	GTC	164
fabZ	001-A02K.3587224	44	D	GAT	V	GTC	1
fabZ	001-A02K.3587223	44	E	GAA	V	GTC	8
fabZ	001-A02K.3587233	44	F	TTT	V	GTC	11
fabZ	001-A02K.3587226	44	G	GGC	V	GTC	3
fabZ	001-A02K.3587219	44	H	CAT	V	GTC	131
fabZ	001-A02K.3587230	44	I	ATT	V	GTC	72
fabZ	001-A02K.3587228	44	K	AAA	V	GTC	2
fabZ	001-A02K.3587222	44	L	CTG	V	GTC	182
fabZ	001-A02K.3587229	44	M	ATG	V	GTC	96
fabZ	001-A02K.3587215	44	N	AAC	V	GTC	95
fabZ	001-A02K.3587220	44	P	CCG	V	GTC	100
fabZ	001-A02K.3587218	44	Q	CAG	V	GTC	103
fabZ	001-A02K.3587221	44	R	CGT	V	GTC	0
fabZ	001-A02K.3587217	44	S	AGC	V	GTC	104
fabZ	001-A02K.3587216	44	T	ACC	V	GTC	228
fabZ	001-A02K.3587234	44	V	GTG	V	GTC	97
fabZ	001-A02K.3587232	44	W	TGG	V	GTC	5
fabZ	001-A02K.3587231	44	Y	TAT	V	GTC	6
fabZ	001-A02K.3587247	45	A	GCG	S	TCT	69
fabZ	001-A02K.3587251	45	C	TGC	S	TCT	96
fabZ	001-A02K.3587246	45	D	GAT	S	TCT	3
fabZ	001-A02K.3587245	45	E	GAA	S	TCT	2
fabZ	001-A02K.3587253	45	F	TTT	S	TCT	0
fabZ	001-A02K.3587248	45	G	GGC	S	TCT	54
fabZ	001-A02K.3587241	45	H	CAT	S	TCT	2
fabZ	001-A02K.3587239	45	I	ATT	S	TCT	1
fabZ	001-A02K.3587235	45	K	AAA	S	TCT	5
fabZ	001-A02K.3587244	45	L	CTG	S	TCT	0
fabZ	001-A02K.3587238	45	M	ATG	S	TCT	0
fabZ	001-A02K.3587236	45	N	AAC	S	TCT	10
fabZ	001-A02K.3587242	45	P	CCG	S	TCT	3
fabZ	001-A02K.3587240	45	Q	CAG	S	TCT	2
fabZ	001-A02K.3587243	45	R	CGT	S	TCT	7
fabZ	001-A02K.3587254	45	S	AGC	S	TCT	35
fabZ	001-A02K.3587237	45	T	ACC	S	TCT	87
fabZ	001-A02K.3587249	45	V	GTG	S	TCT	3
fabZ	001-A02K.3587252	45	W	TGG	S	TCT	1
fabZ	001-A02K.3587250	45	Y	TAT	S	TCT	0
fabZ	001-A02K.3587268	46	A	GCG	V	GTC	103
fabZ	001-A02K.3587272	46	C	TGC	V	GTC	122
fabZ	001-A02K.3587267	46	D	GAT	V	GTC	2
fabZ	001-A02K.3587266	46	E	GAA	V	GTC	3
fabZ	001-A02K.3587274	46	F	TTT	V	GTC	130
fabZ	001-A02K.3587269	46	G	GGC	V	GTC	98
fabZ	001-A02K.3587262	46	H	CAT	V	GTC	80
fabZ	001-A02K.3587260	46	I	ATT	V	GTC	164
fabZ	001-A02K.3587255	46	K	AAA	V	GTC	91
fabZ	001-A02K.3587265	46	L	CTG	V	GTC	59
fabZ	001-A02K.3587259	46	M	ATG	V	GTC	126
fabZ	001-A02K.3587256	46	N	AAC	V	GTC	85
fabZ	001-A02K.3587263	46	P	CCG	V	GTC	20
fabZ	001-A02K.3587261	46	Q	CAG	V	GTC	110
fabZ	001-A02K.3587264	46	R	CGT	V	GTC	21
fabZ	001-A02K.3587258	46	S	AGC	V	GTC	106
fabZ	001-A02K.3587257	46	T	ACC	V	GTC	149
fabZ	001-A02K.3587270	46	V	GTG	V	GTC	32
fabZ	001-A02K.3587273	46	W	TGG	V	GTC	72
fabZ	001-A02K.3587271	46	Y	TAT	V	GTC	38
fabZ	001-A02K.3587288	47	A	GCG	N	AAT	102
fabZ	001-A02K.3587292	47	C	TGC	N	AAT	82
fabZ	001-A02K.3587287	47	D	GAT	N	AAT	45
fabZ	001-A02K.3587286	47	E	GAA	N	AAT	0
fabZ	001-A02K.3587294	47	F	TTT	N	AAT	7
fabZ	001-A02K.3587289	47	G	GGC	N	AAT	42
fabZ	001-A02K.3587282	47	H	CAT	N	AAT	15
fabZ	001-A02K.3587280	47	I	ATT	N	AAT	37
fabZ	001-A02K.3587275	47	K	AAA	N	AAT	2
fabZ	001-A02K.3587285	47	L	CTG	N	AAT	86
fabZ	001-A02K.3587279	47	M	ATG	N	AAT	26
fabZ	001-A02K.3587276	47	N	AAC	N	AAT	11
fabZ	001-A02K.3587283	47	P	CCG	N	AAT	28
fabZ	001-A02K.3587281	47	Q	CAG	N	AAT	98
fabZ	001-A02K.3587284	47	R	CGT	N	AAT	5
fabZ	001-A02K.3587278	47	S	AGC	N	AAT	88
fabZ	001-A02K.3587277	47	T	ACC	N	AAT	125
fabZ	001-A02K.3587290	47	V	GTG	N	AAT	147
fabZ	001-A02K.3587293	47	W	TGG	N	AAT	10
fabZ	001-A02K.3587291	47	Y	TAT	N	AAT	20
fabZ	001-A02K.3587308	48	A	GCG	E	GAG	80
fabZ	001-A02K.3587312	48	C	TGC	E	GAG	197
fabZ	001-A02K.3587307	48	D	GAT	E	GAG	64
fabZ	001-A02K.3587306	48	E	GAA	E	GAG	58
fabZ	001-A02K.3587314	48	F	TTT	E	GAG	3
fabZ	001-A02K.3587309	48	G	GGC	E	GAG	111
fabZ	001-A02K.3587302	48	H	CAT	E	GAG	7
fabZ	001-A02K.3587300	48	I	ATT	E	GAG	1
fabZ	001-A02K.3587295	48	K	AAA	E	GAG	0
fabZ	001-A02K.3587305	48	L	CTG	E	GAG	0
fabZ	001-A02K.3587299	48	M	ATG	E	GAG	5
fabZ	001-A02K.3587296	48	N	AAC	E	GAG	103
fabZ	001-A02K.3587303	48	P	CCG	E	GAG	0
fabZ	001-A02K.3587301	48	Q	CAG	E	GAG	98
fabZ	001-A02K.3587304	48	R	CGT	E	GAG	2
fabZ	001-A02K.3587298	48	S	AGC	E	GAG	145
fabZ	001-A02K.3587297	48	T	ACC	E	GAG	150
fabZ	001-A02K.3587310	48	V	GTG	E	GAG	2
fabZ	001-A02K.3587313	48	W	TGG	E	GAG	8
fabZ	001-A02K.3587311	48	Y	TAT	E	GAG	2
fabZ	001-A02K.3587328	49	A	GCG	P	CCA	93
fabZ	001-A02K.3587332	49	C	TGC	P	CCA	8
fabZ	001-A02K.3587327	49	D	GAT	P	CCA	299
fabZ	001-A02K.3587326	49	E	GAA	P	CCA	143
fabZ	001-A02K.3587334	49	F	TTT	P	CCA	203
fabZ	001-A02K.3587329	49	G	GGC	P	CCA	254
fabZ	001-A02K.3587322	49	H	CAT	P	CCA	192
fabZ	001-A02K.3587320	49	I	ATT	P	CCA	191
fabZ	001-A02K.3587315	49	K	AAA	P	CCA	172
fabZ	001-A02K.3587325	49	L	CTG	P	CCA	240
fabZ	001-A02K.3587319	49	M	ATG	P	CCA	105
fabZ	001-A02K.3587316	49	N	AAC	P	CCA	106
fabZ	001-A02K.3587323	49	P	CCG	P	CCA	83
fabZ	001-A02K.3587321	49	Q	CAG	P	CCA	229
fabZ	001-A02K.3587324	49	R	CGT	P	CCA	172
fabZ	001-A02K.3587318	49	S	AGC	P	CCA	175
fabZ	001-A02K.3587317	49	T	ACC	P	CCA	299
fabZ	001-A02K.3587330	49	V	GTG	P	CCA	148
fabZ	001-A02K.3587333	49	W	TGG	P	CCA	95
fabZ	001-A02K.3587331	49	Y	TAT	P	CCA	97
fabZ	001-A02K.3587348	50	A	GCG	F	TTC	229
fabZ	001-A02K.3587352	50	C	TGC	F	TTC	278
fabZ	001-A02K.3587347	50	D	GAT	F	TTC	76
fabZ	001-A02K.3587346	50	E	GAA	F	TTC	231
fabZ	001-A02K.3587354	50	F	TTT	F	TTC	720
fabZ	001-A02K.3587349	50	G	GGC	F	TTC	223
fabZ	001-A02K.3587342	50	H	CAT	F	TTC	185
fabZ	001-A02K.3587340	50	I	ATT	F	TTC	163
fabZ	001-A02K.3587335	50	K	AAA	F	TTC	84
fabZ	001-A02K.3587345	50	L	CTG	F	TTC	336
fabZ	001-A02K.3587339	50	M	ATG	F	TTC	135
fabZ	001-A02K.3587336	50	N	AAC	F	TTC	220
fabZ	001-A02K.3587343	50	P	CCG	F	TTC	184
fabZ	001-A02K.3587341	50	Q	CAG	F	TTC	276
fabZ	001-A02K.3587344	50	R	CGT	F	TTC	13
fabZ	001-A02K.3587338	50	S	AGC	F	TTC	316
fabZ	001-A02K.3587337	50	T	ACC	F	TTC	198
fabZ	001-A02K.3587350	50	V	GTG	F	TTC	138
fabZ	001-A02K.3587353	50	W	TGG	F	TTC	233
fabZ	001-A02K.3587351	50	Y	TAT	F	TTC	324
fabZ	001-A02K.3587361	51	A	GCG	F	TTC	330
fabZ	001-A02K.3587373	51	C	TGC	F	TTC	40
fabZ	001-A02K.3587370	51	D	GAT	F	TTC	8
fabZ	001-A02K.3587369	51	E	GAA	F	TTC	5
fabZ	001-A02K.3587374	51	F	TTT	F	TTC	65
fabZ	001-A02K.3587371	51	G	GGC	F	TTC	21
fabZ	001-A02K.3587368	51	H	CAT	F	TTC	37
fabZ	001-A02K.3587356	51	I	ATT	F	TTC	83
fabZ	001-A02K.3587364	51	K	AAA	F	TTC	20
fabZ	001-A02K.3587360	51	L	CTG	F	TTC	231
fabZ	001-A02K.3587355	51	M	ATG	F	TTC	120
fabZ	001-A02K.3587365	51	N	AAC	F	TTC	32
fabZ	001-A02K.3587358	51	P	CCG	F	TTC	115
fabZ	001-A02K.3587357	51	Q	CAG	F	TTC	294
fabZ	001-A02K.3587359	51	R	CGT	F	TTC	16
fabZ	001-A02K.3587367	51	S	AGC	F	TTC	59
fabZ	001-A02K.3587366	51	T	ACC	F	TTC	41
fabZ	001-A02K.3587362	51	V	GTG	F	TTC	125
fabZ	001-A02K.3587363	51	W	TGG	F	TTC	106
fabZ	001-A02K.3587372	51	Y	TAT	F	TTC	47
fabZ	001-A02K.3587391	52	A	GCG	Q	CAG	43
fabZ	001-A02K.3587386	52	C	TGC	Q	CAG	354
fabZ	001-A02K.3587384	52	D	GAT	Q	CAG	239
fabZ	001-A02K.3587383	52	E	GAA	Q	CAG	328
fabZ	001-A02K.3587387	52	F	TTT	Q	CAG	332
fabZ	001-A02K.3587392	52	G	GGC	Q	CAG	59
fabZ	001-A02K.3587380	52	H	CAT	Q	CAG	207
fabZ	001-A02K.3587379	52	I	ATT	Q	CAG	271
fabZ	001-A02K.3587375	52	K	AAA	Q	CAG	152
fabZ	001-A02K.3587382	52	L	CTG	Q	CAG	146
fabZ	001-A02K.3587388	52	M	ATG	Q	CAG	55
fabZ	001-A02K.3587376	52	N	AAC	Q	CAG	129
fabZ	001-A02K.3587381	52	P	CCG	Q	CAG	166
fabZ	001-A02K.3587389	52	Q	CAA	Q	CAG	43
fabZ	001-A02K.3587390	52	R	CGT	Q	CAG	49
fabZ	001-A02K.3587378	52	S	AGC	Q	CAG	430
fabZ	001-A02K.3587377	52	T	ACC	Q	CAG	218
fabZ	001-A02K.3587393	52	V	GTG	Q	CAG	77
fabZ	001-A02K.3587394	52	W	TGG	Q	CAG	71
fabZ	001-A02K.3587385	52	Y	TAT	Q	CAG	106
fabZ	001-A02K.3587412	53	A	GCG	G	GGC	20
fabZ	001-A02K.3587405	53	C	TGC	G	GGC	4
fabZ	001-A02K.3587411	53	D	GAT	G	GGC	4
fabZ	001-A02K.3587410	53	E	GAA	G	GGC	0
fabZ	001-A02K.3587407	53	F	TTT	G	GGC	5
fabZ	001-A02K.3587413	53	G	GGT	G	GGC	176
fabZ	001-A02K.3587400	53	H	CAT	G	GGC	10
fabZ	001-A02K.3587398	53	I	ATT	G	GGC	0
fabZ	001-A02K.3587395	53	K	AAA	G	GGC	8
fabZ	001-A02K.3587403	53	L	CTG	G	GGC	12
fabZ	001-A02K.3587397	53	M	ATG	G	GGC	5
fabZ	001-A02K.3587408	53	N	AAC	G	GGC	2
fabZ	001-A02K.3587401	53	P	CCG	G	GGC	8
fabZ	001-A02K.3587399	53	Q	CAG	G	GGC	1
fabZ	001-A02K.3587402	53	R	CGT	G	GGC	15
fabZ	001-A02K.3587396	53	S	AGC	G	GGC	23
fabZ	001-A02K.3587409	53	T	ACC	G	GGC	2
fabZ	001-A02K.3587414	53	V	GTG	G	GGC	0
fabZ	001-A02K.3587406	53	W	TGG	G	GGC	7
fabZ	001-A02K.3587404	53	Y	TAT	G	GGC	7
fabZ	001-A02K.3587428	54	A	GCG	H	CAT	8
fabZ	001-A02K.3587432	54	C	TGC	H	CAT	3
fabZ	001-A02K.3587427	54	D	GAT	H	CAT	0
fabZ	001-A02K.3587426	54	E	GAA	H	CAT	2
fabZ	001-A02K.3587434	54	F	TTT	H	CAT	4
fabZ	001-A02K.3587429	54	G	GGC	H	CAT	9
fabZ	001-A02K.3587421	54	H	CAC	H	CAT	215
fabZ	001-A02K.3587420	54	I	ATT	H	CAT	1
fabZ	001-A02K.3587415	54	K	AAA	H	CAT	16
fabZ	001-A02K.3587425	54	L	CTG	H	CAT	14
fabZ	001-A02K.3587419	54	M	ATG	H	CAT	3
fabZ	001-A02K.3587416	54	N	AAC	H	CAT	7
fabZ	001-A02K.3587423	54	P	CCG	H	CAT	16
fabZ	001-A02K.3587422	54	Q	CAG	H	CAT	2
fabZ	001-A02K.3587424	54	R	CGT	H	CAT	7
fabZ	001-A02K.3587418	54	S	AGC	H	CAT	9
fabZ	001-A02K.3587417	54	T	ACC	H	CAT	21
fabZ	001-A02K.3587430	54	V	GTG	H	CAT	7
fabZ	001-A02K.3587433	54	W	TGG	H	CAT	14
fabZ	001-A02K.3587431	54	Y	TAT	H	CAT	2
fabZ	001-A02K.3587451	55	A	GCG	F	TTC	7
fabZ	001-A02K.3587441	55	C	TGC	F	TTC	86
fabZ	001-A02K.3587450	55	D	GAT	F	TTC	0
fabZ	001-A02K.3587449	55	E	GAA	F	TTC	5
fabZ	001-A02K.3586877	55	F	TTT	F	TTC	194
fabZ	001-A02K.3587452	55	G	GGC	F	TTC	16
fabZ	001-A02K.3587447	55	H	CAT	F	TTC	19
fabZ	001-A02K.3587436	55	I	ATT	F	TTC	112
fabZ	001-A02K.3587442	55	K	AAA	F	TTC	4
fabZ	001-A02K.3587437	55	L	CTG	F	TTC	125
fabZ	001-A02K.3587435	55	M	ATG	F	TTC	120
fabZ	001-A02K.3587443	55	N	AAC	F	TTC	2
fabZ	001-A02K.3587440	55	P	CCG	F	TTC	24
fabZ	001-A02K.3587446	55	Q	CAG	F	TTC	2
fabZ	001-A02K.3587448	55	R	CGT	F	TTC	5
fabZ	001-A02K.3587445	55	S	AGC	F	TTC	4
fabZ	001-A02K.3587444	55	T	ACC	F	TTC	2
fabZ	001-A02K.3587438	55	V	GTG	F	TTC	95
fabZ	001-A02K.3587454	55	W	TGG	F	TTC	35
fabZ	001-A02K.3587453	55	Y	TAT	F	TTC	67
fabZ	001-A02K.3587458	56	A	GCG	P	CCT	152
fabZ	001-A02K.3587472	56	C	TGC	P	CCT	69
fabZ	001-A02K.3587468	56	D	GAT	P	CCT	117
fabZ	001-A02K.3587467	56	E	GAA	P	CCT	140
fabZ	001-A02K.3587474	56	F	TTT	P	CCT	12
fabZ	001-A02K.3587469	56	G	GGC	P	CCT	16
fabZ	001-A02K.3587456	56	H	CAT	P	CCT	142
fabZ	001-A02K.3587463	56	I	ATT	P	CCT	37
fabZ	001-A02K.3587459	56	K	AAA	P	CCT	29
fabZ	001-A02K.3587466	56	L	CTG	P	CCT	50
fabZ	001-A02K.3587462	56	M	ATG	P	CCT	58
fabZ	001-A02K.3587460	56	N	AAC	P	CCT	69
fabZ	001-A02K.3587465	56	P	CCG	P	CCT	189
fabZ	001-A02K.3587464	56	Q	CAG	P	CCT	42
fabZ	001-A02K.3587457	56	R	CGT	P	CCT	4
fabZ	001-A02K.3587461	56	S	AGC	P	CCT	77
fabZ	001-A02K.3587455	56	T	ACC	P	CCT	54
fabZ	001-A02K.3587470	56	V	GTG	P	CCT	53
fabZ	001-A02K.3587473	56	W	TGG	P	CCT	58
fabZ	001-A02K.3587471	56	Y	TAT	P	CCT	5
fabZ	001-A02K.3587493	57	A	GCG	G	GGA	52
fabZ	001-A02K.3587482	57	C	TGC	G	GGA	84
fabZ	001-A02K.3587492	57	D	GAT	G	GGA	8
fabZ	001-A02K.3587479	57	E	GAA	G	GGA	119
fabZ	001-A02K.3587484	57	F	TTT	G	GGA	116
fabZ	001-A02K.3587480	57	G	GGC	G	GGA	136
fabZ	001-A02K.3587489	57	H	CAT	G	GGA	149
fabZ	001-A02K.3587477	57	I	ATT	G	GGA	219
fabZ	001-A02K.3587485	57	K	AAA	G	GGA	10
fabZ	001-A02K.3587491	57	L	CTG	G	GGA	143
fabZ	001-A02K.3587476	57	M	ATG	G	GGA	176
fabZ	001-A02K.3587486	57	N	AAC	G	GGA	116
fabZ	001-A02K.3587490	57	P	CCG	G	GGA	76
fabZ	001-A02K.3587488	57	Q	CAG	G	GGA	96
fabZ	001-A02K.3587478	57	R	CGT	G	GGA	159
fabZ	001-A02K.3587475	57	S	AGC	G	GGA	93
fabZ	001-A02K.3587487	57	T	ACC	G	GGA	72
fabZ	001-A02K.3587494	57	V	GTG	G	GGA	16
fabZ	001-A02K.3587483	57	W	TGG	G	GGA	182
fabZ	001-A02K.3587481	57	Y	TAT	G	GGA	135
fabZ	001-A02K.3586886	58	A	GCG	K	AAA	99
fabZ	001-A02K.3586893	58	C	TGC	K	AAA	313
fabZ	001-A02K.3586885	58	D	GAT	K	AAA	114
fabZ	001-A02K.3586884	58	E	GAA	K	AAA	172
fabZ	001-A02K.3586895	58	F	TTT	K	AAA	321
fabZ	001-A02K.3586887	58	G	GGC	K	AAA	114
fabZ	001-A02K.3586883	58	H	CAT	K	AAA	131
fabZ	001-A02K.3586881	58	I	ATT	K	AAA	182
fabZ	001-A02K.3586877	58	K	AAG	K	AAA	194
fabZ	001-A02K.3586892	58	L	CTG	K	AAA	294
fabZ	001-A02K.3586880	58	M	ATG	K	AAA	191
fabZ	001-A02K.3586876	58	N	AAC	K	AAA	175
fabZ	001-A02K.3586890	58	P	CCG	K	AAA	15
fabZ	001-A02K.3586882	58	Q	CAG	K	AAA	234
fabZ	001-A02K.3586891	58	R	CGT	K	AAA	397
fabZ	001-A02K.3586879	58	S	AGC	K	AAA	215
fabZ	001-A02K.3586878	58	T	ACC	K	AAA	145
fabZ	001-A02K.3586888	58	V	GTG	K	AAA	129
fabZ	001-A02K.3586894	58	W	TGG	K	AAA	17
fabZ	001-A02K.3586889	58	Y	TAT	K	AAA	156
fabZ	001-A02K.3586909	59	A	GCG	P	CCG	130
fabZ	001-A02K.3586913	59	C	TGC	P	CCG	148
fabZ	001-A02K.3586908	59	D	GAT	P	CCG	2
fabZ	001-A02K.3586907	59	E	GAA	P	CCG	34
fabZ	001-A02K.3586915	59	F	TTT	P	CCG	48
fabZ	001-A02K.3586910	59	G	GGC	P	CCG	126
fabZ	001-A02K.3586903	59	H	CAT	P	CCG	55
fabZ	001-A02K.3586901	59	I	ATT	P	CCG	12
fabZ	001-A02K.3586896	59	K	AAA	P	CCG	33
fabZ	001-A02K.3586906	59	L	CTG	P	CCG	79
fabZ	001-A02K.3586900	59	M	ATG	P	CCG	81
fabZ	001-A02K.3586897	59	N	AAC	P	CCG	123
fabZ	001-A02K.3586904	59	P	CCA	P	CCG	47
fabZ	001-A02K.3586902	59	Q	CAG	P	CCG	50
fabZ	001-A02K.3586905	59	R	CGT	P	CCG	57
fabZ	001-A02K.3586899	59	S	AGC	P	CCG	117
fabZ	001-A02K.3586898	59	T	ACC	P	CCG	189
fabZ	001-A02K.3586911	59	V	GTG	P	CCG	23
fabZ	001-A02K.3586914	59	W	TGG	P	CCG	20
fabZ	001-A02K.3586912	59	Y	TAT	P	CCG	39
fabZ	001-A02K.3586927	60	A	GCG	I	ATT	33
fabZ	001-A02K.3586930	60	C	TGC	I	ATT	93
fabZ	001-A02K.3586934	60	D	GAT	I	ATT	1
fabZ	001-A02K.3586926	60	E	GAA	I	ATT	4
fabZ	001-A02K.3586932	60	F	TTT	I	ATT	23
fabZ	001-A02K.3586928	60	G	GGC	I	ATT	3
fabZ	001-A02K.3586933	60	H	CAT	I	ATT	2
fabZ	001-A02K.3586920	60	I	ATC	I	ATT	91
fabZ	001-A02K.3586916	60	K	AAA	I	ATT	38
fabZ	001-A02K.3586925	60	L	CTG	I	ATT	79
fabZ	001-A02K.3586921	60	M	ATG	I	ATT	146
fabZ	001-A02K.3586917	60	N	AAC	I	ATT	8
fabZ	001-A02K.3586923	60	P	CCG	I	ATT	6
fabZ	001-A02K.3586922	60	Q	CAG	I	ATT	0
fabZ	001-A02K.3586924	60	R	CGT	I	ATT	43
fabZ	001-A02K.3586919	60	S	AGC	I	ATT	4
fabZ	001-A02K.3586918	60	T	ACC	I	ATT	183
fabZ	001-A02K.3586929	60	V	GTG	I	ATT	95
fabZ	001-A02K.3586931	60	W	TGG	I	ATT	2
fabZ	001-A02K.3586935	60	Y	TAT	I	ATT	6
fabZ	001-A02K.3586946	61	A	GCG	F	TTC	153
fabZ	001-A02K.3586949	61	C	TGC	F	TTC	64
fabZ	001-A02K.3586945	61	D	GAT	F	TTC	2
fabZ	001-A02K.3586944	61	E	GAA	F	TTC	14
fabZ	001-A02K.3586951	61	F	TTT	F	TTC	140
fabZ	001-A02K.3586955	61	G	GGC	F	TTC	87
fabZ	001-A02K.3586936	61	H	CAT	F	TTC	94
fabZ	001-A02K.3586940	61	I	ATT	F	TTC	126
fabZ	001-A02K.3586938	61	K	AAA	F	TTC	112
fabZ	001-A02K.3586943	61	L	CTG	F	TTC	47
fabZ	001-A02K.3586939	61	M	ATG	F	TTC	203
fabZ	001-A02K.3586952	61	N	AAC	F	TTC	34
fabZ	001-A02K.3586942	61	P	CCG	F	TTC	0
fabZ	001-A02K.3586941	61	Q	CAG	F	TTC	173
fabZ	001-A02K.3586937	61	R	CGT	F	TTC	7
fabZ	001-A02K.3586954	61	S	AGC	F	TTC	17
fabZ	001-A02K.3586953	61	T	ACC	F	TTC	50
fabZ	001-A02K.3586947	61	V	GTG	F	TTC	148
fabZ	001-A02K.3586950	61	W	TGG	F	TTC	178
fabZ	001-A02K.3586948	61	Y	TAT	F	TTC	183
fabZ	001-A02K.3586967	62	A	GCG	P	CCG	105
fabZ	001-A02K.3586970	62	C	TGC	P	CCG	9
fabZ	001-A02K.3586966	62	D	GAT	P	CCG	6
fabZ	001-A02K.3586965	62	E	GAA	P	CCG	7
fabZ	001-A02K.3586971	62	F	TTT	P	CCG	1
fabZ	001-A02K.3586968	62	G	GGC	P	CCG	3
fabZ	001-A02K.3586962	62	H	CAT	P	CCG	7
fabZ	001-A02K.3586960	62	I	ATT	P	CCG	1
fabZ	001-A02K.3586956	62	K	AAA	P	CCG	0
fabZ	001-A02K.3586964	62	L	CTG	P	CCG	5
fabZ	001-A02K.3586972	62	M	ATG	P	CCG	1
fabZ	001-A02K.3586957	62	N	AAC	P	CCG	2
fabZ	001-A02K.3586973	62	P	CCA	P	CCG	54
fabZ	001-A02K.3586961	62	Q	CAG	P	CCG	5
fabZ	001-A02K.3586963	62	R	CGT	P	CCG	6
fabZ	001-A02K.3586959	62	S	AGC	P	CCG	6
fabZ	001-A02K.3586958	62	T	ACC	P	CCG	3
fabZ	001-A02K.3586974	62	V	GTG	P	CCG	8
fabZ	001-A02K.3586975	62	W	TGG	P	CCG	0
fabZ	001-A02K.3586969	62	Y	TAT	P	CCG	0
fabZ	001-A02K.3586989	63	A	GCG	G	GGT	61
fabZ	001-A02K.3586993	63	C	TGC	G	GGT	2
fabZ	001-A02K.3586988	63	D	GAT	G	GGT	0
fabZ	001-A02K.3586987	63	E	GAA	G	GGT	2
fabZ	001-A02K.3586995	63	F	TTT	G	GGT	1
fabZ	001-A02K.3586990	63	G	GGC	G	GGT	27
fabZ	001-A02K.3586985	63	H	CAT	G	GGT	0
fabZ	001-A02K.3586984	63	I	ATT	G	GGT	0
fabZ	001-A02K.3586976	63	K	AAA	G	GGT	5
fabZ	001-A02K.3586982	63	L	CTG	G	GGT	4
fabZ	001-A02K.3586979	63	M	ATG	G	GGT	15
fabZ	001-A02K.3586977	63	N	AAC	G	GGT	15
fabZ	001-A02K.3586981	63	P	CCG	G	GGT	11
fabZ	001-A02K.3586980	63	Q	CAG	G	GGT	8
fabZ	001-A02K.3586986	63	R	CGT	G	GGT	2
fabZ	001-A02K.3586983	63	S	AGC	G	GGT	2
fabZ	001-A02K.3586978	63	T	ACC	G	GGT	9
fabZ	001-A02K.3586991	63	V	GTG	G	GGT	2
fabZ	001-A02K.3586994	63	W	TGG	G	GGT	0
fabZ	001-A02K.3586992	63	Y	TAT	G	GGT	0
fabZ	001-A02K.3587004	64	A	GCG	V	GTG	101
fabZ	001-A02K.3587007	64	C	TGC	V	GTG	149
fabZ	001-A02K.3587012	64	D	GAT	V	GTG	3
fabZ	001-A02K.3587011	64	E	GAA	V	GTG	0
fabZ	001-A02K.3587014	64	F	TTT	V	GTG	2
fabZ	001-A02K.3587005	64	G	GGC	V	GTG	2
fabZ	001-A02K.3587001	64	H	CAT	V	GTG	5
fabZ	001-A02K.3587010	64	I	ATT	V	GTG	43
fabZ	001-A02K.3586996	64	K	AAA	V	GTG	1
fabZ	001-A02K.3587003	64	L	CTG	V	GTG	153
fabZ	001-A02K.3587000	64	M	ATG	V	GTG	46
fabZ	001-A02K.3586997	64	N	AAC	V	GTG	7
fabZ	001-A02K.3587009	64	P	CCG	V	GTG	4
fabZ	001-A02K.3587008	64	Q	CAG	V	GTG	16
fabZ	001-A02K.3587002	64	R	CGT	V	GTG	2
fabZ	001-A02K.3586999	64	S	AGC	V	GTG	4
fabZ	001-A02K.3586998	64	T	ACC	V	GTG	17
fabZ	001-A02K.3587015	64	V	GTT	V	GTG	94
fabZ	001-A02K.3587013	64	W	TGG	V	GTG	2
fabZ	001-A02K.3587006	64	Y	TAT	V	GTG	11
fabZ	001-A02K.3587031	65	A	GCG	L	CTG	191
fabZ	001-A02K.3587024	65	C	TGC	L	CTG	53
fabZ	001-A02K.3587021	65	D	GAT	L	CTG	4
fabZ	001-A02K.3587020	65	E	GAA	L	CTG	2
fabZ	001-A02K.3587035	65	F	TTT	L	CTG	43
fabZ	001-A02K.3587022	65	G	GGC	L	CTG	50
fabZ	001-A02K.3587028	65	H	CAT	L	CTG	48
fabZ	001-A02K.3587026	65	I	ATT	L	CTG	79
fabZ	001-A02K.3587016	65	K	AAA	L	CTG	131
fabZ	001-A02K.3587034	65	L	TTA	L	CTG	45
fabZ	001-A02K.3587025	65	M	ATG	L	CTG	131
fabZ	001-A02K.3587017	65	N	AAC	L	CTG	69
fabZ	001-A02K.3587029	65	P	CCG	L	CTG	2
fabZ	001-A02K.3587027	65	Q	CAG	L	CTG	160
fabZ	001-A02K.3587030	65	R	CGT	L	CTG	0
fabZ	001-A02K.3587019	65	S	AGC	L	CTG	65
fabZ	001-A02K.3587018	65	T	ACC	L	CTG	62
fabZ	001-A02K.3587032	65	V	GTG	L	CTG	239
fabZ	001-A02K.3587033	65	W	TGG	L	CTG	44
fabZ	001-A02K.3587023	65	Y	TAT	L	CTG	53
fabZ	001-A02K.3587052	66	A	GCG	I	ATT	181
fabZ	001-A02K.3587054	66	C	TGC	I	ATT	74
fabZ	001-A02K.3587043	66	D	GAT	I	ATT	0
fabZ	001-A02K.3587051	66	E	GAA	I	ATT	148
fabZ	001-A02K.3587048	66	F	TTT	I	ATT	44
fabZ	001-A02K.3587053	66	G	GGC	I	ATT	25
fabZ	001-A02K.3587040	66	H	CAT	I	ATT	24
fabZ	001-A02K.3587046	66	I	ATC	I	ATT	119
fabZ	001-A02K.3587036	66	K	AAA	I	ATT	7
fabZ	001-A02K.3587042	66	L	CTG	I	ATT	54
fabZ	001-A02K.3587047	66	M	ATG	I	ATT	40
fabZ	001-A02K.3587037	66	N	AAC	I	ATT	1
fabZ	001-A02K.3587050	66	P	CCG	I	ATT	18
fabZ	001-A02K.3587049	66	Q	CAG	I	ATT	144
fabZ	001-A02K.3587041	66	R	CGT	I	ATT	7
fabZ	001-A02K.3587039	66	S	AGC	I	ATT	57
fabZ	001-A02K.3587038	66	T	ACC	I	ATT	62
fabZ	001-A02K.3587044	66	V	GTG	I	ATT	163
fabZ	001-A02K.3587055	66	W	TGG	I	ATT	1
fabZ	001-A02K.3587045	66	Y	TAT	I	ATT	40
fabZ	001-A02K.3587071	67	A	GCG	L	CTG	141
fabZ	001-A02K.3587074	67	C	TGC	L	CTG	139
fabZ	001-A02K.3587062	67	D	GAT	L	CTG	2
fabZ	001-A02K.3587061	67	E	GAA	L	CTG	2
fabZ	001-A02K.3587064	67	F	TTT	L	CTG	18
fabZ	001-A02K.3587072	67	G	GGC	L	CTG	31
fabZ	001-A02K.3587069	67	H	CAT	L	CTG	2
fabZ	001-A02K.3587058	67	I	ATT	L	CTG	42
fabZ	001-A02K.3587057	67	K	AAA	L	CTG	3
fabZ	001-A02K.3587056	67	L	TTA	L	CTG	0
fabZ	001-A02K.3587068	67	M	ATG	L	CTG	58
fabZ	001-A02K.3587065	67	N	AAC	L	CTG	2
fabZ	001-A02K.3587060	67	P	CCG	L	CTG	0
fabZ	001-A02K.3587059	67	Q	CAG	L	CTG	0
fabZ	001-A02K.3587070	67	R	CGT	L	CTG	5
fabZ	001-A02K.3587067	67	S	AGC	L	CTG	5
fabZ	001-A02K.3587066	67	T	ACC	L	CTG	125
fabZ	001-A02K.3587073	67	V	GTG	L	CTG	97
fabZ	001-A02K.3587075	67	W	TGG	L	CTG	2
fabZ	001-A02K.3587063	67	Y	TAT	L	CTG	4
fabZ	001-A02K.3587092	68	A	GCG	E	GAA	2
fabZ	001-A02K.3587094	68	C	TGC	E	GAA	0
fabZ	001-A02K.3587091	68	D	GAT	E	GAA	110
fabZ	001-A02K.3587090	68	E	GAG	E	GAA	85
fabZ	001-A02K.3587095	68	F	TTT	E	GAA	9
fabZ	001-A02K.3587093	68	G	GGC	E	GAA	0
fabZ	001-A02K.3587079	68	H	CAT	E	GAA	3
fabZ	001-A02K.3587086	68	I	ATT	E	GAA	0
fabZ	001-A02K.3587076	68	K	AAA	E	GAA	0
fabZ	001-A02K.3587089	68	L	CTG	E	GAA	7
fabZ	001-A02K.3587085	68	M	ATG	E	GAA	5
fabZ	001-A02K.3587077	68	N	AAC	E	GAA	0
fabZ	001-A02K.3587087	68	P	CCG	E	GAA	6
fabZ	001-A02K.3587078	68	Q	CAG	E	GAA	0
fabZ	001-A02K.3587088	68	R	CGT	E	GAA	12
fabZ	001-A02K.3587084	68	S	AGC	E	GAA	10
fabZ	001-A02K.3587083	68	T	ACC	E	GAA	5
fabZ	001-A02K.3587080	68	V	GTG	E	GAA	0
fabZ	001-A02K.3587082	68	W	TGG	E	GAA	0
fabZ	001-A02K.3587081	68	Y	TAT	E	GAA	0
fabZ	001-A02K.3587109	69	A	GCG	A	GCA	41
fabZ	001-A02K.3587113	69	C	TGC	A	GCA	39
fabZ	001-A02K.3587108	69	D	GAT	A	GCA	0
fabZ	001-A02K.3587107	69	E	GAA	A	GCA	3
fabZ	001-A02K.3587115	69	F	TTT	A	GCA	9
fabZ	001-A02K.3587110	69	G	GGC	A	GCA	39
fabZ	001-A02K.3587103	69	H	CAT	A	GCA	2
fabZ	001-A02K.3587101	69	I	ATT	A	GCA	8
fabZ	001-A02K.3587096	69	K	AAA	A	GCA	0
fabZ	001-A02K.3587106	69	L	CTG	A	GCA	2
fabZ	001-A02K.3587100	69	M	ATG	A	GCA	42
fabZ	001-A02K.3587097	69	N	AAC	A	GCA	0
fabZ	001-A02K.3587104	69	P	CCG	A	GCA	0
fabZ	001-A02K.3587102	69	Q	CAG	A	GCA	1
fabZ	001-A02K.3587105	69	R	CGT	A	GCA	3
fabZ	001-A02K.3587099	69	S	AGC	A	GCA	24
fabZ	001-A02K.3587098	69	T	ACC	A	GCA	56
fabZ	001-A02K.3587111	69	V	GTG	A	GCA	55
fabZ	001-A02K.3587114	69	W	TGG	A	GCA	3
fabZ	001-A02K.3587112	69	Y	TAT	A	GCA	8
fabZ	001-A02K.3587128	70	A	GCG	M	ATG	0
fabZ	001-A02K.3587132	70	C	TGC	M	ATG	34
fabZ	001-A02K.3587127	70	D	GAT	M	ATG	2
fabZ	001-A02K.3587126	70	E	GAA	M	ATG	3
fabZ	001-A02K.3587134	70	F	TTT	M	ATG	30
fabZ	001-A02K.3587129	70	G	GGC	M	ATG	2
fabZ	001-A02K.3587122	70	H	CAT	M	ATG	0
fabZ	001-A02K.3587120	70	I	ATT	M	ATG	40
fabZ	001-A02K.3587116	70	K	AAA	M	ATG	0
fabZ	001-A02K.3587125	70	L	CTG	M	ATG	33
fabZ	001-A02K.3587117	70	N	AAC	M	ATG	0
fabZ	001-A02K.3587123	70	P	CCG	M	ATG	0
fabZ	001-A02K.3587121	70	Q	CAG	M	ATG	1
fabZ	001-A02K.3587124	70	R	CGT	M	ATG	0
fabZ	001-A02K.3587119	70	S	AGC	M	ATG	1
fabZ	001-A02K.3587118	70	T	ACC	M	ATG	3
fabZ	001-A02K.3587130	70	V	GTG	M	ATG	21
fabZ	001-A02K.3587133	70	W	TGG	M	ATG	0
fabZ	001-A02K.3587131	70	Y	TAT	M	ATG	2
fabZ	001-A02K.3587148	71	A	GCG	A	GCA	32
fabZ	001-A02K.3587152	71	C	TGC	A	GCA	124
fabZ	001-A02K.3587147	71	D	GAT	A	GCA	7
fabZ	001-A02K.3587146	71	E	GAA	A	GCA	0
fabZ	001-A02K.3587154	71	F	TTT	A	GCA	3
fabZ	001-A02K.3587149	71	G	GGC	A	GCA	9
fabZ	001-A02K.3587142	71	H	CAT	A	GCA	3
fabZ	001-A02K.3587140	71	I	ATT	A	GCA	4
fabZ	001-A02K.3587135	71	K	AAA	A	GCA	0
fabZ	001-A02K.3587145	71	L	CTG	A	GCA	40
fabZ	001-A02K.3587139	71	M	ATG	A	GCA	2
fabZ	001-A02K.3587136	71	N	AAC	A	GCA	13
fabZ	001-A02K.3587143	71	P	CCG	A	GCA	0
fabZ	001-A02K.3587141	71	Q	CAG	A	GCA	1
fabZ	001-A02K.3587144	71	R	CGT	A	GCA	0
fabZ	001-A02K.3587138	71	S	AGC	A	GCA	66
fabZ	001-A02K.3587137	71	T	ACC	A	GCA	46
fabZ	001-A02K.3587150	71	V	GTG	A	GCA	13
fabZ	001-A02K.3587153	71	W	TGG	A	GCA	0
fabZ	001-A02K.3587151	71	Y	TAT	A	GCA	2
fabZ	001-A02K.3587168	72	A	GCG	Q	CAG	42
fabZ	001-A02K.3587172	72	C	TGC	Q	CAG	16
fabZ	001-A02K.3587167	72	D	GAT	Q	CAG	3
fabZ	001-A02K.3587166	72	E	GAA	Q	CAG	50
fabZ	001-A02K.3587174	72	F	TTT	Q	CAG	5
fabZ	001-A02K.3587169	72	G	GGC	Q	CAG	42
fabZ	001-A02K.3587162	72	H	CAT	Q	CAG	0
fabZ	001-A02K.3587160	72	I	ATT	Q	CAG	4
fabZ	001-A02K.3587155	72	K	AAA	Q	CAG	1
fabZ	001-A02K.3587165	72	L	CTG	Q	CAG	3
fabZ	001-A02K.3587159	72	M	ATG	Q	CAG	2
fabZ	001-A02K.3587156	72	N	AAC	Q	CAG	19
fabZ	001-A02K.3587163	72	P	CCG	Q	CAG	12
fabZ	001-A02K.3586577	72	Q	CAA	Q	CAG	56
fabZ	001-A02K.3587164	72	R	CGT	Q	CAG	3
fabZ	001-A02K.3587158	72	S	AGC	Q	CAG	21
fabZ	001-A02K.3587157	72	T	ACC	Q	CAG	7
fabZ	001-A02K.3587170	72	V	GTG	Q	CAG	1
fabZ	001-A02K.3587173	72	W	TGG	Q	CAG	0
fabZ	001-A02K.3587171	72	Y	TAT	Q	CAG	0
fabZ	001-A02K.3587194	73	A	GCG	A	GCA	0
fabZ	001-A02K.3587191	73	C	TGC	A	GCA	99
fabZ	001-A02K.3587187	73	D	GAT	A	GCA	1
fabZ	001-A02K.3587186	73	E	GAA	A	GCA	0
fabZ	001-A02K.3587193	73	F	TTT	A	GCA	1
fabZ	001-A02K.3587188	73	G	GGC	A	GCA	65
fabZ	001-A02K.3587182	73	H	CAT	A	GCA	5
fabZ	001-A02K.3587180	73	I	ATT	A	GCA	36
fabZ	001-A02K.3587175	73	K	AAA	A	GCA	2
fabZ	001-A02K.3587185	73	L	CTG	A	GCA	99
fabZ	001-A02K.3587179	73	M	ATG	A	GCA	123
fabZ	001-A02K.3587176	73	N	AAC	A	GCA	11
fabZ	001-A02K.3587183	73	P	CCG	A	GCA	3
fabZ	001-A02K.3587181	73	Q	CAG	A	GCA	51
fabZ	001-A02K.3587184	73	R	CGT	A	GCA	4
fabZ	001-A02K.3587178	73	S	AGC	A	GCA	17
fabZ	001-A02K.3587177	73	T	ACC	A	GCA	90
fabZ	001-A02K.3587189	73	V	GTG	A	GCA	98
fabZ	001-A02K.3587192	73	W	TGG	A	GCA	0
fabZ	001-A02K.3587190	73	Y	TAT	A	GCA	7
fabZ	001-A02K.3586589	74	A	GCG	T	ACA	102
fabZ	001-A02K.3586593	74	C	TGC	T	ACA	31
fabZ	001-A02K.3586588	74	D	GAT	T	ACA	0
fabZ	001-A02K.3586587	74	E	GAA	T	ACA	6
fabZ	001-A02K.3586595	74	F	TTT	T	ACA	32
fabZ	001-A02K.3586590	74	G	GGC	T	ACA	45
fabZ	001-A02K.3586583	74	H	CAT	T	ACA	65
fabZ	001-A02K.3586581	74	I	ATT	T	ACA	67
fabZ	001-A02K.3586576	74	K	AAA	T	ACA	129
fabZ	001-A02K.3586586	74	L	CTG	T	ACA	102
fabZ	001-A02K.3586580	74	M	ATG	T	ACA	28
fabZ	001-A02K.3586579	74	N	AAC	T	ACA	125
fabZ	001-A02K.3586584	74	P	CCG	T	ACA	1
fabZ	001-A02K.3586582	74	Q	CAG	T	ACA	98
fabZ	001-A02K.3586585	74	R	CGT	T	ACA	68
fabZ	001-A02K.3586578	74	S	AGC	T	ACA	107
fabZ	001-A02K.3586577	74	T	ACC	T	ACA	56
fabZ	001-A02K.3586591	74	V	GTG	T	ACA	68
fabZ	001-A02K.3586594	74	W	TGG	T	ACA	61
fabZ	001-A02K.3586592	74	Y	TAT	T	ACA	83
fabZ	001-A02K.3586609	75	A	GCG	G	GGT	22
fabZ	001-A02K.3586613	75	C	TGC	G	GGT	21
fabZ	001-A02K.3586608	75	D	GAT	G	GGT	1
fabZ	001-A02K.3586607	75	E	GAA	G	GGT	7
fabZ	001-A02K.3586615	75	F	TTT	G	GGT	0
fabZ	001-A02K.3586610	75	G	GGC	G	GGT	46
fabZ	001-A02K.3586605	75	H	CAT	G	GGT	1
fabZ	001-A02K.3586604	75	I	ATT	G	GGT	2
fabZ	001-A02K.3586596	75	K	AAA	G	GGT	2
fabZ	001-A02K.3586602	75	L	CTG	G	GGT	0
fabZ	001-A02K.3586599	75	M	ATG	G	GGT	1
fabZ	001-A02K.3586597	75	N	AAC	G	GGT	21
fabZ	001-A02K.3586601	75	P	CCG	G	GGT	8
fabZ	001-A02K.3586600	75	Q	CAG	G	GGT	10
fabZ	001-A02K.3586606	75	R	CGT	G	GGT	0
fabZ	001-A02K.3586603	75	S	AGC	G	GGT	30
fabZ	001-A02K.3586598	75	T	ACC	G	GGT	28
fabZ	001-A02K.3586611	75	V	GTG	G	GGT	4
fabZ	001-A02K.3586614	75	W	TGG	G	GGT	28
fabZ	001-A02K.3586612	75	Y	TAT	G	GGT	0
fabZ	001-A02K.3586619	76	A	GCG	I	ATT	124
fabZ	001-A02K.3586621	76	C	TGC	I	ATT	70
fabZ	001-A02K.3586629	76	D	GAT	I	ATT	0
fabZ	001-A02K.3586618	76	E	GAA	I	ATT	1
fabZ	001-A02K.3586633	76	F	TTT	I	ATT	24
fabZ	001-A02K.3586620	76	G	GGC	I	ATT	68
fabZ	001-A02K.3586626	76	H	CAT	I	ATT	3
fabZ	001-A02K.3586634	76	I	ATC	I	ATT	270
fabZ	001-A02K.3586622	76	K	AAA	I	ATT	0
fabZ	001-A02K.3586628	76	L	CTG	I	ATT	32
fabZ	001-A02K.3586635	76	M	ATG	I	ATT	78
fabZ	001-A02K.3586623	76	N	AAC	I	ATT	4
fabZ	001-A02K.3586617	76	P	CCG	I	ATT	73
fabZ	001-A02K.3586616	76	Q	CAG	I	ATT	72
fabZ	001-A02K.3586627	76	R	CGT	I	ATT	7
fabZ	001-A02K.3586625	76	S	AGC	I	ATT	37
fabZ	001-A02K.3586624	76	T	ACC	I	ATT	52
fabZ	001-A02K.3586630	76	V	GTG	I	ATT	55
fabZ	001-A02K.3586632	76	W	TGG	I	ATT	81
fabZ	001-A02K.3586631	76	Y	TAT	I	ATT	17
fabZ	001-A02K.3586649	77	A	GCG	L	CTG	109
fabZ	001-A02K.3586647	77	C	TGC	L	CTG	141
fabZ	001-A02K.3586644	77	D	GAT	L	CTG	4
fabZ	001-A02K.3586643	77	E	GAA	L	CTG	10
fabZ	001-A02K.3586648	77	F	TTT	L	CTG	168
fabZ	001-A02K.3586645	77	G	GGC	L	CTG	24
fabZ	001-A02K.3586641	77	H	CAT	L	CTG	11
fabZ	001-A02K.3586640	77	I	ATT	L	CTG	128
fabZ	001-A02K.3586636	77	K	AAA	L	CTG	5
fabZ	001-A02K.3586651	77	L	TTA	L	CTG	171
fabZ	001-A02K.3586652	77	M	ATG	L	CTG	117
fabZ	001-A02K.3586637	77	N	AAC	L	CTG	3
fabZ	001-A02K.3586654	77	P	CCG	L	CTG	5
fabZ	001-A02K.3586653	77	Q	CAG	L	CTG	15
fabZ	001-A02K.3586642	77	R	CGT	L	CTG	2
fabZ	001-A02K.3586639	77	S	AGC	L	CTG	40
fabZ	001-A02K.3586638	77	T	ACC	L	CTG	41
fabZ	001-A02K.3586655	77	V	GTG	L	CTG	81
fabZ	001-A02K.3586650	77	W	TGG	L	CTG	77
fabZ	001-A02K.3586646	77	Y	TAT	L	CTG	65
fabZ	001-A02K.3586658	78	A	GCC	A	GCG	149
fabZ	001-A02K.3586673	78	C	TGC	A	GCG	24
fabZ	001-A02K.3586670	78	D	GAT	A	GCG	40
fabZ	001-A02K.3586669	78	E	GAA	A	GCG	28
fabZ	001-A02K.3586675	78	F	TTT	A	GCG	33
fabZ	001-A02K.3586671	78	G	GGC	A	GCG	16
fabZ	001-A02K.3586666	78	H	CAT	A	GCG	73
fabZ	001-A02K.3586664	78	I	ATT	A	GCG	87
fabZ	001-A02K.3586660	78	K	AAA	A	GCG	43
fabZ	001-A02K.3586668	78	L	CTG	A	GCG	25
fabZ	001-A02K.3586663	78	M	ATG	A	GCG	4
fabZ	001-A02K.3586661	78	N	AAC	A	GCG	22
fabZ	001-A02K.3586657	78	P	CCG	A	GCG	11
fabZ	001-A02K.3586665	78	Q	CAG	A	GCG	11
fabZ	001-A02K.3586667	78	R	CGT	A	GCG	46
fabZ	001-A02K.3586662	78	S	AGC	A	GCG	61
fabZ	001-A02K.3586656	78	T	ACC	A	GCG	42
fabZ	001-A02K.3586659	78	V	GTG	A	GCG	186
fabZ	001-A02K.3586674	78	W	TGG	A	GCG	44
fabZ	001-A02K.3586672	78	Y	TAT	A	GCG	41
fabZ	001-A02K.3586686	79	A	GCG	F	TTT	10
fabZ	001-A02K.3586694	79	C	TGC	F	TTT	53
fabZ	001-A02K.3586693	79	D	GAT	F	TTT	12
fabZ	001-A02K.3586685	79	E	GAA	F	TTT	33
fabZ	001-A02K.3586676	79	F	TTC	F	TTT	182
fabZ	001-A02K.3586687	79	G	GGC	F	TTT	6
fabZ	001-A02K.3586691	79	H	CAT	F	TTT	37
fabZ	001-A02K.3586690	79	I	ATT	F	TTT	80
fabZ	001-A02K.3586677	79	K	AAA	F	TTT	53
fabZ	001-A02K.3586684	79	L	CTG	F	TTT	38
fabZ	001-A02K.3586681	79	M	ATG	F	TTT	43
fabZ	001-A02K.3586678	79	N	AAC	F	TTT	24
fabZ	001-A02K.3586683	79	P	CCG	F	TTT	45
fabZ	001-A02K.3586682	79	Q	CAG	F	TTT	67
fabZ	001-A02K.3586692	79	R	CGT	F	TTT	9
fabZ	001-A02K.3586680	79	S	AGC	F	TTT	9
fabZ	001-A02K.3586679	79	T	ACC	F	TTT	22
fabZ	001-A02K.3586688	79	V	GTG	F	TTT	57
fabZ	001-A02K.3586695	79	W	TGG	F	TTT	13
fabZ	001-A02K.3586689	79	Y	TAT	F	TTT	12
fabZ	001-A02K.3586709	80	A	GCG	K	AAA	44
fabZ	001-A02K.3586712	80	C	TGC	K	AAA	99
fabZ	001-A02K.3586698	80	D	GAT	K	AAA	132
fabZ	001-A02K.3586708	80	E	GAA	K	AAA	146
fabZ	001-A02K.3586714	80	F	TTT	K	AAA	42
fabZ	001-A02K.3586710	80	G	GGC	K	AAA	198
fabZ	001-A02K.3586697	80	H	CAT	K	AAA	146
fabZ	001-A02K.3586704	80	I	ATT	K	AAA	25
fabZ	001-A02K.3586700	80	K	AAG	K	AAA	110
fabZ	001-A02K.3586707	80	L	CTG	K	AAA	21
fabZ	001-A02K.3586703	80	M	ATG	K	AAA	35
fabZ	001-A02K.3586715	80	N	AAC	K	AAA	88
fabZ	001-A02K.3586705	80	P	CCG	K	AAA	19
fabZ	001-A02K.3586696	80	Q	CAG	K	AAA	187
fabZ	001-A02K.3586706	80	R	CGT	K	AAA	44
fabZ	001-A02K.3586702	80	S	AGC	K	AAA	112
fabZ	001-A02K.3586701	80	T	ACC	K	AAA	15
fabZ	001-A02K.3586711	80	V	GTG	K	AAA	63
fabZ	001-A02K.3586713	80	W	TGG	K	AAA	80
fabZ	001-A02K.3586699	80	Y	TAT	K	AAA	39
fabZ	001-A02K.3586728	81	A	GCG	S	AGC	47
fabZ	001-A02K.3586735	81	C	TGC	S	AGC	95
fabZ	001-A02K.3586727	81	D	GAT	S	AGC	24
fabZ	001-A02K.3586726	81	E	GAA	S	AGC	67
fabZ	001-A02K.3586733	81	F	TTT	S	AGC	36
fabZ	001-A02K.3586734	81	G	GGC	S	AGC	420
fabZ	001-A02K.3586722	81	H	CAT	S	AGC	18
fabZ	001-A02K.3586720	81	I	ATT	S	AGC	14
fabZ	001-A02K.3586718	81	K	AAA	S	AGC	24
fabZ	001-A02K.3586725	81	L	CTG	S	AGC	64
fabZ	001-A02K.3586719	81	M	ATG	S	AGC	79
fabZ	001-A02K.3586716	81	N	AAC	S	AGC	57
fabZ	001-A02K.3586723	81	P	CCG	S	AGC	67
fabZ	001-A02K.3586721	81	Q	CAG	S	AGC	61
fabZ	001-A02K.3586724	81	R	CGT	S	AGC	38
fabZ	001-A02K.3586731	81	S	TCT	S	AGC	55
fabZ	001-A02K.3586717	81	T	ACC	S	AGC	33
fabZ	001-A02K.3586729	81	V	GTG	S	AGC	74
fabZ	001-A02K.3586732	81	W	TGG	S	AGC	76
fabZ	001-A02K.3586730	81	Y	TAT	S	AGC	19
fabZ	001-A02K.3586751	82	A	GCG	V	GTA	126
fabZ	001-A02K.3586754	82	C	TGC	V	GTA	46
fabZ	001-A02K.3586750	82	D	GAT	V	GTA	41
fabZ	001-A02K.3586739	82	E	GAA	V	GTA	93
fabZ	001-A02K.3586741	82	F	TTT	V	GTA	103
fabZ	001-A02K.3586752	82	G	GGC	V	GTA	83
fabZ	001-A02K.3586747	82	H	CAT	V	GTA	65
fabZ	001-A02K.3586737	82	I	ATT	V	GTA	110
fabZ	001-A02K.3586742	82	K	AAA	V	GTA	66
fabZ	001-A02K.3586738	82	L	CTG	V	GTA	108
fabZ	001-A02K.3586736	82	M	ATG	V	GTA	199
fabZ	001-A02K.3586743	82	N	AAC	V	GTA	103
fabZ	001-A02K.3586748	82	P	CCG	V	GTA	154
fabZ	001-A02K.3586746	82	Q	CAG	V	GTA	48
fabZ	001-A02K.3586749	82	R	CGT	V	GTA	70
fabZ	001-A02K.3586745	82	S	AGC	V	GTA	69
fabZ	001-A02K.3586744	82	T	ACC	V	GTA	162
fabZ	001-A02K.3586740	82	V	GTG	V	GTA	46
fabZ	001-A02K.3586755	82	W	TGG	V	GTA	89
fabZ	001-A02K.3586753	82	Y	TAT	V	GTA	72
fabZ	001-A02K.3586759	83	A	GCG	G	GGA	85
fabZ	001-A02K.3586762	83	C	TGC	G	GGA	142
fabZ	001-A02K.3586773	83	D	GAT	G	GGA	27
fabZ	001-A02K.3586758	83	E	GAA	G	GGA	60
fabZ	001-A02K.3586775	83	F	TTT	G	GGA	85
fabZ	001-A02K.3586760	83	G	GGC	G	GGA	51
fabZ	001-A02K.3586772	83	H	CAT	G	GGA	83
fabZ	001-A02K.3586771	83	I	ATT	G	GGA	82
fabZ	001-A02K.3586764	83	K	AAA	G	GGA	129
fabZ	001-A02K.3586768	83	L	CTG	G	GGA	137
fabZ	001-A02K.3586765	83	M	ATG	G	GGA	49
fabZ	001-A02K.3586769	83	N	AAC	G	GGA	116
fabZ	001-A02K.3586767	83	P	CCG	G	GGA	243
fabZ	001-A02K.3586766	83	Q	CAG	G	GGA	264
fabZ	001-A02K.3586757	83	R	CGT	G	GGA	72
fabZ	001-A02K.3586756	83	S	AGC	G	GGA	68
fabZ	001-A02K.3586770	83	T	ACC	G	GGA	93
fabZ	001-A02K.3586761	83	V	GTG	G	GGA	71
fabZ	001-A02K.3586763	83	W	TGG	G	GGA	102
fabZ	001-A02K.3586774	83	Y	TAT	G	GGA	51
fabZ	001-A02K.3586787	84	A	GCG	K	AAA	281
fabZ	001-A02K.3586793	84	C	TGC	K	AAA	66
fabZ	001-A02K.3586781	84	D	GAT	K	AAA	34
fabZ	001-A02K.3586780	84	E	GAA	K	AAA	77
fabZ	001-A02K.3586795	84	F	TTT	K	AAA	59
fabZ	001-A02K.3586788	84	G	GGC	K	AAA	227
fabZ	001-A02K.3586779	84	H	CAT	K	AAA	60
fabZ	001-A02K.3586786	84	I	ATT	K	AAA	170
fabZ	001-A02K.3586777	84	K	AAG	K	AAA	104
fabZ	001-A02K.3586792	84	L	CTG	K	AAA	100
fabZ	001-A02K.3586785	84	M	ATG	K	AAA	194
fabZ	001-A02K.3586776	84	N	AAC	K	AAA	71
fabZ	001-A02K.3586790	84	P	CCG	K	AAA	84
fabZ	001-A02K.3586778	84	Q	CAG	K	AAA	71
fabZ	001-A02K.3586791	84	R	CGT	K	AAA	48
fabZ	001-A02K.3586784	84	S	AGC	K	AAA	125
fabZ	001-A02K.3586783	84	T	ACC	K	AAA	127
fabZ	001-A02K.3586789	84	V	GTG	K	AAA	276
fabZ	001-A02K.3586794	84	W	TGG	K	AAA	89
fabZ	001-A02K.3586782	84	Y	TAT	K	AAA	60
fabZ	001-A02K.3586808	85	A	GCG	L	CTG	48
fabZ	001-A02K.3586812	85	C	TGC	L	CTG	38
fabZ	001-A02K.3586807	85	D	GAT	L	CTG	81
fabZ	001-A02K.3586806	85	E	GAA	L	CTG	33
fabZ	001-A02K.3586815	85	F	TTT	L	CTG	74
fabZ	001-A02K.3586809	85	G	GGC	L	CTG	35
fabZ	001-A02K.3586803	85	H	CAT	L	CTG	82
fabZ	001-A02K.3586801	85	I	ATT	L	CTG	92
fabZ	001-A02K.3586796	85	K	AAA	L	CTG	46
fabZ	001-A02K.3586814	85	L	TTA	L	CTG	196
fabZ	001-A02K.3586800	85	M	ATG	L	CTG	112
fabZ	001-A02K.3586797	85	N	AAC	L	CTG	113
fabZ	001-A02K.3586804	85	P	CCG	L	CTG	59
fabZ	001-A02K.3586802	85	Q	CAG	L	CTG	123
fabZ	001-A02K.3586805	85	R	CGT	L	CTG	130
fabZ	001-A02K.3586799	85	S	AGC	L	CTG	35
fabZ	001-A02K.3586798	85	T	ACC	L	CTG	50
fabZ	001-A02K.3586810	85	V	GTG	L	CTG	65
fabZ	001-A02K.3586813	85	W	TGG	L	CTG	83
fabZ	001-A02K.3586811	85	Y	TAT	L	CTG	49
fabZ	001-A02K.3586828	86	A	GCG	E	GAA	122
fabZ	001-A02K.3586832	86	C	TGC	E	GAA	63
fabZ	001-A02K.3586827	86	D	GAT	E	GAA	87
fabZ	001-A02K.3586835	86	E	GAG	E	GAA	86
fabZ	001-A02K.3586834	86	F	TTT	E	GAA	39
fabZ	001-A02K.3586829	86	G	GGC	E	GAA	49
fabZ	001-A02K.3586823	86	H	CAT	E	GAA	100
fabZ	001-A02K.3586821	86	I	ATT	E	GAA	39
fabZ	001-A02K.3586816	86	K	AAA	E	GAA	46
fabZ	001-A02K.3586826	86	L	CTG	E	GAA	116
fabZ	001-A02K.3586820	86	M	ATG	E	GAA	58
fabZ	001-A02K.3586817	86	N	AAC	E	GAA	57
fabZ	001-A02K.3586824	86	P	CCG	E	GAA	52
fabZ	001-A02K.3586822	86	Q	CAG	E	GAA	120
fabZ	001-A02K.3586825	86	R	CGT	E	GAA	99
fabZ	001-A02K.3586819	86	S	AGC	E	GAA	103
fabZ	001-A02K.3586818	86	T	ACC	E	GAA	43
fabZ	001-A02K.3586830	86	V	GTG	E	GAA	78
fabZ	001-A02K.3586833	86	W	TGG	E	GAA	56
fabZ	001-A02K.3586831	86	Y	TAT	E	GAA	59
fabZ	001-A02K.3586848	87	A	GCG	P	CCG	49
fabZ	001-A02K.3586852	87	C	TGC	P	CCG	49
fabZ	001-A02K.3586847	87	D	GAT	P	CCG	71
fabZ	001-A02K.3586846	87	E	GAA	P	CCG	157
fabZ	001-A02K.3586854	87	F	TTT	P	CCG	78
fabZ	001-A02K.3586849	87	G	GGC	P	CCG	52
fabZ	001-A02K.3586843	87	H	CAT	P	CCG	83
fabZ	001-A02K.3586841	87	I	ATT	P	CCG	117
fabZ	001-A02K.3586836	87	K	AAA	P	CCG	124
fabZ	001-A02K.3586845	87	L	CTG	P	CCG	58
fabZ	001-A02K.3586840	87	M	ATG	P	CCG	81
fabZ	001-A02K.3586837	87	N	AAC	P	CCG	95
fabZ	001-A02K.3586855	87	P	CCA	P	CCG	80
fabZ	001-A02K.3586842	87	Q	CAG	P	CCG	55
fabZ	001-A02K.3586844	87	R	CGT	P	CCG	49
fabZ	001-A02K.3586839	87	S	AGC	P	CCG	84
fabZ	001-A02K.3586838	87	T	ACC	P	CCG	119
fabZ	001-A02K.3586850	87	V	GTG	P	CCG	98
fabZ	001-A02K.3586853	87	W	TGG	P	CCG	105
fabZ	001-A02K.3586851	87	Y	TAT	P	CCG	84
fabZ	001-A02K.3586869	88	A	GCG	G	GGT	140
fabZ	001-A02K.3586873	88	C	TGC	G	GGT	143
fabZ	001-A02K.3586868	88	D	GAT	G	GGT	85
fabZ	001-A02K.3586867	88	E	GAA	G	GGT	77
fabZ	001-A02K.3586875	88	F	TTT	G	GGT	98
fabZ	001-A02K.3586870	88	G	GGC	G	GGT	57
fabZ	001-A02K.3586863	88	H	CAT	G	GGT	93
fabZ	001-A02K.3586861	88	I	ATT	G	GGT	76
fabZ	001-A02K.3586856	88	K	AAA	G	GGT	74
fabZ	001-A02K.3586866	88	L	CTG	G	GGT	106
fabZ	001-A02K.3586860	88	M	ATG	G	GGT	125
fabZ	001-A02K.3586857	88	N	AAC	G	GGT	76
fabZ	001-A02K.3586864	88	P	CCG	G	GGT	141
fabZ	001-A02K.3586862	88	Q	CAG	G	GGT	69
fabZ	001-A02K.3586865	88	R	CGT	G	GGT	62
fabZ	001-A02K.3586859	88	S	AGC	G	GGT	89
fabZ	001-A02K.3586858	88	T	ACC	G	GGT	95
fabZ	001-A02K.3586871	88	V	GTG	G	GGT	125
fabZ	001-A02K.3586874	88	W	TGG	G	GGT	37
fabZ	001-A02K.3586872	88	Y	TAT	G	GGT	85
fabZ	001-A02K.3585971	89	A	GCG	E	GAG	26
fabZ	001-A02K.3585975	89	C	TGC	E	GAG	79
fabZ	001-A02K.3585970	89	D	GAT	E	GAG	82
fabZ	001-A02K.3585969	89	E	GAA	E	GAG	62
fabZ	001-A02K.3585977	89	F	TTT	E	GAG	44
fabZ	001-A02K.3585972	89	G	GGC	E	GAG	51
fabZ	001-A02K.3585965	89	H	CAT	E	GAG	100
fabZ	001-A02K.3585963	89	I	ATT	E	GAG	24
fabZ	001-A02K.3585958	89	K	AAA	E	GAG	37
fabZ	001-A02K.3585968	89	L	CTG	E	GAG	35
fabZ	001-A02K.3585962	89	M	ATG	E	GAG	111
fabZ	001-A02K.3585959	89	N	AAC	E	GAG	71
fabZ	001-A02K.3585966	89	P	CCG	E	GAG	63
fabZ	001-A02K.3585964	89	Q	CAG	E	GAG	87
fabZ	001-A02K.3585967	89	R	CGT	E	GAG	64
fabZ	001-A02K.3585961	89	S	AGC	E	GAG	40
fabZ	001-A02K.3585960	89	T	ACC	E	GAG	64
fabZ	001-A02K.3585973	89	V	GTG	E	GAG	63
fabZ	001-A02K.3585976	89	W	TGG	E	GAG	42
fabZ	001-A02K.3585974	89	Y	TAT	E	GAG	71
fabZ	001-A02K.3585990	90	A	GCG	L	CTG	348
fabZ	001-A02K.3585994	90	C	TGC	L	CTG	54
fabZ	001-A02K.3585989	90	D	GAT	L	CTG	226
fabZ	001-A02K.3585988	90	E	GAA	L	CTG	70
fabZ	001-A02K.3585997	90	F	TTT	L	CTG	223
fabZ	001-A02K.3585991	90	G	GGC	L	CTG	208
fabZ	001-A02K.3585985	90	H	CAT	L	CTG	165
fabZ	001-A02K.3585983	90	I	ATT	L	CTG	191
fabZ	001-A02K.3585978	90	K	AAA	L	CTG	130
fabZ	001-A02K.3585996	90	L	TTA	L	CTG	90
fabZ	001-A02K.3585982	90	M	ATG	L	CTG	103
fabZ	001-A02K.3585979	90	N	AAC	L	CTG	139
fabZ	001-A02K.3585986	90	P	CCG	L	CTG	86
fabZ	001-A02K.3585984	90	Q	CAG	L	CTG	119
fabZ	001-A02K.3585987	90	R	CGT	L	CTG	216
fabZ	001-A02K.3585981	90	S	AGC	L	CTG	116
fabZ	001-A02K.3585980	90	T	ACC	L	CTG	196
fabZ	001-A02K.3585992	90	V	GTG	L	CTG	84
fabZ	001-A02K.3585995	90	W	TGG	L	CTG	174
fabZ	001-A02K.3585993	90	Y	TAT	L	CTG	191
fabZ	001-A02K.3586011	91	A	GCG	Y	TAC	43
fabZ	001-A02K.3586015	91	C	TGC	Y	TAC	67
fabZ	001-A02K.3586010	91	D	GAT	Y	TAC	24
fabZ	001-A02K.3586009	91	E	GAA	Y	TAC	111
fabZ	001-A02K.3586017	91	F	TTT	Y	TAC	146
fabZ	001-A02K.3586012	91	G	GGC	Y	TAC	26
fabZ	001-A02K.3586005	91	H	CAT	Y	TAC	210
fabZ	001-A02K.3586003	91	I	ATT	Y	TAC	181
fabZ	001-A02K.3585998	91	K	AAA	Y	TAC	27
fabZ	001-A02K.3586008	91	L	CTG	Y	TAC	133
fabZ	001-A02K.3586002	91	M	ATG	Y	TAC	185
fabZ	001-A02K.3585999	91	N	AAC	Y	TAC	159
fabZ	001-A02K.3586006	91	P	CCG	Y	TAC	28
fabZ	001-A02K.3586004	91	Q	CAG	Y	TAC	280
fabZ	001-A02K.3586007	91	R	CGT	Y	TAC	14
fabZ	001-A02K.3586001	91	S	AGC	Y	TAC	114
fabZ	001-A02K.3586000	91	T	ACC	Y	TAC	82
fabZ	001-A02K.3586013	91	V	GTG	Y	TAC	47
fabZ	001-A02K.3586016	91	W	TGG	Y	TAC	181
fabZ	001-A02K.3586014	91	Y	TAT	Y	TAC	343
fabZ	001-A02K.3586031	92	A	GCG	Y	TAC	259
fabZ	001-A02K.3586034	92	C	TGC	Y	TAC	285
fabZ	001-A02K.3586030	92	D	GAT	Y	TAC	10
fabZ	001-A02K.3586029	92	E	GAA	Y	TAC	14
fabZ	001-A02K.3586036	92	F	TTT	Y	TAC	430
fabZ	001-A02K.3586032	92	G	GGC	Y	TAC	10
fabZ	001-A02K.3586025	92	H	CAT	Y	TAC	89
fabZ	001-A02K.3586023	92	I	ATT	Y	TAC	415
fabZ	001-A02K.3586018	92	K	AAA	Y	TAC	251
fabZ	001-A02K.3586028	92	L	CTG	Y	TAC	443
fabZ	001-A02K.3586022	92	M	ATG	Y	TAC	463
fabZ	001-A02K.3586019	92	N	AAC	Y	TAC	39
fabZ	001-A02K.3586026	92	P	CCG	Y	TAC	41
fabZ	001-A02K.3586024	92	Q	CAG	Y	TAC	143
fabZ	001-A02K.3586027	92	R	CGT	Y	TAC	300
fabZ	001-A02K.3586021	92	S	AGC	Y	TAC	157
fabZ	001-A02K.3586020	92	T	ACC	Y	TAC	202
fabZ	001-A02K.3586033	92	V	GTG	Y	TAC	348
fabZ	001-A02K.3586035	92	W	TGG	Y	TAC	481
fabZ	001-A02K.3586037	92	Y	TAT	Y	TAC	198
fabZ	001-A02K.3586048	93	A	GCG	F	TTC	26
fabZ	001-A02K.3586057	93	C	TGC	F	TTC	89
fabZ	001-A02K.3586042	93	D	GAT	F	TTC	8
fabZ	001-A02K.3586041	93	E	GAA	F	TTC	16
fabZ	001-A02K.3586052	93	F	TTT	F	TTC	345
fabZ	001-A02K.3586056	93	G	GGC	F	TTC	14
fabZ	001-A02K.3586039	93	H	CAT	F	TTC	61
fabZ	001-A02K.3586044	93	I	ATT	F	TTC	43
fabZ	001-A02K.3586038	93	K	AAA	F	TTC	5
fabZ	001-A02K.3586047	93	L	CTG	F	TTC	298
fabZ	001-A02K.3586043	93	M	ATG	F	TTC	157
fabZ	001-A02K.3586053	93	N	AAC	F	TTC	4
fabZ	001-A02K.3586046	93	P	CCG	F	TTC	1
fabZ	001-A02K.3586045	93	Q	CAG	F	TTC	4
fabZ	001-A02K.3586040	93	R	CGT	F	TTC	33
fabZ	001-A02K.3586055	93	S	AGC	F	TTC	0
fabZ	001-A02K.3586054	93	T	ACC	F	TTC	3
fabZ	001-A02K.3586049	93	V	GTG	F	TTC	18
fabZ	001-A02K.3586051	93	W	TGG	F	TTC	107
fabZ	001-A02K.3586050	93	Y	TAT	F	TTC	189
fabZ	001-A02K.3586069	94	A	GCG	A	GCT	336
fabZ	001-A02K.3586064	94	C	TGC	A	GCT	198
fabZ	001-A02K.3586068	94	D	GAT	A	GCT	7
fabZ	001-A02K.3586073	94	E	GAA	A	GCT	3
fabZ	001-A02K.3586077	94	F	TTT	A	GCT	75
fabZ	001-A02K.3586074	94	G	GGC	A	GCT	99
fabZ	001-A02K.3586071	94	H	CAT	A	GCT	6
fabZ	001-A02K.3586070	94	I	ATT	A	GCT	56
fabZ	001-A02K.3586058	94	K	AAA	A	GCT	7
fabZ	001-A02K.3586063	94	L	CTG	A	GCT	45
fabZ	001-A02K.3586061	94	M	ATG	A	GCT	20
fabZ	001-A02K.3586059	94	N	AAC	A	GCT	5
fabZ	001-A02K.3586067	94	P	CCG	A	GCT	17
fabZ	001-A02K.3586062	94	Q	CAG	A	GCT	9
fabZ	001-A02K.3586072	94	R	CGT	A	GCT	66
fabZ	001-A02K.3586060	94	S	AGC	A	GCT	198
fabZ	001-A02K.3586066	94	T	ACC	A	GCT	252
fabZ	001-A02K.3586075	94	V	GTG	A	GCT	110
fabZ	001-A02K.3586065	94	W	TGG	A	GCT	90
fabZ	001-A02K.3586076	94	Y	TAT	A	GCT	57
fabZ	001-A02K.3586083	95	A	GCG	G	GGT	176
fabZ	001-A02K.3586085	95	C	TGC	G	GGT	382
fabZ	001-A02K.3586088	95	D	GAT	G	GGT	9
fabZ	001-A02K.3586095	95	E	GAA	G	GGT	2
fabZ	001-A02K.3586097	95	F	TTT	G	GGT	57
fabZ	001-A02K.3586089	95	G	GGC	G	GGT	161
fabZ	001-A02K.3586094	95	H	CAT	G	GGT	49
fabZ	001-A02K.3586093	95	I	ATT	G	GGT	216
fabZ	001-A02K.3586090	95	K	AAA	G	GGT	197
fabZ	001-A02K.3586082	95	L	CTG	G	GGT	343
fabZ	001-A02K.3586079	95	M	ATG	G	GGT	345
fabZ	001-A02K.3586091	95	N	AAC	G	GGT	91
fabZ	001-A02K.3586081	95	P	CCG	G	GGT	3
fabZ	001-A02K.3586080	95	Q	CAG	G	GGT	120
fabZ	001-A02K.3586087	95	R	CGT	G	GGT	364
fabZ	001-A02K.3586078	95	S	AGC	G	GGT	132
fabZ	001-A02K.3586092	95	T	ACC	G	GGT	178
fabZ	001-A02K.3586084	95	V	GTG	G	GGT	311
fabZ	001-A02K.3586086	95	W	TGG	G	GGT	34
fabZ	001-A02K.3586096	95	Y	TAT	G	GGT	34
fabZ	001-A02K.3586103	96	A	GCG	I	ATT	510
fabZ	001-A02K.3586115	96	C	TGC	I	ATT	396
fabZ	001-A02K.3586112	96	D	GAT	I	ATT	3
fabZ	001-A02K.3586102	96	E	GAA	I	ATT	10
fabZ	001-A02K.3586117	96	F	TTT	I	ATT	26
fabZ	001-A02K.3586113	96	G	GGC	I	ATT	34
fabZ	001-A02K.3586110	96	H	CAT	I	ATT	94
fabZ	001-A02K.3586109	96	I	ATC	I	ATT	207
fabZ	001-A02K.3586105	96	K	AAA	I	ATT	9
fabZ	001-A02K.3586101	96	L	CTG	I	ATT	326
fabZ	001-A02K.3586098	96	M	ATG	I	ATT	407
fabZ	001-A02K.3586106	96	N	AAC	I	ATT	18
fabZ	001-A02K.3586100	96	P	CCG	I	ATT	9
fabZ	001-A02K.3586099	96	Q	CAG	I	ATT	7
fabZ	001-A02K.3586111	96	R	CGT	I	ATT	3
fabZ	001-A02K.3586108	96	S	AGC	I	ATT	63
fabZ	001-A02K.3586107	96	T	ACC	I	ATT	162
fabZ	001-A02K.3586104	96	V	GTG	I	ATT	301
fabZ	001-A02K.3586116	96	W	TGG	I	ATT	115
fabZ	001-A02K.3586114	96	Y	TAT	I	ATT	5
fabZ	001-A02K.3586134	97	A	GCG	D	GAC	107
fabZ	001-A02K.3586136	97	C	TGC	D	GAC	207
fabZ	001-A02K.3586127	97	D	GAT	D	GAC	376
fabZ	001-A02K.3586126	97	E	GAA	D	GAC	456
fabZ	001-A02K.3586125	97	F	TTT	D	GAC	292
fabZ	001-A02K.3586123	97	G	GGC	D	GAC	397
fabZ	001-A02K.3586121	97	H	CAT	D	GAC	286
fabZ	001-A02K.3586119	97	I	ATT	D	GAC	513
fabZ	001-A02K.3586118	97	K	AAA	D	GAC	338
fabZ	001-A02K.3586133	97	L	CTG	D	GAC	365
fabZ	001-A02K.3586131	97	M	ATG	D	GAC	182
fabZ	001-A02K.3586128	97	N	AAC	D	GAC	231
fabZ	001-A02K.3586132	97	P	CCG	D	GAC	231
fabZ	001-A02K.3586120	97	Q	CAG	D	GAC	252
fabZ	001-A02K.3586122	97	R	CGT	D	GAC	454
fabZ	001-A02K.3586130	97	S	AGC	D	GAC	159
fabZ	001-A02K.3586129	97	T	ACC	D	GAC	163
fabZ	001-A02K.3586135	97	V	GTG	D	GAC	188
fabZ	001-A02K.3586137	97	W	TGG	D	GAC	129
fabZ	001-A02K.3586124	97	Y	TAT	D	GAC	337
fabZ	001-A02K.3586154	98	A	GCG	E	GAA	90
fabZ	001-A02K.3586156	98	C	TGC	E	GAA	250
fabZ	001-A02K.3586153	98	D	GAT	E	GAA	171
fabZ	001-A02K.3586152	98	E	GAG	E	GAA	195
fabZ	001-A02K.3586157	98	F	TTT	E	GAA	254
fabZ	001-A02K.3586155	98	G	GGC	E	GAA	95
fabZ	001-A02K.3586140	98	H	CAT	E	GAA	288
fabZ	001-A02K.3586148	98	I	ATT	E	GAA	263
fabZ	001-A02K.3586143	98	K	AAA	E	GAA	332
fabZ	001-A02K.3586151	98	L	CTG	E	GAA	225
fabZ	001-A02K.3586147	98	M	ATG	E	GAA	197
fabZ	001-A02K.3586138	98	N	AAC	E	GAA	305
fabZ	001-A02K.3586149	98	P	CCG	E	GAA	211
fabZ	001-A02K.3586139	98	Q	CAG	E	GAA	126
fabZ	001-A02K.3586150	98	R	CGT	E	GAA	189
fabZ	001-A02K.3586146	98	S	AGC	E	GAA	211
fabZ	001-A02K.3586145	98	T	ACC	E	GAA	151
fabZ	001-A02K.3586141	98	V	GTG	E	GAA	228
fabZ	001-A02K.3586144	98	W	TGG	E	GAA	286
fabZ	001-A02K.3586142	98	Y	TAT	E	GAA	235
fabZ	001-A02K.3586170	99	A	GCC	A	GCG	210
fabZ	001-A02K.3586173	99	C	TGC	A	GCG	175
fabZ	001-A02K.3586169	99	D	GAT	A	GCG	4
fabZ	001-A02K.3586168	99	E	GAA	A	GCG	1
fabZ	001-A02K.3586175	99	F	TTT	A	GCG	9
fabZ	001-A02K.3586171	99	G	GGC	A	GCG	248
fabZ	001-A02K.3586165	99	H	CAT	A	GCG	5
fabZ	001-A02K.3586163	99	I	ATT	A	GCG	197
fabZ	001-A02K.3586158	99	K	AAA	A	GCG	4
fabZ	001-A02K.3586167	99	L	CTG	A	GCG	145
fabZ	001-A02K.3586162	99	M	ATG	A	GCG	226
fabZ	001-A02K.3586159	99	N	AAC	A	GCG	212
fabZ	001-A02K.3586176	99	P	CCG	A	GCG	17
fabZ	001-A02K.3586164	99	Q	CAG	A	GCG	211
fabZ	001-A02K.3586166	99	R	CGT	A	GCG	5
fabZ	001-A02K.3586161	99	S	AGC	A	GCG	173
fabZ	001-A02K.3586160	99	T	ACC	A	GCG	226
fabZ	001-A02K.3586177	99	V	GTG	A	GCG	218
fabZ	001-A02K.3586174	99	W	TGG	A	GCG	2
fabZ	001-A02K.3586172	99	Y	TAT	A	GCG	13
fabZ	001-A02K.3586194	100	A	GCG	R	CGC	145
fabZ	001-A02K.3586181	100	C	TGC	R	CGC	84
fabZ	001-A02K.3586193	100	D	GAT	R	CGC	7
fabZ	001-A02K.3586192	100	E	GAA	R	CGC	4
fabZ	001-A02K.3586197	100	F	TTT	R	CGC	6
fabZ	001-A02K.3586180	100	G	GGC	R	CGC	59
fabZ	001-A02K.3586189	100	H	CAT	R	CGC	86
fabZ	001-A02K.3586187	100	I	ATT	R	CGC	39
fabZ	001-A02K.3586183	100	K	AAA	R	CGC	213
fabZ	001-A02K.3586191	100	L	CTG	R	CGC	33
fabZ	001-A02K.3586186	100	M	ATG	R	CGC	68
fabZ	001-A02K.3586184	100	N	AAC	R	CGC	11
fabZ	001-A02K.3586190	100	P	CCG	R	CGC	1
fabZ	001-A02K.3586188	100	Q	CAG	R	CGC	22
fabZ	001-A02K.3586178	100	R	AGA	R	CGC	420
fabZ	001-A02K.3586179	100	S	AGC	R	CGC	121
fabZ	001-A02K.3586185	100	T	ACC	R	CGC	85
fabZ	001-A02K.3586195	100	V	GTG	R	CGC	82
fabZ	001-A02K.3586182	100	W	TGG	R	CGC	25
fabZ	001-A02K.3586196	100	Y	TAT	R	CGC	119
fabZ	001-A02K.3586208	101	A	GCG	F	TTC	11
fabZ	001-A02K.3586211	101	C	TGC	F	TTC	195
fabZ	001-A02K.3586207	101	D	GAT	F	TTC	9
fabZ	001-A02K.3586206	101	E	GAA	F	TTC	17
fabZ	001-A02K.3586213	101	F	TTT	F	TTC	184
fabZ	001-A02K.3586217	101	G	GGC	F	TTC	2
fabZ	001-A02K.3586202	101	H	CAT	F	TTC	30
fabZ	001-A02K.3586200	101	I	ATT	F	TTC	206
fabZ	001-A02K.3586198	101	K	AAA	F	TTC	6
fabZ	001-A02K.3586205	101	L	CTG	F	TTC	117
fabZ	001-A02K.3586199	101	M	ATG	F	TTC	202
fabZ	001-A02K.3586214	101	N	AAC	F	TTC	0
fabZ	001-A02K.3586203	101	P	CCG	F	TTC	4
fabZ	001-A02K.3586201	101	Q	CAG	F	TTC	6
fabZ	001-A02K.3586204	101	R	CGT	F	TTC	6
fabZ	001-A02K.3586216	101	S	AGC	F	TTC	1
fabZ	001-A02K.3586215	101	T	ACC	F	TTC	14
fabZ	001-A02K.3586209	101	V	GTG	F	TTC	42
fabZ	001-A02K.3586212	101	W	TGG	F	TTC	224
fabZ	001-A02K.3586210	101	Y	TAT	F	TTC	97
[truncated: 15,416 more rows]
