# Supplementary material for: Deep mutational scanning of essential bacterial proteins can guide antibiotic development
Source: Nat Commun. 2023 Jan 16;14:241. doi: 10.1038/s41467-023-35940-3 (PMC9842644; doi:10.1038/s41467-023-35940-3)
Supplement: Supplementary file 6 — Supplementary Data 3 [file 41467_2023_35940_MOESM6_ESM.csv]

GeneName	FullDesignId	TargetAaPosition	MutatedAa	MutatedCodon	TargetAa	TargetCodon	Replicate	Generations	OnyxEditReadCounts
fabZ	001-A02K_3525677	2	A	GCG	T	ACT	1	5	183
fabZ	001-A02K_3525677	2	A	GCG	T	ACT	2	5	89
fabZ	001-A02K_3525677	2	A	GCG	T	ACT	3	5	104
fabZ	001-A02K_3525677	2	A	GCG	T	ACT	1	15	82
fabZ	001-A02K_3525677	2	A	GCG	T	ACT	2	15	109
fabZ	001-A02K_3525677	2	A	GCG	T	ACT	3	15	111
fabZ	001-A02K_3525677	2	A	GCG	T	ACT	1	0	192
fabZ	001-A02K_3525677	2	A	GCG	T	ACT	2	0	192
fabZ	001-A02K_3525677	2	A	GCG	T	ACT	3	0	192
fabZ	001-A02K_3525718	2	C	TGC	T	ACT	1	5	171
fabZ	001-A02K_3525718	2	C	TGC	T	ACT	2	5	96
fabZ	001-A02K_3525718	2	C	TGC	T	ACT	3	5	176
fabZ	001-A02K_3525718	2	C	TGC	T	ACT	1	15	139
fabZ	001-A02K_3525718	2	C	TGC	T	ACT	2	15	161
fabZ	001-A02K_3525718	2	C	TGC	T	ACT	3	15	111
fabZ	001-A02K_3525718	2	C	TGC	T	ACT	1	0	205
fabZ	001-A02K_3525718	2	C	TGC	T	ACT	2	0	205
fabZ	001-A02K_3525718	2	C	TGC	T	ACT	3	0	205
fabZ	001-A02K_3525707	2	D	GAT	T	ACT	1	5	301
fabZ	001-A02K_3525707	2	D	GAT	T	ACT	2	5	244
fabZ	001-A02K_3525707	2	D	GAT	T	ACT	3	5	337
fabZ	001-A02K_3525707	2	D	GAT	T	ACT	1	15	366
fabZ	001-A02K_3525707	2	D	GAT	T	ACT	2	15	376
fabZ	001-A02K_3525707	2	D	GAT	T	ACT	3	15	321
fabZ	001-A02K_3525707	2	D	GAT	T	ACT	1	0	362
fabZ	001-A02K_3525707	2	D	GAT	T	ACT	2	0	362
fabZ	001-A02K_3525707	2	D	GAT	T	ACT	3	0	362
fabZ	001-A02K_3525704	2	E	GAA	T	ACT	1	5	441
fabZ	001-A02K_3525704	2	E	GAA	T	ACT	2	5	388
fabZ	001-A02K_3525704	2	E	GAA	T	ACT	3	5	291
fabZ	001-A02K_3525704	2	E	GAA	T	ACT	1	15	404
fabZ	001-A02K_3525704	2	E	GAA	T	ACT	2	15	450
fabZ	001-A02K_3525704	2	E	GAA	T	ACT	3	15	411
fabZ	001-A02K_3525704	2	E	GAA	T	ACT	1	0	428
fabZ	001-A02K_3525704	2	E	GAA	T	ACT	2	0	428
fabZ	001-A02K_3525704	2	E	GAA	T	ACT	3	0	428
fabZ	001-A02K_3525724	2	F	TTT	T	ACT	1	5	253
fabZ	001-A02K_3525724	2	F	TTT	T	ACT	2	5	203
fabZ	001-A02K_3525724	2	F	TTT	T	ACT	3	5	387
fabZ	001-A02K_3525724	2	F	TTT	T	ACT	1	15	270
fabZ	001-A02K_3525724	2	F	TTT	T	ACT	2	15	224
fabZ	001-A02K_3525724	2	F	TTT	T	ACT	3	15	326
fabZ	001-A02K_3525724	2	F	TTT	T	ACT	1	0	234
fabZ	001-A02K_3525724	2	F	TTT	T	ACT	2	0	234
fabZ	001-A02K_3525724	2	F	TTT	T	ACT	3	0	234
fabZ	001-A02K_3525709	2	G	GGC	T	ACT	1	5	601
fabZ	001-A02K_3525709	2	G	GGC	T	ACT	2	5	560
fabZ	001-A02K_3525709	2	G	GGC	T	ACT	3	5	569
fabZ	001-A02K_3525709	2	G	GGC	T	ACT	1	15	519
fabZ	001-A02K_3525709	2	G	GGC	T	ACT	2	15	664
fabZ	001-A02K_3525709	2	G	GGC	T	ACT	3	15	595
fabZ	001-A02K_3525709	2	G	GGC	T	ACT	1	0	512
fabZ	001-A02K_3525709	2	G	GGC	T	ACT	2	0	512
fabZ	001-A02K_3525709	2	G	GGC	T	ACT	3	0	512
fabZ	001-A02K_3525695	2	H	CAT	T	ACT	1	5	374
fabZ	001-A02K_3525695	2	H	CAT	T	ACT	2	5	270
fabZ	001-A02K_3525695	2	H	CAT	T	ACT	3	5	370
fabZ	001-A02K_3525695	2	H	CAT	T	ACT	1	15	306
fabZ	001-A02K_3525695	2	H	CAT	T	ACT	2	15	238
fabZ	001-A02K_3525695	2	H	CAT	T	ACT	3	15	247
fabZ	001-A02K_3525695	2	H	CAT	T	ACT	1	0	256
fabZ	001-A02K_3525695	2	H	CAT	T	ACT	2	0	256
fabZ	001-A02K_3525695	2	H	CAT	T	ACT	3	0	256
fabZ	001-A02K_3525670	2	I	ATT	T	ACT	1	5	61
fabZ	001-A02K_3525670	2	I	ATT	T	ACT	2	5	49
fabZ	001-A02K_3525670	2	I	ATT	T	ACT	3	5	43
fabZ	001-A02K_3525670	2	I	ATT	T	ACT	1	15	34
fabZ	001-A02K_3525670	2	I	ATT	T	ACT	2	15	33
fabZ	001-A02K_3525670	2	I	ATT	T	ACT	3	15	38
fabZ	001-A02K_3525670	2	I	ATT	T	ACT	1	0	45
fabZ	001-A02K_3525670	2	I	ATT	T	ACT	2	0	45
fabZ	001-A02K_3525670	2	I	ATT	T	ACT	3	0	45
fabZ	001-A02K_3525683	2	K	AAA	T	ACT	1	5	556
fabZ	001-A02K_3525683	2	K	AAA	T	ACT	2	5	371
fabZ	001-A02K_3525683	2	K	AAA	T	ACT	3	5	292
fabZ	001-A02K_3525683	2	K	AAA	T	ACT	1	15	370
fabZ	001-A02K_3525683	2	K	AAA	T	ACT	2	15	360
fabZ	001-A02K_3525683	2	K	AAA	T	ACT	3	15	488
fabZ	001-A02K_3525683	2	K	AAA	T	ACT	1	0	458
fabZ	001-A02K_3525683	2	K	AAA	T	ACT	2	0	458
fabZ	001-A02K_3525683	2	K	AAA	T	ACT	3	0	458
fabZ	001-A02K_3525702	2	L	CTG	T	ACT	1	5	318
fabZ	001-A02K_3525702	2	L	CTG	T	ACT	2	5	411
fabZ	001-A02K_3525702	2	L	CTG	T	ACT	3	5	343
fabZ	001-A02K_3525702	2	L	CTG	T	ACT	1	15	437
fabZ	001-A02K_3525702	2	L	CTG	T	ACT	2	15	412
fabZ	001-A02K_3525702	2	L	CTG	T	ACT	3	15	292
fabZ	001-A02K_3525702	2	L	CTG	T	ACT	1	0	282
fabZ	001-A02K_3525702	2	L	CTG	T	ACT	2	0	282
fabZ	001-A02K_3525702	2	L	CTG	T	ACT	3	0	282
fabZ	001-A02K_3525691	2	M	ATG	T	ACT	1	5	762
fabZ	001-A02K_3525691	2	M	ATG	T	ACT	2	5	490
fabZ	001-A02K_3525691	2	M	ATG	T	ACT	3	5	576
fabZ	001-A02K_3525691	2	M	ATG	T	ACT	1	15	581
fabZ	001-A02K_3525691	2	M	ATG	T	ACT	2	15	712
fabZ	001-A02K_3525691	2	M	ATG	T	ACT	3	15	521
fabZ	001-A02K_3525691	2	M	ATG	T	ACT	1	0	542
fabZ	001-A02K_3525691	2	M	ATG	T	ACT	2	0	542
fabZ	001-A02K_3525691	2	M	ATG	T	ACT	3	0	542
fabZ	001-A02K_3525684	2	N	AAC	T	ACT	1	5	526
fabZ	001-A02K_3525684	2	N	AAC	T	ACT	2	5	403
fabZ	001-A02K_3525684	2	N	AAC	T	ACT	3	5	357
fabZ	001-A02K_3525684	2	N	AAC	T	ACT	1	15	443
fabZ	001-A02K_3525684	2	N	AAC	T	ACT	2	15	461
fabZ	001-A02K_3525684	2	N	AAC	T	ACT	3	15	411
fabZ	001-A02K_3525684	2	N	AAC	T	ACT	1	0	446
fabZ	001-A02K_3525684	2	N	AAC	T	ACT	2	0	446
fabZ	001-A02K_3525684	2	N	AAC	T	ACT	3	0	446
fabZ	001-A02K_3525673	2	P	CCG	T	ACT	1	5	68
fabZ	001-A02K_3525673	2	P	CCG	T	ACT	2	5	29
fabZ	001-A02K_3525673	2	P	CCG	T	ACT	3	5	35
fabZ	001-A02K_3525673	2	P	CCG	T	ACT	1	15	17
fabZ	001-A02K_3525673	2	P	CCG	T	ACT	2	15	18
fabZ	001-A02K_3525673	2	P	CCG	T	ACT	3	15	13
fabZ	001-A02K_3525673	2	P	CCG	T	ACT	1	0	31
fabZ	001-A02K_3525673	2	P	CCG	T	ACT	2	0	31
fabZ	001-A02K_3525673	2	P	CCG	T	ACT	3	0	31
fabZ	001-A02K_3525694	2	Q	CAG	T	ACT	1	5	585
fabZ	001-A02K_3525694	2	Q	CAG	T	ACT	2	5	457
fabZ	001-A02K_3525694	2	Q	CAG	T	ACT	3	5	503
fabZ	001-A02K_3525694	2	Q	CAG	T	ACT	1	15	539
fabZ	001-A02K_3525694	2	Q	CAG	T	ACT	2	15	519
fabZ	001-A02K_3525694	2	Q	CAG	T	ACT	3	15	562
fabZ	001-A02K_3525694	2	Q	CAG	T	ACT	1	0	569
fabZ	001-A02K_3525694	2	Q	CAG	T	ACT	2	0	569
fabZ	001-A02K_3525694	2	Q	CAG	T	ACT	3	0	569
fabZ	001-A02K_3525699	2	R	CGT	T	ACT	1	5	273
fabZ	001-A02K_3525699	2	R	CGT	T	ACT	2	5	147
fabZ	001-A02K_3525699	2	R	CGT	T	ACT	3	5	202
fabZ	001-A02K_3525699	2	R	CGT	T	ACT	1	15	218
fabZ	001-A02K_3525699	2	R	CGT	T	ACT	2	15	237
fabZ	001-A02K_3525699	2	R	CGT	T	ACT	3	15	175
fabZ	001-A02K_3525699	2	R	CGT	T	ACT	1	0	191
fabZ	001-A02K_3525699	2	R	CGT	T	ACT	2	0	191
fabZ	001-A02K_3525699	2	R	CGT	T	ACT	3	0	191
fabZ	001-A02K_3525687	2	S	AGC	T	ACT	1	5	364
fabZ	001-A02K_3525687	2	S	AGC	T	ACT	2	5	257
fabZ	001-A02K_3525687	2	S	AGC	T	ACT	3	5	293
fabZ	001-A02K_3525687	2	S	AGC	T	ACT	1	15	273
fabZ	001-A02K_3525687	2	S	AGC	T	ACT	2	15	373
fabZ	001-A02K_3525687	2	S	AGC	T	ACT	3	15	406
fabZ	001-A02K_3525687	2	S	AGC	T	ACT	1	0	357
fabZ	001-A02K_3525687	2	S	AGC	T	ACT	2	0	357
fabZ	001-A02K_3525687	2	S	AGC	T	ACT	3	0	357
fabZ	001-A02K_3525667	2	T	ACC	T	ACT	1	5	23
fabZ	001-A02K_3525667	2	T	ACC	T	ACT	2	5	26
fabZ	001-A02K_3525667	2	T	ACC	T	ACT	3	5	92
fabZ	001-A02K_3525667	2	T	ACC	T	ACT	1	15	36
fabZ	001-A02K_3525667	2	T	ACC	T	ACT	2	15	18
fabZ	001-A02K_3525667	2	T	ACC	T	ACT	3	15	10
fabZ	001-A02K_3525667	2	T	ACC	T	ACT	1	0	47
fabZ	001-A02K_3525667	2	T	ACC	T	ACT	2	0	47
fabZ	001-A02K_3525667	2	T	ACC	T	ACT	3	0	47
fabZ	001-A02K_3525714	2	V	GTG	T	ACT	1	5	506
fabZ	001-A02K_3525714	2	V	GTG	T	ACT	2	5	291
fabZ	001-A02K_3525714	2	V	GTG	T	ACT	3	5	397
fabZ	001-A02K_3525714	2	V	GTG	T	ACT	1	15	361
fabZ	001-A02K_3525714	2	V	GTG	T	ACT	2	15	407
fabZ	001-A02K_3525714	2	V	GTG	T	ACT	3	15	341
fabZ	001-A02K_3525714	2	V	GTG	T	ACT	1	0	431
fabZ	001-A02K_3525714	2	V	GTG	T	ACT	2	0	431
fabZ	001-A02K_3525714	2	V	GTG	T	ACT	3	0	431
fabZ	001-A02K_3525719	2	W	TGG	T	ACT	1	5	0
fabZ	001-A02K_3525719	2	W	TGG	T	ACT	2	5	4
fabZ	001-A02K_3525719	2	W	TGG	T	ACT	3	5	0
fabZ	001-A02K_3525719	2	W	TGG	T	ACT	1	15	0
fabZ	001-A02K_3525719	2	W	TGG	T	ACT	2	15	0
fabZ	001-A02K_3525719	2	W	TGG	T	ACT	3	15	0
fabZ	001-A02K_3525719	2	W	TGG	T	ACT	1	0	0
fabZ	001-A02K_3525719	2	W	TGG	T	ACT	2	0	0
fabZ	001-A02K_3525719	2	W	TGG	T	ACT	3	0	0
fabZ	001-A02K_3525717	2	Y	TAT	T	ACT	1	5	315
fabZ	001-A02K_3525717	2	Y	TAT	T	ACT	2	5	404
fabZ	001-A02K_3525717	2	Y	TAT	T	ACT	3	5	345
fabZ	001-A02K_3525717	2	Y	TAT	T	ACT	1	15	402
fabZ	001-A02K_3525717	2	Y	TAT	T	ACT	2	15	419
fabZ	001-A02K_3525717	2	Y	TAT	T	ACT	3	15	281
fabZ	001-A02K_3525717	2	Y	TAT	T	ACT	1	0	379
fabZ	001-A02K_3525717	2	Y	TAT	T	ACT	2	0	379
fabZ	001-A02K_3525717	2	Y	TAT	T	ACT	3	0	379
fabZ	001-A02K_3525759	3	A	GCG	T	ACT	1	5	620
fabZ	001-A02K_3525759	3	A	GCG	T	ACT	2	5	488
fabZ	001-A02K_3525759	3	A	GCG	T	ACT	3	5	419
fabZ	001-A02K_3525759	3	A	GCG	T	ACT	1	15	518
fabZ	001-A02K_3525759	3	A	GCG	T	ACT	2	15	471
fabZ	001-A02K_3525759	3	A	GCG	T	ACT	3	15	529
fabZ	001-A02K_3525759	3	A	GCG	T	ACT	1	0	508
fabZ	001-A02K_3525759	3	A	GCG	T	ACT	2	0	508
fabZ	001-A02K_3525759	3	A	GCG	T	ACT	3	0	508
fabZ	001-A02K_3525772	3	C	TGC	T	ACT	1	5	873
fabZ	001-A02K_3525772	3	C	TGC	T	ACT	2	5	841
fabZ	001-A02K_3525772	3	C	TGC	T	ACT	3	5	797
fabZ	001-A02K_3525772	3	C	TGC	T	ACT	1	15	810
fabZ	001-A02K_3525772	3	C	TGC	T	ACT	2	15	831
fabZ	001-A02K_3525772	3	C	TGC	T	ACT	3	15	731
fabZ	001-A02K_3525772	3	C	TGC	T	ACT	1	0	768
fabZ	001-A02K_3525772	3	C	TGC	T	ACT	2	0	768
fabZ	001-A02K_3525772	3	C	TGC	T	ACT	3	0	768
fabZ	001-A02K_3525780	3	D	GAT	T	ACT	1	5	397
fabZ	001-A02K_3525780	3	D	GAT	T	ACT	2	5	314
fabZ	001-A02K_3525780	3	D	GAT	T	ACT	3	5	350
fabZ	001-A02K_3525780	3	D	GAT	T	ACT	1	15	323
fabZ	001-A02K_3525780	3	D	GAT	T	ACT	2	15	407
fabZ	001-A02K_3525780	3	D	GAT	T	ACT	3	15	349
fabZ	001-A02K_3525780	3	D	GAT	T	ACT	1	0	365
fabZ	001-A02K_3525780	3	D	GAT	T	ACT	2	0	365
fabZ	001-A02K_3525780	3	D	GAT	T	ACT	3	0	365
fabZ	001-A02K_3525754	3	E	GAA	T	ACT	1	5	412
fabZ	001-A02K_3525754	3	E	GAA	T	ACT	2	5	378
fabZ	001-A02K_3525754	3	E	GAA	T	ACT	3	5	422
fabZ	001-A02K_3525754	3	E	GAA	T	ACT	1	15	345
fabZ	001-A02K_3525754	3	E	GAA	T	ACT	2	15	461
fabZ	001-A02K_3525754	3	E	GAA	T	ACT	3	15	322
fabZ	001-A02K_3525754	3	E	GAA	T	ACT	1	0	416
fabZ	001-A02K_3525754	3	E	GAA	T	ACT	2	0	416
fabZ	001-A02K_3525754	3	E	GAA	T	ACT	3	0	416
fabZ	001-A02K_3525785	3	F	TTT	T	ACT	1	5	445
fabZ	001-A02K_3525785	3	F	TTT	T	ACT	2	5	495
fabZ	001-A02K_3525785	3	F	TTT	T	ACT	3	5	378
fabZ	001-A02K_3525785	3	F	TTT	T	ACT	1	15	436
fabZ	001-A02K_3525785	3	F	TTT	T	ACT	2	15	536
fabZ	001-A02K_3525785	3	F	TTT	T	ACT	3	15	435
fabZ	001-A02K_3525785	3	F	TTT	T	ACT	1	0	473
fabZ	001-A02K_3525785	3	F	TTT	T	ACT	2	0	473
fabZ	001-A02K_3525785	3	F	TTT	T	ACT	3	0	473
fabZ	001-A02K_3525762	3	G	GGC	T	ACT	1	5	641
fabZ	001-A02K_3525762	3	G	GGC	T	ACT	2	5	626
fabZ	001-A02K_3525762	3	G	GGC	T	ACT	3	5	760
fabZ	001-A02K_3525762	3	G	GGC	T	ACT	1	15	657
fabZ	001-A02K_3525762	3	G	GGC	T	ACT	2	15	697
fabZ	001-A02K_3525762	3	G	GGC	T	ACT	3	15	449
fabZ	001-A02K_3525762	3	G	GGC	T	ACT	1	0	689
fabZ	001-A02K_3525762	3	G	GGC	T	ACT	2	0	689
fabZ	001-A02K_3525762	3	G	GGC	T	ACT	3	0	689
fabZ	001-A02K_3525777	3	H	CAT	T	ACT	1	5	420
fabZ	001-A02K_3525777	3	H	CAT	T	ACT	2	5	431
fabZ	001-A02K_3525777	3	H	CAT	T	ACT	3	5	459
fabZ	001-A02K_3525777	3	H	CAT	T	ACT	1	15	456
fabZ	001-A02K_3525777	3	H	CAT	T	ACT	2	15	389
fabZ	001-A02K_3525777	3	H	CAT	T	ACT	3	15	322
fabZ	001-A02K_3525777	3	H	CAT	T	ACT	1	0	378
fabZ	001-A02K_3525777	3	H	CAT	T	ACT	2	0	378
fabZ	001-A02K_3525777	3	H	CAT	T	ACT	3	0	378
fabZ	001-A02K_3525740	3	I	ATT	T	ACT	1	5	468
fabZ	001-A02K_3525740	3	I	ATT	T	ACT	2	5	361
fabZ	001-A02K_3525740	3	I	ATT	T	ACT	3	5	394
fabZ	001-A02K_3525740	3	I	ATT	T	ACT	1	15	387
fabZ	001-A02K_3525740	3	I	ATT	T	ACT	2	15	312
fabZ	001-A02K_3525740	3	I	ATT	T	ACT	3	15	353
fabZ	001-A02K_3525740	3	I	ATT	T	ACT	1	0	425
fabZ	001-A02K_3525740	3	I	ATT	T	ACT	2	0	425
fabZ	001-A02K_3525740	3	I	ATT	T	ACT	3	0	425
fabZ	001-A02K_3525726	3	K	AAA	T	ACT	1	5	28
fabZ	001-A02K_3525726	3	K	AAA	T	ACT	2	5	13
fabZ	001-A02K_3525726	3	K	AAA	T	ACT	3	5	46
fabZ	001-A02K_3525726	3	K	AAA	T	ACT	1	15	24
fabZ	001-A02K_3525726	3	K	AAA	T	ACT	2	15	21
fabZ	001-A02K_3525726	3	K	AAA	T	ACT	3	15	10
fabZ	001-A02K_3525726	3	K	AAA	T	ACT	1	0	93
fabZ	001-A02K_3525726	3	K	AAA	T	ACT	2	0	93
fabZ	001-A02K_3525726	3	K	AAA	T	ACT	3	0	93
fabZ	001-A02K_3525753	3	L	CTG	T	ACT	1	5	1038
fabZ	001-A02K_3525753	3	L	CTG	T	ACT	2	5	761
fabZ	001-A02K_3525753	3	L	CTG	T	ACT	3	5	887
fabZ	001-A02K_3525753	3	L	CTG	T	ACT	1	15	881
fabZ	001-A02K_3525753	3	L	CTG	T	ACT	2	15	951
fabZ	001-A02K_3525753	3	L	CTG	T	ACT	3	15	852
fabZ	001-A02K_3525753	3	L	CTG	T	ACT	1	0	886
fabZ	001-A02K_3525753	3	L	CTG	T	ACT	2	0	886
fabZ	001-A02K_3525753	3	L	CTG	T	ACT	3	0	886
fabZ	001-A02K_3525739	3	M	ATG	T	ACT	1	5	261
fabZ	001-A02K_3525739	3	M	ATG	T	ACT	2	5	267
fabZ	001-A02K_3525739	3	M	ATG	T	ACT	3	5	305
fabZ	001-A02K_3525739	3	M	ATG	T	ACT	1	15	194
fabZ	001-A02K_3525739	3	M	ATG	T	ACT	2	15	248
fabZ	001-A02K_3525739	3	M	ATG	T	ACT	3	15	259
fabZ	001-A02K_3525739	3	M	ATG	T	ACT	1	0	320
fabZ	001-A02K_3525739	3	M	ATG	T	ACT	2	0	320
fabZ	001-A02K_3525739	3	M	ATG	T	ACT	3	0	320
fabZ	001-A02K_3525727	3	N	AAC	T	ACT	1	5	33
fabZ	001-A02K_3525727	3	N	AAC	T	ACT	2	5	28
fabZ	001-A02K_3525727	3	N	AAC	T	ACT	3	5	50
fabZ	001-A02K_3525727	3	N	AAC	T	ACT	1	15	24
fabZ	001-A02K_3525727	3	N	AAC	T	ACT	2	15	18
fabZ	001-A02K_3525727	3	N	AAC	T	ACT	3	15	35
fabZ	001-A02K_3525727	3	N	AAC	T	ACT	1	0	87
fabZ	001-A02K_3525727	3	N	AAC	T	ACT	2	0	87
fabZ	001-A02K_3525727	3	N	AAC	T	ACT	3	0	87
fabZ	001-A02K_3525746	3	P	CCG	T	ACT	1	5	493
fabZ	001-A02K_3525746	3	P	CCG	T	ACT	2	5	425
fabZ	001-A02K_3525746	3	P	CCG	T	ACT	3	5	489
fabZ	001-A02K_3525746	3	P	CCG	T	ACT	1	15	486
fabZ	001-A02K_3525746	3	P	CCG	T	ACT	2	15	642
fabZ	001-A02K_3525746	3	P	CCG	T	ACT	3	15	542
fabZ	001-A02K_3525746	3	P	CCG	T	ACT	1	0	590
fabZ	001-A02K_3525746	3	P	CCG	T	ACT	2	0	590
fabZ	001-A02K_3525746	3	P	CCG	T	ACT	3	0	590
fabZ	001-A02K_3525743	3	Q	CAG	T	ACT	1	5	986
fabZ	001-A02K_3525743	3	Q	CAG	T	ACT	2	5	876
fabZ	001-A02K_3525743	3	Q	CAG	T	ACT	3	5	964
fabZ	001-A02K_3525743	3	Q	CAG	T	ACT	1	15	916
fabZ	001-A02K_3525743	3	Q	CAG	T	ACT	2	15	1025
fabZ	001-A02K_3525743	3	Q	CAG	T	ACT	3	15	775
fabZ	001-A02K_3525743	3	Q	CAG	T	ACT	1	0	1127
fabZ	001-A02K_3525743	3	Q	CAG	T	ACT	2	0	1127
fabZ	001-A02K_3525743	3	Q	CAG	T	ACT	3	0	1127
fabZ	001-A02K_3525778	3	R	CGT	T	ACT	1	5	599
fabZ	001-A02K_3525778	3	R	CGT	T	ACT	2	5	635
fabZ	001-A02K_3525778	3	R	CGT	T	ACT	3	5	533
fabZ	001-A02K_3525778	3	R	CGT	T	ACT	1	15	506
fabZ	001-A02K_3525778	3	R	CGT	T	ACT	2	15	436
fabZ	001-A02K_3525778	3	R	CGT	T	ACT	3	15	444
fabZ	001-A02K_3525778	3	R	CGT	T	ACT	1	0	399
fabZ	001-A02K_3525778	3	R	CGT	T	ACT	2	0	399
fabZ	001-A02K_3525778	3	R	CGT	T	ACT	3	0	399
fabZ	001-A02K_3525734	3	S	AGC	T	ACT	1	5	551
fabZ	001-A02K_3525734	3	S	AGC	T	ACT	2	5	581
fabZ	001-A02K_3525734	3	S	AGC	T	ACT	3	5	577
fabZ	001-A02K_3525734	3	S	AGC	T	ACT	1	15	492
fabZ	001-A02K_3525734	3	S	AGC	T	ACT	2	15	613
fabZ	001-A02K_3525734	3	S	AGC	T	ACT	3	15	447
fabZ	001-A02K_3525734	3	S	AGC	T	ACT	1	0	474
fabZ	001-A02K_3525734	3	S	AGC	T	ACT	2	0	474
fabZ	001-A02K_3525734	3	S	AGC	T	ACT	3	0	474
fabZ	001-A02K_3525731	3	T	ACC	T	ACT	1	5	221
fabZ	001-A02K_3525731	3	T	ACC	T	ACT	2	5	234
fabZ	001-A02K_3525731	3	T	ACC	T	ACT	3	5	173
fabZ	001-A02K_3525731	3	T	ACC	T	ACT	1	15	170
fabZ	001-A02K_3525731	3	T	ACC	T	ACT	2	15	220
fabZ	001-A02K_3525731	3	T	ACC	T	ACT	3	15	157
fabZ	001-A02K_3525731	3	T	ACC	T	ACT	1	0	154
fabZ	001-A02K_3525731	3	T	ACC	T	ACT	2	0	154
fabZ	001-A02K_3525731	3	T	ACC	T	ACT	3	0	154
fabZ	001-A02K_3525766	3	V	GTG	T	ACT	1	5	250
fabZ	001-A02K_3525766	3	V	GTG	T	ACT	2	5	218
fabZ	001-A02K_3525766	3	V	GTG	T	ACT	3	5	151
fabZ	001-A02K_3525766	3	V	GTG	T	ACT	1	15	275
fabZ	001-A02K_3525766	3	V	GTG	T	ACT	2	15	284
fabZ	001-A02K_3525766	3	V	GTG	T	ACT	3	15	228
fabZ	001-A02K_3525766	3	V	GTG	T	ACT	1	0	236
fabZ	001-A02K_3525766	3	V	GTG	T	ACT	2	0	236
fabZ	001-A02K_3525766	3	V	GTG	T	ACT	3	0	236
fabZ	001-A02K_3525773	3	W	TGG	T	ACT	1	5	537
fabZ	001-A02K_3525773	3	W	TGG	T	ACT	2	5	600
fabZ	001-A02K_3525773	3	W	TGG	T	ACT	3	5	535
fabZ	001-A02K_3525773	3	W	TGG	T	ACT	1	15	576
fabZ	001-A02K_3525773	3	W	TGG	T	ACT	2	15	682
fabZ	001-A02K_3525773	3	W	TGG	T	ACT	3	15	523
fabZ	001-A02K_3525773	3	W	TGG	T	ACT	1	0	497
fabZ	001-A02K_3525773	3	W	TGG	T	ACT	2	0	497
fabZ	001-A02K_3525773	3	W	TGG	T	ACT	3	0	497
fabZ	001-A02K_3525783	3	Y	TAT	T	ACT	1	5	225
fabZ	001-A02K_3525783	3	Y	TAT	T	ACT	2	5	228
fabZ	001-A02K_3525783	3	Y	TAT	T	ACT	3	5	183
fabZ	001-A02K_3525783	3	Y	TAT	T	ACT	1	15	241
fabZ	001-A02K_3525783	3	Y	TAT	T	ACT	2	15	227
fabZ	001-A02K_3525783	3	Y	TAT	T	ACT	3	15	227
fabZ	001-A02K_3525783	3	Y	TAT	T	ACT	1	0	177
fabZ	001-A02K_3525783	3	Y	TAT	T	ACT	2	0	177
fabZ	001-A02K_3525783	3	Y	TAT	T	ACT	3	0	177
fabZ	001-A02K_3525824	4	A	GCG	N	AAC	1	5	553
fabZ	001-A02K_3525824	4	A	GCG	N	AAC	2	5	427
fabZ	001-A02K_3525824	4	A	GCG	N	AAC	3	5	541
fabZ	001-A02K_3525824	4	A	GCG	N	AAC	1	15	513
fabZ	001-A02K_3525824	4	A	GCG	N	AAC	2	15	601
fabZ	001-A02K_3525824	4	A	GCG	N	AAC	3	15	481
fabZ	001-A02K_3525824	4	A	GCG	N	AAC	1	0	463
fabZ	001-A02K_3525824	4	A	GCG	N	AAC	2	0	463
fabZ	001-A02K_3525824	4	A	GCG	N	AAC	3	0	463
fabZ	001-A02K_3525840	4	C	TGC	N	AAC	1	5	424
fabZ	001-A02K_3525840	4	C	TGC	N	AAC	2	5	502
fabZ	001-A02K_3525840	4	C	TGC	N	AAC	3	5	415
fabZ	001-A02K_3525840	4	C	TGC	N	AAC	1	15	408
fabZ	001-A02K_3525840	4	C	TGC	N	AAC	2	15	540
fabZ	001-A02K_3525840	4	C	TGC	N	AAC	3	15	483
fabZ	001-A02K_3525840	4	C	TGC	N	AAC	1	0	468
fabZ	001-A02K_3525840	4	C	TGC	N	AAC	2	0	468
fabZ	001-A02K_3525840	4	C	TGC	N	AAC	3	0	468
fabZ	001-A02K_3525821	4	D	GAT	N	AAC	1	5	403
fabZ	001-A02K_3525821	4	D	GAT	N	AAC	2	5	411
fabZ	001-A02K_3525821	4	D	GAT	N	AAC	3	5	354
fabZ	001-A02K_3525821	4	D	GAT	N	AAC	1	15	405
fabZ	001-A02K_3525821	4	D	GAT	N	AAC	2	15	394
fabZ	001-A02K_3525821	4	D	GAT	N	AAC	3	15	310
fabZ	001-A02K_3525821	4	D	GAT	N	AAC	1	0	379
fabZ	001-A02K_3525821	4	D	GAT	N	AAC	2	0	379
fabZ	001-A02K_3525821	4	D	GAT	N	AAC	3	0	379
fabZ	001-A02K_3525818	4	E	GAA	N	AAC	1	5	279
fabZ	001-A02K_3525818	4	E	GAA	N	AAC	2	5	166
fabZ	001-A02K_3525818	4	E	GAA	N	AAC	3	5	227
fabZ	001-A02K_3525818	4	E	GAA	N	AAC	1	15	198
fabZ	001-A02K_3525818	4	E	GAA	N	AAC	2	15	286
fabZ	001-A02K_3525818	4	E	GAA	N	AAC	3	15	235
fabZ	001-A02K_3525818	4	E	GAA	N	AAC	1	0	341
fabZ	001-A02K_3525818	4	E	GAA	N	AAC	2	0	341
fabZ	001-A02K_3525818	4	E	GAA	N	AAC	3	0	341
fabZ	001-A02K_3525846	4	F	TTT	N	AAC	1	5	471
fabZ	001-A02K_3525846	4	F	TTT	N	AAC	2	5	413
fabZ	001-A02K_3525846	4	F	TTT	N	AAC	3	5	340
fabZ	001-A02K_3525846	4	F	TTT	N	AAC	1	15	376
fabZ	001-A02K_3525846	4	F	TTT	N	AAC	2	15	368
fabZ	001-A02K_3525846	4	F	TTT	N	AAC	3	15	414
fabZ	001-A02K_3525846	4	F	TTT	N	AAC	1	0	428
fabZ	001-A02K_3525846	4	F	TTT	N	AAC	2	0	428
fabZ	001-A02K_3525846	4	F	TTT	N	AAC	3	0	428
fabZ	001-A02K_3525827	4	G	GGC	N	AAC	1	5	98
fabZ	001-A02K_3525827	4	G	GGC	N	AAC	2	5	115
fabZ	001-A02K_3525827	4	G	GGC	N	AAC	3	5	144
fabZ	001-A02K_3525827	4	G	GGC	N	AAC	1	15	93
fabZ	001-A02K_3525827	4	G	GGC	N	AAC	2	15	91
fabZ	001-A02K_3525827	4	G	GGC	N	AAC	3	15	100
fabZ	001-A02K_3525827	4	G	GGC	N	AAC	1	0	297
fabZ	001-A02K_3525827	4	G	GGC	N	AAC	2	0	297
fabZ	001-A02K_3525827	4	G	GGC	N	AAC	3	0	297
fabZ	001-A02K_3525805	4	H	CAT	N	AAC	1	5	374
fabZ	001-A02K_3525805	4	H	CAT	N	AAC	2	5	528
fabZ	001-A02K_3525805	4	H	CAT	N	AAC	3	5	421
fabZ	001-A02K_3525805	4	H	CAT	N	AAC	1	15	417
fabZ	001-A02K_3525805	4	H	CAT	N	AAC	2	15	429
fabZ	001-A02K_3525805	4	H	CAT	N	AAC	3	15	402
fabZ	001-A02K_3525805	4	H	CAT	N	AAC	1	0	478
fabZ	001-A02K_3525805	4	H	CAT	N	AAC	2	0	478
fabZ	001-A02K_3525805	4	H	CAT	N	AAC	3	0	478
fabZ	001-A02K_3525801	4	I	ATT	N	AAC	1	5	592
fabZ	001-A02K_3525801	4	I	ATT	N	AAC	2	5	577
fabZ	001-A02K_3525801	4	I	ATT	N	AAC	3	5	569
fabZ	001-A02K_3525801	4	I	ATT	N	AAC	1	15	448
fabZ	001-A02K_3525801	4	I	ATT	N	AAC	2	15	554
fabZ	001-A02K_3525801	4	I	ATT	N	AAC	3	15	535
fabZ	001-A02K_3525801	4	I	ATT	N	AAC	1	0	539
fabZ	001-A02K_3525801	4	I	ATT	N	AAC	2	0	539
fabZ	001-A02K_3525801	4	I	ATT	N	AAC	3	0	539
fabZ	001-A02K_3525787	4	K	AAA	N	AAC	1	5	237
fabZ	001-A02K_3525787	4	K	AAA	N	AAC	2	5	269
fabZ	001-A02K_3525787	4	K	AAA	N	AAC	3	5	214
fabZ	001-A02K_3525787	4	K	AAA	N	AAC	1	15	277
fabZ	001-A02K_3525787	4	K	AAA	N	AAC	2	15	234
fabZ	001-A02K_3525787	4	K	AAA	N	AAC	3	15	227
fabZ	001-A02K_3525787	4	K	AAA	N	AAC	1	0	226
fabZ	001-A02K_3525787	4	K	AAA	N	AAC	2	0	226
fabZ	001-A02K_3525787	4	K	AAA	N	AAC	3	0	226
fabZ	001-A02K_3525816	4	L	CTG	N	AAC	1	5	434
fabZ	001-A02K_3525816	4	L	CTG	N	AAC	2	5	444
fabZ	001-A02K_3525816	4	L	CTG	N	AAC	3	5	395
fabZ	001-A02K_3525816	4	L	CTG	N	AAC	1	15	326
fabZ	001-A02K_3525816	4	L	CTG	N	AAC	2	15	356
fabZ	001-A02K_3525816	4	L	CTG	N	AAC	3	15	275
fabZ	001-A02K_3525816	4	L	CTG	N	AAC	1	0	364
fabZ	001-A02K_3525816	4	L	CTG	N	AAC	2	0	364
fabZ	001-A02K_3525816	4	L	CTG	N	AAC	3	0	364
fabZ	001-A02K_3525800	4	M	ATG	N	AAC	1	5	506
fabZ	001-A02K_3525800	4	M	ATG	N	AAC	2	5	384
fabZ	001-A02K_3525800	4	M	ATG	N	AAC	3	5	383
fabZ	001-A02K_3525800	4	M	ATG	N	AAC	1	15	370
fabZ	001-A02K_3525800	4	M	ATG	N	AAC	2	15	487
fabZ	001-A02K_3525800	4	M	ATG	N	AAC	3	15	337
fabZ	001-A02K_3525800	4	M	ATG	N	AAC	1	0	513
fabZ	001-A02K_3525800	4	M	ATG	N	AAC	2	0	513
fabZ	001-A02K_3525800	4	M	ATG	N	AAC	3	0	513
fabZ	001-A02K_3525789	4	N	AAT	N	AAC	1	5	486
fabZ	001-A02K_3525789	4	N	AAT	N	AAC	2	5	559
fabZ	001-A02K_3525789	4	N	AAT	N	AAC	3	5	381
fabZ	001-A02K_3525789	4	N	AAT	N	AAC	1	15	385
fabZ	001-A02K_3525789	4	N	AAT	N	AAC	2	15	459
fabZ	001-A02K_3525789	4	N	AAT	N	AAC	3	15	433
fabZ	001-A02K_3525789	4	N	AAT	N	AAC	1	0	591
fabZ	001-A02K_3525789	4	N	AAT	N	AAC	2	0	591
fabZ	001-A02K_3525789	4	N	AAT	N	AAC	3	0	591
fabZ	001-A02K_3525808	4	P	CCG	N	AAC	1	5	942
fabZ	001-A02K_3525808	4	P	CCG	N	AAC	2	5	885
fabZ	001-A02K_3525808	4	P	CCG	N	AAC	3	5	866
fabZ	001-A02K_3525808	4	P	CCG	N	AAC	1	15	831
fabZ	001-A02K_3525808	4	P	CCG	N	AAC	2	15	1018
fabZ	001-A02K_3525808	4	P	CCG	N	AAC	3	15	840
fabZ	001-A02K_3525808	4	P	CCG	N	AAC	1	0	806
fabZ	001-A02K_3525808	4	P	CCG	N	AAC	2	0	806
fabZ	001-A02K_3525808	4	P	CCG	N	AAC	3	0	806
fabZ	001-A02K_3525804	4	Q	CAG	N	AAC	1	5	634
fabZ	001-A02K_3525804	4	Q	CAG	N	AAC	2	5	589
fabZ	001-A02K_3525804	4	Q	CAG	N	AAC	3	5	464
fabZ	001-A02K_3525804	4	Q	CAG	N	AAC	1	15	624
fabZ	001-A02K_3525804	4	Q	CAG	N	AAC	2	15	946
fabZ	001-A02K_3525804	4	Q	CAG	N	AAC	3	15	649
fabZ	001-A02K_3525804	4	Q	CAG	N	AAC	1	0	583
fabZ	001-A02K_3525804	4	Q	CAG	N	AAC	2	0	583
fabZ	001-A02K_3525804	4	Q	CAG	N	AAC	3	0	583
fabZ	001-A02K_3525813	4	R	CGT	N	AAC	1	5	438
fabZ	001-A02K_3525813	4	R	CGT	N	AAC	2	5	433
fabZ	001-A02K_3525813	4	R	CGT	N	AAC	3	5	467
fabZ	001-A02K_3525813	4	R	CGT	N	AAC	1	15	455
fabZ	001-A02K_3525813	4	R	CGT	N	AAC	2	15	578
fabZ	001-A02K_3525813	4	R	CGT	N	AAC	3	15	376
fabZ	001-A02K_3525813	4	R	CGT	N	AAC	1	0	455
fabZ	001-A02K_3525813	4	R	CGT	N	AAC	2	0	455
fabZ	001-A02K_3525813	4	R	CGT	N	AAC	3	0	455
fabZ	001-A02K_3525795	4	S	AGC	N	AAC	1	5	473
fabZ	001-A02K_3525795	4	S	AGC	N	AAC	2	5	480
fabZ	001-A02K_3525795	4	S	AGC	N	AAC	3	5	484
fabZ	001-A02K_3525795	4	S	AGC	N	AAC	1	15	480
fabZ	001-A02K_3525795	4	S	AGC	N	AAC	2	15	357
fabZ	001-A02K_3525795	4	S	AGC	N	AAC	3	15	359
fabZ	001-A02K_3525795	4	S	AGC	N	AAC	1	0	476
fabZ	001-A02K_3525795	4	S	AGC	N	AAC	2	0	476
fabZ	001-A02K_3525795	4	S	AGC	N	AAC	3	0	476
fabZ	001-A02K_3525791	4	T	ACC	N	AAC	1	5	559
fabZ	001-A02K_3525791	4	T	ACC	N	AAC	2	5	406
fabZ	001-A02K_3525791	4	T	ACC	N	AAC	3	5	560
fabZ	001-A02K_3525791	4	T	ACC	N	AAC	1	15	560
fabZ	001-A02K_3525791	4	T	ACC	N	AAC	2	15	480
fabZ	001-A02K_3525791	4	T	ACC	N	AAC	3	15	588
fabZ	001-A02K_3525791	4	T	ACC	N	AAC	1	0	427
fabZ	001-A02K_3525791	4	T	ACC	N	AAC	2	0	427
fabZ	001-A02K_3525791	4	T	ACC	N	AAC	3	0	427
fabZ	001-A02K_3525832	4	V	GTG	N	AAC	1	5	897
fabZ	001-A02K_3525832	4	V	GTG	N	AAC	2	5	943
fabZ	001-A02K_3525832	4	V	GTG	N	AAC	3	5	1025
fabZ	001-A02K_3525832	4	V	GTG	N	AAC	1	15	838
fabZ	001-A02K_3525832	4	V	GTG	N	AAC	2	15	861
fabZ	001-A02K_3525832	4	V	GTG	N	AAC	3	15	975
fabZ	001-A02K_3525832	4	V	GTG	N	AAC	1	0	985
fabZ	001-A02K_3525832	4	V	GTG	N	AAC	2	0	985
fabZ	001-A02K_3525832	4	V	GTG	N	AAC	3	0	985
fabZ	001-A02K_3525841	4	W	TGG	N	AAC	1	5	595
fabZ	001-A02K_3525841	4	W	TGG	N	AAC	2	5	523
fabZ	001-A02K_3525841	4	W	TGG	N	AAC	3	5	574
fabZ	001-A02K_3525841	4	W	TGG	N	AAC	1	15	494
fabZ	001-A02K_3525841	4	W	TGG	N	AAC	2	15	534
fabZ	001-A02K_3525841	4	W	TGG	N	AAC	3	15	607
fabZ	001-A02K_3525841	4	W	TGG	N	AAC	1	0	605
fabZ	001-A02K_3525841	4	W	TGG	N	AAC	2	0	605
fabZ	001-A02K_3525841	4	W	TGG	N	AAC	3	0	605
fabZ	001-A02K_3525835	4	Y	TAT	N	AAC	1	5	361
fabZ	001-A02K_3525835	4	Y	TAT	N	AAC	2	5	430
fabZ	001-A02K_3525835	4	Y	TAT	N	AAC	3	5	343
fabZ	001-A02K_3525835	4	Y	TAT	N	AAC	1	15	254
fabZ	001-A02K_3525835	4	Y	TAT	N	AAC	2	15	341
fabZ	001-A02K_3525835	4	Y	TAT	N	AAC	3	15	310
fabZ	001-A02K_3525835	4	Y	TAT	N	AAC	1	0	261
fabZ	001-A02K_3525835	4	Y	TAT	N	AAC	2	0	261
fabZ	001-A02K_3525835	4	Y	TAT	N	AAC	3	0	261
fabZ	001-A02K_3525884	5	A	GCG	T	ACT	1	5	24
fabZ	001-A02K_3525884	5	A	GCG	T	ACT	2	5	18
fabZ	001-A02K_3525884	5	A	GCG	T	ACT	3	5	5
fabZ	001-A02K_3525884	5	A	GCG	T	ACT	1	15	11
fabZ	001-A02K_3525884	5	A	GCG	T	ACT	2	15	23
fabZ	001-A02K_3525884	5	A	GCG	T	ACT	3	15	6
fabZ	001-A02K_3525884	5	A	GCG	T	ACT	1	0	189
fabZ	001-A02K_3525884	5	A	GCG	T	ACT	2	0	189
fabZ	001-A02K_3525884	5	A	GCG	T	ACT	3	0	189
fabZ	001-A02K_3525900	5	C	TGC	T	ACT	1	5	394
fabZ	001-A02K_3525900	5	C	TGC	T	ACT	2	5	457
fabZ	001-A02K_3525900	5	C	TGC	T	ACT	3	5	575
fabZ	001-A02K_3525900	5	C	TGC	T	ACT	1	15	424
fabZ	001-A02K_3525900	5	C	TGC	T	ACT	2	15	491
fabZ	001-A02K_3525900	5	C	TGC	T	ACT	3	15	461
fabZ	001-A02K_3525900	5	C	TGC	T	ACT	1	0	404
fabZ	001-A02K_3525900	5	C	TGC	T	ACT	2	0	404
fabZ	001-A02K_3525900	5	C	TGC	T	ACT	3	0	404
fabZ	001-A02K_3525881	5	D	GAT	T	ACT	1	5	772
fabZ	001-A02K_3525881	5	D	GAT	T	ACT	2	5	669
fabZ	001-A02K_3525881	5	D	GAT	T	ACT	3	5	654
fabZ	001-A02K_3525881	5	D	GAT	T	ACT	1	15	739
fabZ	001-A02K_3525881	5	D	GAT	T	ACT	2	15	781
fabZ	001-A02K_3525881	5	D	GAT	T	ACT	3	15	490
fabZ	001-A02K_3525881	5	D	GAT	T	ACT	1	0	632
fabZ	001-A02K_3525881	5	D	GAT	T	ACT	2	0	632
fabZ	001-A02K_3525881	5	D	GAT	T	ACT	3	0	632
fabZ	001-A02K_3525878	5	E	GAA	T	ACT	1	5	724
fabZ	001-A02K_3525878	5	E	GAA	T	ACT	2	5	564
fabZ	001-A02K_3525878	5	E	GAA	T	ACT	3	5	625
fabZ	001-A02K_3525878	5	E	GAA	T	ACT	1	15	697
fabZ	001-A02K_3525878	5	E	GAA	T	ACT	2	15	744
fabZ	001-A02K_3525878	5	E	GAA	T	ACT	3	15	500
fabZ	001-A02K_3525878	5	E	GAA	T	ACT	1	0	867
fabZ	001-A02K_3525878	5	E	GAA	T	ACT	2	0	867
fabZ	001-A02K_3525878	5	E	GAA	T	ACT	3	0	867
fabZ	001-A02K_3525906	5	F	TTT	T	ACT	1	5	541
fabZ	001-A02K_3525906	5	F	TTT	T	ACT	2	5	550
fabZ	001-A02K_3525906	5	F	TTT	T	ACT	3	5	412
fabZ	001-A02K_3525906	5	F	TTT	T	ACT	1	15	423
fabZ	001-A02K_3525906	5	F	TTT	T	ACT	2	15	528
fabZ	001-A02K_3525906	5	F	TTT	T	ACT	3	15	458
fabZ	001-A02K_3525906	5	F	TTT	T	ACT	1	0	573
fabZ	001-A02K_3525906	5	F	TTT	T	ACT	2	0	573
fabZ	001-A02K_3525906	5	F	TTT	T	ACT	3	0	573
fabZ	001-A02K_3525887	5	G	GGC	T	ACT	1	5	853
fabZ	001-A02K_3525887	5	G	GGC	T	ACT	2	5	1092
fabZ	001-A02K_3525887	5	G	GGC	T	ACT	3	5	900
fabZ	001-A02K_3525887	5	G	GGC	T	ACT	1	15	899
fabZ	001-A02K_3525887	5	G	GGC	T	ACT	2	15	1000
fabZ	001-A02K_3525887	5	G	GGC	T	ACT	3	15	868
fabZ	001-A02K_3525887	5	G	GGC	T	ACT	1	0	956
fabZ	001-A02K_3525887	5	G	GGC	T	ACT	2	0	956
fabZ	001-A02K_3525887	5	G	GGC	T	ACT	3	0	956
fabZ	001-A02K_3525865	5	H	CAT	T	ACT	1	5	698
fabZ	001-A02K_3525865	5	H	CAT	T	ACT	2	5	447
fabZ	001-A02K_3525865	5	H	CAT	T	ACT	3	5	620
fabZ	001-A02K_3525865	5	H	CAT	T	ACT	1	15	484
fabZ	001-A02K_3525865	5	H	CAT	T	ACT	2	15	752
fabZ	001-A02K_3525865	5	H	CAT	T	ACT	3	15	444
fabZ	001-A02K_3525865	5	H	CAT	T	ACT	1	0	496
fabZ	001-A02K_3525865	5	H	CAT	T	ACT	2	0	496
fabZ	001-A02K_3525865	5	H	CAT	T	ACT	3	0	496
fabZ	001-A02K_3525861	5	I	ATT	T	ACT	1	5	319
fabZ	001-A02K_3525861	5	I	ATT	T	ACT	2	5	199
fabZ	001-A02K_3525861	5	I	ATT	T	ACT	3	5	184
fabZ	001-A02K_3525861	5	I	ATT	T	ACT	1	15	185
fabZ	001-A02K_3525861	5	I	ATT	T	ACT	2	15	188
fabZ	001-A02K_3525861	5	I	ATT	T	ACT	3	15	197
fabZ	001-A02K_3525861	5	I	ATT	T	ACT	1	0	210
fabZ	001-A02K_3525861	5	I	ATT	T	ACT	2	0	210
fabZ	001-A02K_3525861	5	I	ATT	T	ACT	3	0	210
fabZ	001-A02K_3525848	5	K	AAA	T	ACT	1	5	608
fabZ	001-A02K_3525848	5	K	AAA	T	ACT	2	5	567
fabZ	001-A02K_3525848	5	K	AAA	T	ACT	3	5	604
fabZ	001-A02K_3525848	5	K	AAA	T	ACT	1	15	603
fabZ	001-A02K_3525848	5	K	AAA	T	ACT	2	15	549
fabZ	001-A02K_3525848	5	K	AAA	T	ACT	3	15	413
fabZ	001-A02K_3525848	5	K	AAA	T	ACT	1	0	599
fabZ	001-A02K_3525848	5	K	AAA	T	ACT	2	0	599
fabZ	001-A02K_3525848	5	K	AAA	T	ACT	3	0	599
fabZ	001-A02K_3525876	5	L	CTG	T	ACT	1	5	0
fabZ	001-A02K_3525876	5	L	CTG	T	ACT	2	5	0
fabZ	001-A02K_3525876	5	L	CTG	T	ACT	3	5	0
fabZ	001-A02K_3525876	5	L	CTG	T	ACT	1	15	0
fabZ	001-A02K_3525876	5	L	CTG	T	ACT	2	15	0
fabZ	001-A02K_3525876	5	L	CTG	T	ACT	3	15	0
fabZ	001-A02K_3525876	5	L	CTG	T	ACT	1	0	0
fabZ	001-A02K_3525876	5	L	CTG	T	ACT	2	0	0
fabZ	001-A02K_3525876	5	L	CTG	T	ACT	3	0	0
fabZ	001-A02K_3525860	5	M	ATG	T	ACT	1	5	610
fabZ	001-A02K_3525860	5	M	ATG	T	ACT	2	5	643
fabZ	001-A02K_3525860	5	M	ATG	T	ACT	3	5	374
fabZ	001-A02K_3525860	5	M	ATG	T	ACT	1	15	496
fabZ	001-A02K_3525860	5	M	ATG	T	ACT	2	15	601
fabZ	001-A02K_3525860	5	M	ATG	T	ACT	3	15	441
fabZ	001-A02K_3525860	5	M	ATG	T	ACT	1	0	589
fabZ	001-A02K_3525860	5	M	ATG	T	ACT	2	0	589
fabZ	001-A02K_3525860	5	M	ATG	T	ACT	3	0	589
fabZ	001-A02K_3525849	5	N	AAC	T	ACT	1	5	174
fabZ	001-A02K_3525849	5	N	AAC	T	ACT	2	5	134
fabZ	001-A02K_3525849	5	N	AAC	T	ACT	3	5	74
fabZ	001-A02K_3525849	5	N	AAC	T	ACT	1	15	163
fabZ	001-A02K_3525849	5	N	AAC	T	ACT	2	15	150
fabZ	001-A02K_3525849	5	N	AAC	T	ACT	3	15	164
fabZ	001-A02K_3525849	5	N	AAC	T	ACT	1	0	180
fabZ	001-A02K_3525849	5	N	AAC	T	ACT	2	0	180
fabZ	001-A02K_3525849	5	N	AAC	T	ACT	3	0	180
fabZ	001-A02K_3525868	5	P	CCG	T	ACT	1	5	311
fabZ	001-A02K_3525868	5	P	CCG	T	ACT	2	5	441
fabZ	001-A02K_3525868	5	P	CCG	T	ACT	3	5	466
fabZ	001-A02K_3525868	5	P	CCG	T	ACT	1	15	510
fabZ	001-A02K_3525868	5	P	CCG	T	ACT	2	15	416
fabZ	001-A02K_3525868	5	P	CCG	T	ACT	3	15	360
fabZ	001-A02K_3525868	5	P	CCG	T	ACT	1	0	504
fabZ	001-A02K_3525868	5	P	CCG	T	ACT	2	0	504
fabZ	001-A02K_3525868	5	P	CCG	T	ACT	3	0	504
fabZ	001-A02K_3525864	5	Q	CAG	T	ACT	1	5	485
fabZ	001-A02K_3525864	5	Q	CAG	T	ACT	2	5	469
fabZ	001-A02K_3525864	5	Q	CAG	T	ACT	3	5	442
fabZ	001-A02K_3525864	5	Q	CAG	T	ACT	1	15	360
fabZ	001-A02K_3525864	5	Q	CAG	T	ACT	2	15	404
fabZ	001-A02K_3525864	5	Q	CAG	T	ACT	3	15	338
fabZ	001-A02K_3525864	5	Q	CAG	T	ACT	1	0	735
fabZ	001-A02K_3525864	5	Q	CAG	T	ACT	2	0	735
fabZ	001-A02K_3525864	5	Q	CAG	T	ACT	3	0	735
fabZ	001-A02K_3525873	5	R	CGT	T	ACT	1	5	304
fabZ	001-A02K_3525873	5	R	CGT	T	ACT	2	5	269
fabZ	001-A02K_3525873	5	R	CGT	T	ACT	3	5	317
fabZ	001-A02K_3525873	5	R	CGT	T	ACT	1	15	223
fabZ	001-A02K_3525873	5	R	CGT	T	ACT	2	15	220
fabZ	001-A02K_3525873	5	R	CGT	T	ACT	3	15	220
fabZ	001-A02K_3525873	5	R	CGT	T	ACT	1	0	233
fabZ	001-A02K_3525873	5	R	CGT	T	ACT	2	0	233
fabZ	001-A02K_3525873	5	R	CGT	T	ACT	3	0	233
fabZ	001-A02K_3525855	5	S	AGC	T	ACT	1	5	506
fabZ	001-A02K_3525855	5	S	AGC	T	ACT	2	5	415
fabZ	001-A02K_3525855	5	S	AGC	T	ACT	3	5	368
fabZ	001-A02K_3525855	5	S	AGC	T	ACT	1	15	285
fabZ	001-A02K_3525855	5	S	AGC	T	ACT	2	15	325
fabZ	001-A02K_3525855	5	S	AGC	T	ACT	3	15	345
fabZ	001-A02K_3525855	5	S	AGC	T	ACT	1	0	380
fabZ	001-A02K_3525855	5	S	AGC	T	ACT	2	0	380
fabZ	001-A02K_3525855	5	S	AGC	T	ACT	3	0	380
fabZ	001-A02K_3525907	5	T	ACC	T	ACT	1	5	82
fabZ	001-A02K_3525907	5	T	ACC	T	ACT	2	5	48
fabZ	001-A02K_3525907	5	T	ACC	T	ACT	3	5	31
fabZ	001-A02K_3525907	5	T	ACC	T	ACT	1	15	57
fabZ	001-A02K_3525907	5	T	ACC	T	ACT	2	15	74
fabZ	001-A02K_3525907	5	T	ACC	T	ACT	3	15	42
fabZ	001-A02K_3525907	5	T	ACC	T	ACT	1	0	86
fabZ	001-A02K_3525907	5	T	ACC	T	ACT	2	0	86
fabZ	001-A02K_3525907	5	T	ACC	T	ACT	3	0	86
fabZ	001-A02K_3525892	5	V	GTG	T	ACT	1	5	74
fabZ	001-A02K_3525892	5	V	GTG	T	ACT	2	5	95
fabZ	001-A02K_3525892	5	V	GTG	T	ACT	3	5	117
fabZ	001-A02K_3525892	5	V	GTG	T	ACT	1	15	74
fabZ	001-A02K_3525892	5	V	GTG	T	ACT	2	15	89
fabZ	001-A02K_3525892	5	V	GTG	T	ACT	3	15	46
fabZ	001-A02K_3525892	5	V	GTG	T	ACT	1	0	175
fabZ	001-A02K_3525892	5	V	GTG	T	ACT	2	0	175
fabZ	001-A02K_3525892	5	V	GTG	T	ACT	3	0	175
fabZ	001-A02K_3525901	5	W	TGG	T	ACT	1	5	499
fabZ	001-A02K_3525901	5	W	TGG	T	ACT	2	5	481
fabZ	001-A02K_3525901	5	W	TGG	T	ACT	3	5	475
fabZ	001-A02K_3525901	5	W	TGG	T	ACT	1	15	463
fabZ	001-A02K_3525901	5	W	TGG	T	ACT	2	15	708
fabZ	001-A02K_3525901	5	W	TGG	T	ACT	3	15	444
fabZ	001-A02K_3525901	5	W	TGG	T	ACT	1	0	727
fabZ	001-A02K_3525901	5	W	TGG	T	ACT	2	0	727
fabZ	001-A02K_3525901	5	W	TGG	T	ACT	3	0	727
fabZ	001-A02K_3525895	5	Y	TAT	T	ACT	1	5	340
fabZ	001-A02K_3525895	5	Y	TAT	T	ACT	2	5	325
fabZ	001-A02K_3525895	5	Y	TAT	T	ACT	3	5	405
fabZ	001-A02K_3525895	5	Y	TAT	T	ACT	1	15	379
fabZ	001-A02K_3525895	5	Y	TAT	T	ACT	2	15	420
fabZ	001-A02K_3525895	5	Y	TAT	T	ACT	3	15	317
fabZ	001-A02K_3525895	5	Y	TAT	T	ACT	1	0	371
fabZ	001-A02K_3525895	5	Y	TAT	T	ACT	2	0	371
fabZ	001-A02K_3525895	5	Y	TAT	T	ACT	3	0	371
fabZ	001-A02K_3588268	6	A	GCG	H	CAT	1	5	853
fabZ	001-A02K_3588268	6	A	GCG	H	CAT	2	5	808
fabZ	001-A02K_3588268	6	A	GCG	H	CAT	3	5	964
fabZ	001-A02K_3588268	6	A	GCG	H	CAT	1	15	842
fabZ	001-A02K_3588268	6	A	GCG	H	CAT	2	15	1110
fabZ	001-A02K_3588268	6	A	GCG	H	CAT	3	15	606
fabZ	001-A02K_3588268	6	A	GCG	H	CAT	1	0	926
fabZ	001-A02K_3588268	6	A	GCG	H	CAT	2	0	926
fabZ	001-A02K_3588268	6	A	GCG	H	CAT	3	0	926
fabZ	001-A02K_3588272	6	C	TGC	H	CAT	1	5	493
fabZ	001-A02K_3588272	6	C	TGC	H	CAT	2	5	651
fabZ	001-A02K_3588272	6	C	TGC	H	CAT	3	5	403
fabZ	001-A02K_3588272	6	C	TGC	H	CAT	1	15	485
fabZ	001-A02K_3588272	6	C	TGC	H	CAT	2	15	488
fabZ	001-A02K_3588272	6	C	TGC	H	CAT	3	15	529
fabZ	001-A02K_3588272	6	C	TGC	H	CAT	1	0	515
fabZ	001-A02K_3588272	6	C	TGC	H	CAT	2	0	515
fabZ	001-A02K_3588272	6	C	TGC	H	CAT	3	0	515
fabZ	001-A02K_3588267	6	D	GAT	H	CAT	1	5	529
fabZ	001-A02K_3588267	6	D	GAT	H	CAT	2	5	477
fabZ	001-A02K_3588267	6	D	GAT	H	CAT	3	5	431
fabZ	001-A02K_3588267	6	D	GAT	H	CAT	1	15	458
fabZ	001-A02K_3588267	6	D	GAT	H	CAT	2	15	497
fabZ	001-A02K_3588267	6	D	GAT	H	CAT	3	15	406
fabZ	001-A02K_3588267	6	D	GAT	H	CAT	1	0	461
fabZ	001-A02K_3588267	6	D	GAT	H	CAT	2	0	461
fabZ	001-A02K_3588267	6	D	GAT	H	CAT	3	0	461
fabZ	001-A02K_3588266	6	E	GAA	H	CAT	1	5	192
fabZ	001-A02K_3588266	6	E	GAA	H	CAT	2	5	197
fabZ	001-A02K_3588266	6	E	GAA	H	CAT	3	5	243
fabZ	001-A02K_3588266	6	E	GAA	H	CAT	1	15	192
fabZ	001-A02K_3588266	6	E	GAA	H	CAT	2	15	191
fabZ	001-A02K_3588266	6	E	GAA	H	CAT	3	15	155
fabZ	001-A02K_3588266	6	E	GAA	H	CAT	1	0	206
fabZ	001-A02K_3588266	6	E	GAA	H	CAT	2	0	206
fabZ	001-A02K_3588266	6	E	GAA	H	CAT	3	0	206
fabZ	001-A02K_3588274	6	F	TTT	H	CAT	1	5	471
fabZ	001-A02K_3588274	6	F	TTT	H	CAT	2	5	266
fabZ	001-A02K_3588274	6	F	TTT	H	CAT	3	5	286
fabZ	001-A02K_3588274	6	F	TTT	H	CAT	1	15	256
fabZ	001-A02K_3588274	6	F	TTT	H	CAT	2	15	311
fabZ	001-A02K_3588274	6	F	TTT	H	CAT	3	15	246
fabZ	001-A02K_3588274	6	F	TTT	H	CAT	1	0	326
fabZ	001-A02K_3588274	6	F	TTT	H	CAT	2	0	326
fabZ	001-A02K_3588274	6	F	TTT	H	CAT	3	0	326
fabZ	001-A02K_3588269	6	G	GGC	H	CAT	1	5	887
fabZ	001-A02K_3588269	6	G	GGC	H	CAT	2	5	1001
fabZ	001-A02K_3588269	6	G	GGC	H	CAT	3	5	755
fabZ	001-A02K_3588269	6	G	GGC	H	CAT	1	15	927
fabZ	001-A02K_3588269	6	G	GGC	H	CAT	2	15	1050
fabZ	001-A02K_3588269	6	G	GGC	H	CAT	3	15	723
fabZ	001-A02K_3588269	6	G	GGC	H	CAT	1	0	807
fabZ	001-A02K_3588269	6	G	GGC	H	CAT	2	0	807
fabZ	001-A02K_3588269	6	G	GGC	H	CAT	3	0	807
fabZ	001-A02K_3588275	6	H	CAC	H	CAT	1	5	95
fabZ	001-A02K_3588275	6	H	CAC	H	CAT	2	5	67
fabZ	001-A02K_3588275	6	H	CAC	H	CAT	3	5	37
fabZ	001-A02K_3588275	6	H	CAC	H	CAT	1	15	58
fabZ	001-A02K_3588275	6	H	CAC	H	CAT	2	15	60
fabZ	001-A02K_3588275	6	H	CAC	H	CAT	3	15	31
fabZ	001-A02K_3588275	6	H	CAC	H	CAT	1	0	27
fabZ	001-A02K_3588275	6	H	CAC	H	CAT	2	0	27
fabZ	001-A02K_3588275	6	H	CAC	H	CAT	3	0	27
fabZ	001-A02K_3588261	6	I	ATT	H	CAT	1	5	344
fabZ	001-A02K_3588261	6	I	ATT	H	CAT	2	5	351
fabZ	001-A02K_3588261	6	I	ATT	H	CAT	3	5	322
fabZ	001-A02K_3588261	6	I	ATT	H	CAT	1	15	532
fabZ	001-A02K_3588261	6	I	ATT	H	CAT	2	15	416
fabZ	001-A02K_3588261	6	I	ATT	H	CAT	3	15	226
fabZ	001-A02K_3588261	6	I	ATT	H	CAT	1	0	342
fabZ	001-A02K_3588261	6	I	ATT	H	CAT	2	0	342
fabZ	001-A02K_3588261	6	I	ATT	H	CAT	3	0	342
fabZ	001-A02K_3588256	6	K	AAA	H	CAT	1	5	343
fabZ	001-A02K_3588256	6	K	AAA	H	CAT	2	5	292
fabZ	001-A02K_3588256	6	K	AAA	H	CAT	3	5	358
fabZ	001-A02K_3588256	6	K	AAA	H	CAT	1	15	248
fabZ	001-A02K_3588256	6	K	AAA	H	CAT	2	15	307
fabZ	001-A02K_3588256	6	K	AAA	H	CAT	3	15	277
fabZ	001-A02K_3588256	6	K	AAA	H	CAT	1	0	371
fabZ	001-A02K_3588256	6	K	AAA	H	CAT	2	0	371
fabZ	001-A02K_3588256	6	K	AAA	H	CAT	3	0	371
fabZ	001-A02K_3588265	6	L	CTG	H	CAT	1	5	545
fabZ	001-A02K_3588265	6	L	CTG	H	CAT	2	5	409
fabZ	001-A02K_3588265	6	L	CTG	H	CAT	3	5	566
fabZ	001-A02K_3588265	6	L	CTG	H	CAT	1	15	610
fabZ	001-A02K_3588265	6	L	CTG	H	CAT	2	15	582
fabZ	001-A02K_3588265	6	L	CTG	H	CAT	3	15	376
fabZ	001-A02K_3588265	6	L	CTG	H	CAT	1	0	602
fabZ	001-A02K_3588265	6	L	CTG	H	CAT	2	0	602
fabZ	001-A02K_3588265	6	L	CTG	H	CAT	3	0	602
fabZ	001-A02K_3588260	6	M	ATG	H	CAT	1	5	847
fabZ	001-A02K_3588260	6	M	ATG	H	CAT	2	5	655
fabZ	001-A02K_3588260	6	M	ATG	H	CAT	3	5	549
fabZ	001-A02K_3588260	6	M	ATG	H	CAT	1	15	599
fabZ	001-A02K_3588260	6	M	ATG	H	CAT	2	15	745
fabZ	001-A02K_3588260	6	M	ATG	H	CAT	3	15	532
fabZ	001-A02K_3588260	6	M	ATG	H	CAT	1	0	603
fabZ	001-A02K_3588260	6	M	ATG	H	CAT	2	0	603
fabZ	001-A02K_3588260	6	M	ATG	H	CAT	3	0	603
fabZ	001-A02K_3588257	6	N	AAC	H	CAT	1	5	699
fabZ	001-A02K_3588257	6	N	AAC	H	CAT	2	5	867
fabZ	001-A02K_3588257	6	N	AAC	H	CAT	3	5	856
fabZ	001-A02K_3588257	6	N	AAC	H	CAT	1	15	800
fabZ	001-A02K_3588257	6	N	AAC	H	CAT	2	15	818
fabZ	001-A02K_3588257	6	N	AAC	H	CAT	3	15	680
fabZ	001-A02K_3588257	6	N	AAC	H	CAT	1	0	733
fabZ	001-A02K_3588257	6	N	AAC	H	CAT	2	0	733
fabZ	001-A02K_3588257	6	N	AAC	H	CAT	3	0	733
fabZ	001-A02K_3588263	6	P	CCG	H	CAT	1	5	379
fabZ	001-A02K_3588263	6	P	CCG	H	CAT	2	5	399
fabZ	001-A02K_3588263	6	P	CCG	H	CAT	3	5	295
fabZ	001-A02K_3588263	6	P	CCG	H	CAT	1	15	327
fabZ	001-A02K_3588263	6	P	CCG	H	CAT	2	15	342
fabZ	001-A02K_3588263	6	P	CCG	H	CAT	3	15	301
fabZ	001-A02K_3588263	6	P	CCG	H	CAT	1	0	702
fabZ	001-A02K_3588263	6	P	CCG	H	CAT	2	0	702
fabZ	001-A02K_3588263	6	P	CCG	H	CAT	3	0	702
fabZ	001-A02K_3588262	6	Q	CAG	H	CAT	1	5	301
fabZ	001-A02K_3588262	6	Q	CAG	H	CAT	2	5	252
fabZ	001-A02K_3588262	6	Q	CAG	H	CAT	3	5	301
fabZ	001-A02K_3588262	6	Q	CAG	H	CAT	1	15	256
fabZ	001-A02K_3588262	6	Q	CAG	H	CAT	2	15	267
fabZ	001-A02K_3588262	6	Q	CAG	H	CAT	3	15	213
fabZ	001-A02K_3588262	6	Q	CAG	H	CAT	1	0	359
fabZ	001-A02K_3588262	6	Q	CAG	H	CAT	2	0	359
fabZ	001-A02K_3588262	6	Q	CAG	H	CAT	3	0	359
fabZ	001-A02K_3588264	6	R	CGT	H	CAT	1	5	377
fabZ	001-A02K_3588264	6	R	CGT	H	CAT	2	5	372
fabZ	001-A02K_3588264	6	R	CGT	H	CAT	3	5	320
fabZ	001-A02K_3588264	6	R	CGT	H	CAT	1	15	355
fabZ	001-A02K_3588264	6	R	CGT	H	CAT	2	15	357
fabZ	001-A02K_3588264	6	R	CGT	H	CAT	3	15	343
fabZ	001-A02K_3588264	6	R	CGT	H	CAT	1	0	325
fabZ	001-A02K_3588264	6	R	CGT	H	CAT	2	0	325
fabZ	001-A02K_3588264	6	R	CGT	H	CAT	3	0	325
fabZ	001-A02K_3588259	6	S	AGC	H	CAT	1	5	927
fabZ	001-A02K_3588259	6	S	AGC	H	CAT	2	5	679
fabZ	001-A02K_3588259	6	S	AGC	H	CAT	3	5	817
fabZ	001-A02K_3588259	6	S	AGC	H	CAT	1	15	899
fabZ	001-A02K_3588259	6	S	AGC	H	CAT	2	15	944
fabZ	001-A02K_3588259	6	S	AGC	H	CAT	3	15	602
fabZ	001-A02K_3588259	6	S	AGC	H	CAT	1	0	868
fabZ	001-A02K_3588259	6	S	AGC	H	CAT	2	0	868
fabZ	001-A02K_3588259	6	S	AGC	H	CAT	3	0	868
fabZ	001-A02K_3588258	6	T	ACC	H	CAT	1	5	886
fabZ	001-A02K_3588258	6	T	ACC	H	CAT	2	5	759
fabZ	001-A02K_3588258	6	T	ACC	H	CAT	3	5	829
fabZ	001-A02K_3588258	6	T	ACC	H	CAT	1	15	712
fabZ	001-A02K_3588258	6	T	ACC	H	CAT	2	15	830
fabZ	001-A02K_3588258	6	T	ACC	H	CAT	3	15	822
fabZ	001-A02K_3588258	6	T	ACC	H	CAT	1	0	769
fabZ	001-A02K_3588258	6	T	ACC	H	CAT	2	0	769
fabZ	001-A02K_3588258	6	T	ACC	H	CAT	3	0	769
fabZ	001-A02K_3588270	6	V	GTG	H	CAT	1	5	727
fabZ	001-A02K_3588270	6	V	GTG	H	CAT	2	5	597
fabZ	001-A02K_3588270	6	V	GTG	H	CAT	3	5	604
fabZ	001-A02K_3588270	6	V	GTG	H	CAT	1	15	595
fabZ	001-A02K_3588270	6	V	GTG	H	CAT	2	15	805
fabZ	001-A02K_3588270	6	V	GTG	H	CAT	3	15	580
fabZ	001-A02K_3588270	6	V	GTG	H	CAT	1	0	776
fabZ	001-A02K_3588270	6	V	GTG	H	CAT	2	0	776
fabZ	001-A02K_3588270	6	V	GTG	H	CAT	3	0	776
fabZ	001-A02K_3588273	6	W	TGG	H	CAT	1	5	971
fabZ	001-A02K_3588273	6	W	TGG	H	CAT	2	5	861
fabZ	001-A02K_3588273	6	W	TGG	H	CAT	3	5	907
fabZ	001-A02K_3588273	6	W	TGG	H	CAT	1	15	959
fabZ	001-A02K_3588273	6	W	TGG	H	CAT	2	15	1100
fabZ	001-A02K_3588273	6	W	TGG	H	CAT	3	15	841
fabZ	001-A02K_3588273	6	W	TGG	H	CAT	1	0	825
fabZ	001-A02K_3588273	6	W	TGG	H	CAT	2	0	825
fabZ	001-A02K_3588273	6	W	TGG	H	CAT	3	0	825
fabZ	001-A02K_3588271	6	Y	TAT	H	CAT	1	5	281
fabZ	001-A02K_3588271	6	Y	TAT	H	CAT	2	5	245
fabZ	001-A02K_3588271	6	Y	TAT	H	CAT	3	5	266
fabZ	001-A02K_3588271	6	Y	TAT	H	CAT	1	15	272
fabZ	001-A02K_3588271	6	Y	TAT	H	CAT	2	15	232
fabZ	001-A02K_3588271	6	Y	TAT	H	CAT	3	15	218
fabZ	001-A02K_3588271	6	Y	TAT	H	CAT	1	0	159
fabZ	001-A02K_3588271	6	Y	TAT	H	CAT	2	0	159
fabZ	001-A02K_3588271	6	Y	TAT	H	CAT	3	0	159
fabZ	001-A02K_3588288	7	A	GCG	T	ACT	1	5	1153
fabZ	001-A02K_3588288	7	A	GCG	T	ACT	2	5	1099
fabZ	001-A02K_3588288	7	A	GCG	T	ACT	3	5	1246
fabZ	001-A02K_3588288	7	A	GCG	T	ACT	1	15	1251
fabZ	001-A02K_3588288	7	A	GCG	T	ACT	2	15	1168
fabZ	001-A02K_3588288	7	A	GCG	T	ACT	3	15	1124
fabZ	001-A02K_3588288	7	A	GCG	T	ACT	1	0	1120
fabZ	001-A02K_3588288	7	A	GCG	T	ACT	2	0	1120
fabZ	001-A02K_3588288	7	A	GCG	T	ACT	3	0	1120
fabZ	001-A02K_3588292	7	C	TGC	T	ACT	1	5	772
fabZ	001-A02K_3588292	7	C	TGC	T	ACT	2	5	734
fabZ	001-A02K_3588292	7	C	TGC	T	ACT	3	5	786
fabZ	001-A02K_3588292	7	C	TGC	T	ACT	1	15	726
fabZ	001-A02K_3588292	7	C	TGC	T	ACT	2	15	833
fabZ	001-A02K_3588292	7	C	TGC	T	ACT	3	15	717
fabZ	001-A02K_3588292	7	C	TGC	T	ACT	1	0	819
fabZ	001-A02K_3588292	7	C	TGC	T	ACT	2	0	819
fabZ	001-A02K_3588292	7	C	TGC	T	ACT	3	0	819
fabZ	001-A02K_3588287	7	D	GAT	T	ACT	1	5	945
fabZ	001-A02K_3588287	7	D	GAT	T	ACT	2	5	955
fabZ	001-A02K_3588287	7	D	GAT	T	ACT	3	5	788
fabZ	001-A02K_3588287	7	D	GAT	T	ACT	1	15	1128
fabZ	001-A02K_3588287	7	D	GAT	T	ACT	2	15	998
fabZ	001-A02K_3588287	7	D	GAT	T	ACT	3	15	907
fabZ	001-A02K_3588287	7	D	GAT	T	ACT	1	0	887
fabZ	001-A02K_3588287	7	D	GAT	T	ACT	2	0	887
fabZ	001-A02K_3588287	7	D	GAT	T	ACT	3	0	887
fabZ	001-A02K_3588286	7	E	GAA	T	ACT	1	5	634
fabZ	001-A02K_3588286	7	E	GAA	T	ACT	2	5	710
fabZ	001-A02K_3588286	7	E	GAA	T	ACT	3	5	618
fabZ	001-A02K_3588286	7	E	GAA	T	ACT	1	15	591
fabZ	001-A02K_3588286	7	E	GAA	T	ACT	2	15	602
fabZ	001-A02K_3588286	7	E	GAA	T	ACT	3	15	562
fabZ	001-A02K_3588286	7	E	GAA	T	ACT	1	0	561
fabZ	001-A02K_3588286	7	E	GAA	T	ACT	2	0	561
fabZ	001-A02K_3588286	7	E	GAA	T	ACT	3	0	561
fabZ	001-A02K_3588294	7	F	TTT	T	ACT	1	5	949
fabZ	001-A02K_3588294	7	F	TTT	T	ACT	2	5	797
fabZ	001-A02K_3588294	7	F	TTT	T	ACT	3	5	940
fabZ	001-A02K_3588294	7	F	TTT	T	ACT	1	15	918
fabZ	001-A02K_3588294	7	F	TTT	T	ACT	2	15	874
fabZ	001-A02K_3588294	7	F	TTT	T	ACT	3	15	737
fabZ	001-A02K_3588294	7	F	TTT	T	ACT	1	0	591
fabZ	001-A02K_3588294	7	F	TTT	T	ACT	2	0	591
fabZ	001-A02K_3588294	7	F	TTT	T	ACT	3	0	591
fabZ	001-A02K_3588289	7	G	GGC	T	ACT	1	5	2910
fabZ	001-A02K_3588289	7	G	GGC	T	ACT	2	5	2989
fabZ	001-A02K_3588289	7	G	GGC	T	ACT	3	5	2950
fabZ	001-A02K_3588289	7	G	GGC	T	ACT	1	15	2997
fabZ	001-A02K_3588289	7	G	GGC	T	ACT	2	15	3282
fabZ	001-A02K_3588289	7	G	GGC	T	ACT	3	15	2871
fabZ	001-A02K_3588289	7	G	GGC	T	ACT	1	0	2859
fabZ	001-A02K_3588289	7	G	GGC	T	ACT	2	0	2859
fabZ	001-A02K_3588289	7	G	GGC	T	ACT	3	0	2859
fabZ	001-A02K_3588282	7	H	CAT	T	ACT	1	5	1379
fabZ	001-A02K_3588282	7	H	CAT	T	ACT	2	5	1144
fabZ	001-A02K_3588282	7	H	CAT	T	ACT	3	5	1118
fabZ	001-A02K_3588282	7	H	CAT	T	ACT	1	15	1139
fabZ	001-A02K_3588282	7	H	CAT	T	ACT	2	15	1170
fabZ	001-A02K_3588282	7	H	CAT	T	ACT	3	15	1225
fabZ	001-A02K_3588282	7	H	CAT	T	ACT	1	0	1117
fabZ	001-A02K_3588282	7	H	CAT	T	ACT	2	0	1117
fabZ	001-A02K_3588282	7	H	CAT	T	ACT	3	0	1117
fabZ	001-A02K_3588280	7	I	ATT	T	ACT	1	5	444
fabZ	001-A02K_3588280	7	I	ATT	T	ACT	2	5	364
fabZ	001-A02K_3588280	7	I	ATT	T	ACT	3	5	339
fabZ	001-A02K_3588280	7	I	ATT	T	ACT	1	15	311
fabZ	001-A02K_3588280	7	I	ATT	T	ACT	2	15	307
fabZ	001-A02K_3588280	7	I	ATT	T	ACT	3	15	351
fabZ	001-A02K_3588280	7	I	ATT	T	ACT	1	0	269
fabZ	001-A02K_3588280	7	I	ATT	T	ACT	2	0	269
fabZ	001-A02K_3588280	7	I	ATT	T	ACT	3	0	269
fabZ	001-A02K_3588276	7	K	AAA	T	ACT	1	5	105
fabZ	001-A02K_3588276	7	K	AAA	T	ACT	2	5	133
fabZ	001-A02K_3588276	7	K	AAA	T	ACT	3	5	102
fabZ	001-A02K_3588276	7	K	AAA	T	ACT	1	15	105
fabZ	001-A02K_3588276	7	K	AAA	T	ACT	2	15	78
fabZ	001-A02K_3588276	7	K	AAA	T	ACT	3	15	109
fabZ	001-A02K_3588276	7	K	AAA	T	ACT	1	0	457
fabZ	001-A02K_3588276	7	K	AAA	T	ACT	2	0	457
fabZ	001-A02K_3588276	7	K	AAA	T	ACT	3	0	457
fabZ	001-A02K_3588285	7	L	CTG	T	ACT	1	5	1749
fabZ	001-A02K_3588285	7	L	CTG	T	ACT	2	5	1532
fabZ	001-A02K_3588285	7	L	CTG	T	ACT	3	5	1304
fabZ	001-A02K_3588285	7	L	CTG	T	ACT	1	15	1687
fabZ	001-A02K_3588285	7	L	CTG	T	ACT	2	15	1669
fabZ	001-A02K_3588285	7	L	CTG	T	ACT	3	15	1633
fabZ	001-A02K_3588285	7	L	CTG	T	ACT	1	0	1458
fabZ	001-A02K_3588285	7	L	CTG	T	ACT	2	0	1458
fabZ	001-A02K_3588285	7	L	CTG	T	ACT	3	0	1458
fabZ	001-A02K_3588279	7	M	ATG	T	ACT	1	5	682
fabZ	001-A02K_3588279	7	M	ATG	T	ACT	2	5	561
fabZ	001-A02K_3588279	7	M	ATG	T	ACT	3	5	666
fabZ	001-A02K_3588279	7	M	ATG	T	ACT	1	15	843
fabZ	001-A02K_3588279	7	M	ATG	T	ACT	2	15	732
fabZ	001-A02K_3588279	7	M	ATG	T	ACT	3	15	748
fabZ	001-A02K_3588279	7	M	ATG	T	ACT	1	0	706
fabZ	001-A02K_3588279	7	M	ATG	T	ACT	2	0	706
fabZ	001-A02K_3588279	7	M	ATG	T	ACT	3	0	706
fabZ	001-A02K_3588277	7	N	AAC	T	ACT	1	5	672
fabZ	001-A02K_3588277	7	N	AAC	T	ACT	2	5	606
fabZ	001-A02K_3588277	7	N	AAC	T	ACT	3	5	488
fabZ	001-A02K_3588277	7	N	AAC	T	ACT	1	15	686
fabZ	001-A02K_3588277	7	N	AAC	T	ACT	2	15	692
fabZ	001-A02K_3588277	7	N	AAC	T	ACT	3	15	663
fabZ	001-A02K_3588277	7	N	AAC	T	ACT	1	0	683
fabZ	001-A02K_3588277	7	N	AAC	T	ACT	2	0	683
fabZ	001-A02K_3588277	7	N	AAC	T	ACT	3	0	683
fabZ	001-A02K_3588283	7	P	CCG	T	ACT	1	5	528
fabZ	001-A02K_3588283	7	P	CCG	T	ACT	2	5	502
fabZ	001-A02K_3588283	7	P	CCG	T	ACT	3	5	522
fabZ	001-A02K_3588283	7	P	CCG	T	ACT	1	15	609
fabZ	001-A02K_3588283	7	P	CCG	T	ACT	2	15	607
fabZ	001-A02K_3588283	7	P	CCG	T	ACT	3	15	548
fabZ	001-A02K_3588283	7	P	CCG	T	ACT	1	0	636
fabZ	001-A02K_3588283	7	P	CCG	T	ACT	2	0	636
fabZ	001-A02K_3588283	7	P	CCG	T	ACT	3	0	636
fabZ	001-A02K_3588281	7	Q	CAG	T	ACT	1	5	727
fabZ	001-A02K_3588281	7	Q	CAG	T	ACT	2	5	635
fabZ	001-A02K_3588281	7	Q	CAG	T	ACT	3	5	793
fabZ	001-A02K_3588281	7	Q	CAG	T	ACT	1	15	714
fabZ	001-A02K_3588281	7	Q	CAG	T	ACT	2	15	756
fabZ	001-A02K_3588281	7	Q	CAG	T	ACT	3	15	827
fabZ	001-A02K_3588281	7	Q	CAG	T	ACT	1	0	805
fabZ	001-A02K_3588281	7	Q	CAG	T	ACT	2	0	805
fabZ	001-A02K_3588281	7	Q	CAG	T	ACT	3	0	805
fabZ	001-A02K_3588284	7	R	CGT	T	ACT	1	5	642
fabZ	001-A02K_3588284	7	R	CGT	T	ACT	2	5	661
fabZ	001-A02K_3588284	7	R	CGT	T	ACT	3	5	585
fabZ	001-A02K_3588284	7	R	CGT	T	ACT	1	15	655
fabZ	001-A02K_3588284	7	R	CGT	T	ACT	2	15	516
fabZ	001-A02K_3588284	7	R	CGT	T	ACT	3	15	463
fabZ	001-A02K_3588284	7	R	CGT	T	ACT	1	0	653
fabZ	001-A02K_3588284	7	R	CGT	T	ACT	2	0	653
fabZ	001-A02K_3588284	7	R	CGT	T	ACT	3	0	653
fabZ	001-A02K_3588278	7	S	AGC	T	ACT	1	5	605
fabZ	001-A02K_3588278	7	S	AGC	T	ACT	2	5	577
fabZ	001-A02K_3588278	7	S	AGC	T	ACT	3	5	452
fabZ	001-A02K_3588278	7	S	AGC	T	ACT	1	15	643
fabZ	001-A02K_3588278	7	S	AGC	T	ACT	2	15	497
fabZ	001-A02K_3588278	7	S	AGC	T	ACT	3	15	483
fabZ	001-A02K_3588278	7	S	AGC	T	ACT	1	0	440
fabZ	001-A02K_3588278	7	S	AGC	T	ACT	2	0	440
fabZ	001-A02K_3588278	7	S	AGC	T	ACT	3	0	440
fabZ	001-A02K_3588295	7	T	ACC	T	ACT	1	5	109
fabZ	001-A02K_3588295	7	T	ACC	T	ACT	2	5	64
fabZ	001-A02K_3588295	7	T	ACC	T	ACT	3	5	51
fabZ	001-A02K_3588295	7	T	ACC	T	ACT	1	15	45
fabZ	001-A02K_3588295	7	T	ACC	T	ACT	2	15	58
fabZ	001-A02K_3588295	7	T	ACC	T	ACT	3	15	36
fabZ	001-A02K_3588295	7	T	ACC	T	ACT	1	0	89
fabZ	001-A02K_3588295	7	T	ACC	T	ACT	2	0	89
fabZ	001-A02K_3588295	7	T	ACC	T	ACT	3	0	89
fabZ	001-A02K_3588290	7	V	GTG	T	ACT	1	5	814
fabZ	001-A02K_3588290	7	V	GTG	T	ACT	2	5	799
fabZ	001-A02K_3588290	7	V	GTG	T	ACT	3	5	792
fabZ	001-A02K_3588290	7	V	GTG	T	ACT	1	15	807
fabZ	001-A02K_3588290	7	V	GTG	T	ACT	2	15	914
fabZ	001-A02K_3588290	7	V	GTG	T	ACT	3	15	818
fabZ	001-A02K_3588290	7	V	GTG	T	ACT	1	0	710
fabZ	001-A02K_3588290	7	V	GTG	T	ACT	2	0	710
fabZ	001-A02K_3588290	7	V	GTG	T	ACT	3	0	710
fabZ	001-A02K_3588293	7	W	TGG	T	ACT	1	5	785
fabZ	001-A02K_3588293	7	W	TGG	T	ACT	2	5	708
fabZ	001-A02K_3588293	7	W	TGG	T	ACT	3	5	741
fabZ	001-A02K_3588293	7	W	TGG	T	ACT	1	15	629
fabZ	001-A02K_3588293	7	W	TGG	T	ACT	2	15	894
fabZ	001-A02K_3588293	7	W	TGG	T	ACT	3	15	728
fabZ	001-A02K_3588293	7	W	TGG	T	ACT	1	0	601
fabZ	001-A02K_3588293	7	W	TGG	T	ACT	2	0	601
fabZ	001-A02K_3588293	7	W	TGG	T	ACT	3	0	601
fabZ	001-A02K_3588291	7	Y	TAT	T	ACT	1	5	532
fabZ	001-A02K_3588291	7	Y	TAT	T	ACT	2	5	551
fabZ	001-A02K_3588291	7	Y	TAT	T	ACT	3	5	353
fabZ	001-A02K_3588291	7	Y	TAT	T	ACT	1	15	573
fabZ	001-A02K_3588291	7	Y	TAT	T	ACT	2	15	556
fabZ	001-A02K_3588291	7	Y	TAT	T	ACT	3	15	438
fabZ	001-A02K_3588291	7	Y	TAT	T	ACT	1	0	482
fabZ	001-A02K_3588291	7	Y	TAT	T	ACT	2	0	482
fabZ	001-A02K_3588291	7	Y	TAT	T	ACT	3	0	482
fabZ	001-A02K_3588308	8	A	GCG	L	CTG	1	5	533
fabZ	001-A02K_3588308	8	A	GCG	L	CTG	2	5	671
fabZ	001-A02K_3588308	8	A	GCG	L	CTG	3	5	655
fabZ	001-A02K_3588308	8	A	GCG	L	CTG	1	15	506
fabZ	001-A02K_3588308	8	A	GCG	L	CTG	2	15	532
fabZ	001-A02K_3588308	8	A	GCG	L	CTG	3	15	570
fabZ	001-A02K_3588308	8	A	GCG	L	CTG	1	0	573
fabZ	001-A02K_3588308	8	A	GCG	L	CTG	2	0	573
fabZ	001-A02K_3588308	8	A	GCG	L	CTG	3	0	573
fabZ	001-A02K_3588312	8	C	TGC	L	CTG	1	5	335
fabZ	001-A02K_3588312	8	C	TGC	L	CTG	2	5	388
fabZ	001-A02K_3588312	8	C	TGC	L	CTG	3	5	293
fabZ	001-A02K_3588312	8	C	TGC	L	CTG	1	15	236
fabZ	001-A02K_3588312	8	C	TGC	L	CTG	2	15	296
fabZ	001-A02K_3588312	8	C	TGC	L	CTG	3	15	185
fabZ	001-A02K_3588312	8	C	TGC	L	CTG	1	0	396
fabZ	001-A02K_3588312	8	C	TGC	L	CTG	2	0	396
fabZ	001-A02K_3588312	8	C	TGC	L	CTG	3	0	396
fabZ	001-A02K_3588307	8	D	GAT	L	CTG	1	5	475
fabZ	001-A02K_3588307	8	D	GAT	L	CTG	2	5	446
fabZ	001-A02K_3588307	8	D	GAT	L	CTG	3	5	468
fabZ	001-A02K_3588307	8	D	GAT	L	CTG	1	15	506
fabZ	001-A02K_3588307	8	D	GAT	L	CTG	2	15	666
fabZ	001-A02K_3588307	8	D	GAT	L	CTG	3	15	514
fabZ	001-A02K_3588307	8	D	GAT	L	CTG	1	0	542
fabZ	001-A02K_3588307	8	D	GAT	L	CTG	2	0	542
fabZ	001-A02K_3588307	8	D	GAT	L	CTG	3	0	542
fabZ	001-A02K_3588306	8	E	GAA	L	CTG	1	5	515
fabZ	001-A02K_3588306	8	E	GAA	L	CTG	2	5	454
fabZ	001-A02K_3588306	8	E	GAA	L	CTG	3	5	423
fabZ	001-A02K_3588306	8	E	GAA	L	CTG	1	15	408
fabZ	001-A02K_3588306	8	E	GAA	L	CTG	2	15	635
fabZ	001-A02K_3588306	8	E	GAA	L	CTG	3	15	495
fabZ	001-A02K_3588306	8	E	GAA	L	CTG	1	0	434
fabZ	001-A02K_3588306	8	E	GAA	L	CTG	2	0	434
fabZ	001-A02K_3588306	8	E	GAA	L	CTG	3	0	434
fabZ	001-A02K_3588315	8	F	TTT	L	CTG	1	5	413
fabZ	001-A02K_3588315	8	F	TTT	L	CTG	2	5	429
fabZ	001-A02K_3588315	8	F	TTT	L	CTG	3	5	534
fabZ	001-A02K_3588315	8	F	TTT	L	CTG	1	15	501
fabZ	001-A02K_3588315	8	F	TTT	L	CTG	2	15	551
fabZ	001-A02K_3588315	8	F	TTT	L	CTG	3	15	345
fabZ	001-A02K_3588315	8	F	TTT	L	CTG	1	0	329
fabZ	001-A02K_3588315	8	F	TTT	L	CTG	2	0	329
fabZ	001-A02K_3588315	8	F	TTT	L	CTG	3	0	329
fabZ	001-A02K_3588309	8	G	GGC	L	CTG	1	5	338
fabZ	001-A02K_3588309	8	G	GGC	L	CTG	2	5	337
fabZ	001-A02K_3588309	8	G	GGC	L	CTG	3	5	323
fabZ	001-A02K_3588309	8	G	GGC	L	CTG	1	15	296
fabZ	001-A02K_3588309	8	G	GGC	L	CTG	2	15	353
fabZ	001-A02K_3588309	8	G	GGC	L	CTG	3	15	280
fabZ	001-A02K_3588309	8	G	GGC	L	CTG	1	0	354
fabZ	001-A02K_3588309	8	G	GGC	L	CTG	2	0	354
fabZ	001-A02K_3588309	8	G	GGC	L	CTG	3	0	354
fabZ	001-A02K_3588303	8	H	CAT	L	CTG	1	5	709
fabZ	001-A02K_3588303	8	H	CAT	L	CTG	2	5	814
fabZ	001-A02K_3588303	8	H	CAT	L	CTG	3	5	691
fabZ	001-A02K_3588303	8	H	CAT	L	CTG	1	15	720
fabZ	001-A02K_3588303	8	H	CAT	L	CTG	2	15	712
fabZ	001-A02K_3588303	8	H	CAT	L	CTG	3	15	572
fabZ	001-A02K_3588303	8	H	CAT	L	CTG	1	0	499
fabZ	001-A02K_3588303	8	H	CAT	L	CTG	2	0	499
fabZ	001-A02K_3588303	8	H	CAT	L	CTG	3	0	499
fabZ	001-A02K_3588301	8	I	ATT	L	CTG	1	5	85
fabZ	001-A02K_3588301	8	I	ATT	L	CTG	2	5	60
fabZ	001-A02K_3588301	8	I	ATT	L	CTG	3	5	61
fabZ	001-A02K_3588301	8	I	ATT	L	CTG	1	15	74
fabZ	001-A02K_3588301	8	I	ATT	L	CTG	2	15	63
fabZ	001-A02K_3588301	8	I	ATT	L	CTG	3	15	69
fabZ	001-A02K_3588301	8	I	ATT	L	CTG	1	0	137
fabZ	001-A02K_3588301	8	I	ATT	L	CTG	2	0	137
fabZ	001-A02K_3588301	8	I	ATT	L	CTG	3	0	137
fabZ	001-A02K_3588296	8	K	AAA	L	CTG	1	5	359
fabZ	001-A02K_3588296	8	K	AAA	L	CTG	2	5	379
fabZ	001-A02K_3588296	8	K	AAA	L	CTG	3	5	308
fabZ	001-A02K_3588296	8	K	AAA	L	CTG	1	15	336
fabZ	001-A02K_3588296	8	K	AAA	L	CTG	2	15	292
fabZ	001-A02K_3588296	8	K	AAA	L	CTG	3	15	287
fabZ	001-A02K_3588296	8	K	AAA	L	CTG	1	0	280
fabZ	001-A02K_3588296	8	K	AAA	L	CTG	2	0	280
fabZ	001-A02K_3588296	8	K	AAA	L	CTG	3	0	280
fabZ	001-A02K_3588314	8	L	TTA	L	CTG	1	5	318
fabZ	001-A02K_3588314	8	L	TTA	L	CTG	2	5	235
fabZ	001-A02K_3588314	8	L	TTA	L	CTG	3	5	246
fabZ	001-A02K_3588314	8	L	TTA	L	CTG	1	15	308
fabZ	001-A02K_3588314	8	L	TTA	L	CTG	2	15	327
fabZ	001-A02K_3588314	8	L	TTA	L	CTG	3	15	247
fabZ	001-A02K_3588314	8	L	TTA	L	CTG	1	0	340
fabZ	001-A02K_3588314	8	L	TTA	L	CTG	2	0	340
fabZ	001-A02K_3588314	8	L	TTA	L	CTG	3	0	340
fabZ	001-A02K_3588300	8	M	ATG	L	CTG	1	5	753
fabZ	001-A02K_3588300	8	M	ATG	L	CTG	2	5	840
fabZ	001-A02K_3588300	8	M	ATG	L	CTG	3	5	665
fabZ	001-A02K_3588300	8	M	ATG	L	CTG	1	15	846
fabZ	001-A02K_3588300	8	M	ATG	L	CTG	2	15	808
fabZ	001-A02K_3588300	8	M	ATG	L	CTG	3	15	731
fabZ	001-A02K_3588300	8	M	ATG	L	CTG	1	0	785
fabZ	001-A02K_3588300	8	M	ATG	L	CTG	2	0	785
fabZ	001-A02K_3588300	8	M	ATG	L	CTG	3	0	785
fabZ	001-A02K_3588297	8	N	AAC	L	CTG	1	5	196
fabZ	001-A02K_3588297	8	N	AAC	L	CTG	2	5	177
fabZ	001-A02K_3588297	8	N	AAC	L	CTG	3	5	210
fabZ	001-A02K_3588297	8	N	AAC	L	CTG	1	15	150
fabZ	001-A02K_3588297	8	N	AAC	L	CTG	2	15	188
fabZ	001-A02K_3588297	8	N	AAC	L	CTG	3	15	165
fabZ	001-A02K_3588297	8	N	AAC	L	CTG	1	0	240
fabZ	001-A02K_3588297	8	N	AAC	L	CTG	2	0	240
fabZ	001-A02K_3588297	8	N	AAC	L	CTG	3	0	240
fabZ	001-A02K_3588304	8	P	CCG	L	CTG	1	5	901
fabZ	001-A02K_3588304	8	P	CCG	L	CTG	2	5	744
fabZ	001-A02K_3588304	8	P	CCG	L	CTG	3	5	692
fabZ	001-A02K_3588304	8	P	CCG	L	CTG	1	15	788
fabZ	001-A02K_3588304	8	P	CCG	L	CTG	2	15	684
fabZ	001-A02K_3588304	8	P	CCG	L	CTG	3	15	600
fabZ	001-A02K_3588304	8	P	CCG	L	CTG	1	0	694
fabZ	001-A02K_3588304	8	P	CCG	L	CTG	2	0	694
fabZ	001-A02K_3588304	8	P	CCG	L	CTG	3	0	694
fabZ	001-A02K_3588302	8	Q	CAG	L	CTG	1	5	1042
fabZ	001-A02K_3588302	8	Q	CAG	L	CTG	2	5	924
fabZ	001-A02K_3588302	8	Q	CAG	L	CTG	3	5	1088
fabZ	001-A02K_3588302	8	Q	CAG	L	CTG	1	15	847
fabZ	001-A02K_3588302	8	Q	CAG	L	CTG	2	15	949
fabZ	001-A02K_3588302	8	Q	CAG	L	CTG	3	15	801
fabZ	001-A02K_3588302	8	Q	CAG	L	CTG	1	0	955
fabZ	001-A02K_3588302	8	Q	CAG	L	CTG	2	0	955
fabZ	001-A02K_3588302	8	Q	CAG	L	CTG	3	0	955
fabZ	001-A02K_3588305	8	R	CGT	L	CTG	1	5	11
fabZ	001-A02K_3588305	8	R	CGT	L	CTG	2	5	0
fabZ	001-A02K_3588305	8	R	CGT	L	CTG	3	5	0
fabZ	001-A02K_3588305	8	R	CGT	L	CTG	1	15	0
fabZ	001-A02K_3588305	8	R	CGT	L	CTG	2	15	0
fabZ	001-A02K_3588305	8	R	CGT	L	CTG	3	15	0
fabZ	001-A02K_3588305	8	R	CGT	L	CTG	1	0	28
fabZ	001-A02K_3588305	8	R	CGT	L	CTG	2	0	28
fabZ	001-A02K_3588305	8	R	CGT	L	CTG	3	0	28
fabZ	001-A02K_3588299	8	S	AGC	L	CTG	1	5	367
fabZ	001-A02K_3588299	8	S	AGC	L	CTG	2	5	470
fabZ	001-A02K_3588299	8	S	AGC	L	CTG	3	5	306
fabZ	001-A02K_3588299	8	S	AGC	L	CTG	1	15	369
fabZ	001-A02K_3588299	8	S	AGC	L	CTG	2	15	381
fabZ	001-A02K_3588299	8	S	AGC	L	CTG	3	15	339
fabZ	001-A02K_3588299	8	S	AGC	L	CTG	1	0	357
fabZ	001-A02K_3588299	8	S	AGC	L	CTG	2	0	357
fabZ	001-A02K_3588299	8	S	AGC	L	CTG	3	0	357
fabZ	001-A02K_3588298	8	T	ACC	L	CTG	1	5	428
fabZ	001-A02K_3588298	8	T	ACC	L	CTG	2	5	254
fabZ	001-A02K_3588298	8	T	ACC	L	CTG	3	5	252
fabZ	001-A02K_3588298	8	T	ACC	L	CTG	1	15	260
fabZ	001-A02K_3588298	8	T	ACC	L	CTG	2	15	323
fabZ	001-A02K_3588298	8	T	ACC	L	CTG	3	15	214
fabZ	001-A02K_3588298	8	T	ACC	L	CTG	1	0	296
fabZ	001-A02K_3588298	8	T	ACC	L	CTG	2	0	296
fabZ	001-A02K_3588298	8	T	ACC	L	CTG	3	0	296
fabZ	001-A02K_3588310	8	V	GTG	L	CTG	1	5	881
fabZ	001-A02K_3588310	8	V	GTG	L	CTG	2	5	805
fabZ	001-A02K_3588310	8	V	GTG	L	CTG	3	5	811
fabZ	001-A02K_3588310	8	V	GTG	L	CTG	1	15	813
fabZ	001-A02K_3588310	8	V	GTG	L	CTG	2	15	675
fabZ	001-A02K_3588310	8	V	GTG	L	CTG	3	15	676
fabZ	001-A02K_3588310	8	V	GTG	L	CTG	1	0	796
fabZ	001-A02K_3588310	8	V	GTG	L	CTG	2	0	796
fabZ	001-A02K_3588310	8	V	GTG	L	CTG	3	0	796
fabZ	001-A02K_3588313	8	W	TGG	L	CTG	1	5	598
fabZ	001-A02K_3588313	8	W	TGG	L	CTG	2	5	497
fabZ	001-A02K_3588313	8	W	TGG	L	CTG	3	5	504
fabZ	001-A02K_3588313	8	W	TGG	L	CTG	1	15	598
fabZ	001-A02K_3588313	8	W	TGG	L	CTG	2	15	581
fabZ	001-A02K_3588313	8	W	TGG	L	CTG	3	15	510
fabZ	001-A02K_3588313	8	W	TGG	L	CTG	1	0	630
fabZ	001-A02K_3588313	8	W	TGG	L	CTG	2	0	630
fabZ	001-A02K_3588313	8	W	TGG	L	CTG	3	0	630
fabZ	001-A02K_3588311	8	Y	TAT	L	CTG	1	5	711
fabZ	001-A02K_3588311	8	Y	TAT	L	CTG	2	5	597
fabZ	001-A02K_3588311	8	Y	TAT	L	CTG	3	5	633
fabZ	001-A02K_3588311	8	Y	TAT	L	CTG	1	15	583
fabZ	001-A02K_3588311	8	Y	TAT	L	CTG	2	15	544
fabZ	001-A02K_3588311	8	Y	TAT	L	CTG	3	15	456
fabZ	001-A02K_3588311	8	Y	TAT	L	CTG	1	0	533
fabZ	001-A02K_3588311	8	Y	TAT	L	CTG	2	0	533
fabZ	001-A02K_3588311	8	Y	TAT	L	CTG	3	0	533
fabZ	001-A02K_3588329	9	A	GCG	Q	CAG	1	5	401
fabZ	001-A02K_3588329	9	A	GCG	Q	CAG	2	5	297
fabZ	001-A02K_3588329	9	A	GCG	Q	CAG	3	5	293
fabZ	001-A02K_3588329	9	A	GCG	Q	CAG	1	15	372
fabZ	001-A02K_3588329	9	A	GCG	Q	CAG	2	15	390
fabZ	001-A02K_3588329	9	A	GCG	Q	CAG	3	15	400
fabZ	001-A02K_3588329	9	A	GCG	Q	CAG	1	0	338
fabZ	001-A02K_3588329	9	A	GCG	Q	CAG	2	0	338
fabZ	001-A02K_3588329	9	A	GCG	Q	CAG	3	0	338
fabZ	001-A02K_3588333	9	C	TGC	Q	CAG	1	5	368
fabZ	001-A02K_3588333	9	C	TGC	Q	CAG	2	5	301
fabZ	001-A02K_3588333	9	C	TGC	Q	CAG	3	5	317
fabZ	001-A02K_3588333	9	C	TGC	Q	CAG	1	15	332
fabZ	001-A02K_3588333	9	C	TGC	Q	CAG	2	15	303
fabZ	001-A02K_3588333	9	C	TGC	Q	CAG	3	15	271
fabZ	001-A02K_3588333	9	C	TGC	Q	CAG	1	0	291
fabZ	001-A02K_3588333	9	C	TGC	Q	CAG	2	0	291
fabZ	001-A02K_3588333	9	C	TGC	Q	CAG	3	0	291
fabZ	001-A02K_3588328	9	D	GAT	Q	CAG	1	5	165
fabZ	001-A02K_3588328	9	D	GAT	Q	CAG	2	5	198
fabZ	001-A02K_3588328	9	D	GAT	Q	CAG	3	5	269
fabZ	001-A02K_3588328	9	D	GAT	Q	CAG	1	15	175
fabZ	001-A02K_3588328	9	D	GAT	Q	CAG	2	15	119
fabZ	001-A02K_3588328	9	D	GAT	Q	CAG	3	15	114
fabZ	001-A02K_3588328	9	D	GAT	Q	CAG	1	0	213
fabZ	001-A02K_3588328	9	D	GAT	Q	CAG	2	0	213
fabZ	001-A02K_3588328	9	D	GAT	Q	CAG	3	0	213
fabZ	001-A02K_3588327	9	E	GAA	Q	CAG	1	5	167
fabZ	001-A02K_3588327	9	E	GAA	Q	CAG	2	5	169
fabZ	001-A02K_3588327	9	E	GAA	Q	CAG	3	5	143
fabZ	001-A02K_3588327	9	E	GAA	Q	CAG	1	15	123
fabZ	001-A02K_3588327	9	E	GAA	Q	CAG	2	15	200
fabZ	001-A02K_3588327	9	E	GAA	Q	CAG	3	15	132
fabZ	001-A02K_3588327	9	E	GAA	Q	CAG	1	0	132
fabZ	001-A02K_3588327	9	E	GAA	Q	CAG	2	0	132
fabZ	001-A02K_3588327	9	E	GAA	Q	CAG	3	0	132
fabZ	001-A02K_3588335	9	F	TTT	Q	CAG	1	5	258
fabZ	001-A02K_3588335	9	F	TTT	Q	CAG	2	5	240
fabZ	001-A02K_3588335	9	F	TTT	Q	CAG	3	5	225
fabZ	001-A02K_3588335	9	F	TTT	Q	CAG	1	15	179
fabZ	001-A02K_3588335	9	F	TTT	Q	CAG	2	15	270
fabZ	001-A02K_3588335	9	F	TTT	Q	CAG	3	15	156
fabZ	001-A02K_3588335	9	F	TTT	Q	CAG	1	0	228
fabZ	001-A02K_3588335	9	F	TTT	Q	CAG	2	0	228
fabZ	001-A02K_3588335	9	F	TTT	Q	CAG	3	0	228
fabZ	001-A02K_3588330	9	G	GGC	Q	CAG	1	5	238
fabZ	001-A02K_3588330	9	G	GGC	Q	CAG	2	5	174
fabZ	001-A02K_3588330	9	G	GGC	Q	CAG	3	5	272
fabZ	001-A02K_3588330	9	G	GGC	Q	CAG	1	15	174
fabZ	001-A02K_3588330	9	G	GGC	Q	CAG	2	15	285
fabZ	001-A02K_3588330	9	G	GGC	Q	CAG	3	15	169
fabZ	001-A02K_3588330	9	G	GGC	Q	CAG	1	0	309
fabZ	001-A02K_3588330	9	G	GGC	Q	CAG	2	0	309
fabZ	001-A02K_3588330	9	G	GGC	Q	CAG	3	0	309
fabZ	001-A02K_3588323	9	H	CAT	Q	CAG	1	5	291
fabZ	001-A02K_3588323	9	H	CAT	Q	CAG	2	5	254
fabZ	001-A02K_3588323	9	H	CAT	Q	CAG	3	5	138
fabZ	001-A02K_3588323	9	H	CAT	Q	CAG	1	15	184
fabZ	001-A02K_3588323	9	H	CAT	Q	CAG	2	15	195
fabZ	001-A02K_3588323	9	H	CAT	Q	CAG	3	15	217
fabZ	001-A02K_3588323	9	H	CAT	Q	CAG	1	0	421
fabZ	001-A02K_3588323	9	H	CAT	Q	CAG	2	0	421
fabZ	001-A02K_3588323	9	H	CAT	Q	CAG	3	0	421
fabZ	001-A02K_3588321	9	I	ATT	Q	CAG	1	5	185
fabZ	001-A02K_3588321	9	I	ATT	Q	CAG	2	5	177
fabZ	001-A02K_3588321	9	I	ATT	Q	CAG	3	5	269
fabZ	001-A02K_3588321	9	I	ATT	Q	CAG	1	15	246
fabZ	001-A02K_3588321	9	I	ATT	Q	CAG	2	15	231
fabZ	001-A02K_3588321	9	I	ATT	Q	CAG	3	15	161
fabZ	001-A02K_3588321	9	I	ATT	Q	CAG	1	0	261
fabZ	001-A02K_3588321	9	I	ATT	Q	CAG	2	0	261
fabZ	001-A02K_3588321	9	I	ATT	Q	CAG	3	0	261
fabZ	001-A02K_3588316	9	K	AAA	Q	CAG	1	5	339
fabZ	001-A02K_3588316	9	K	AAA	Q	CAG	2	5	283
fabZ	001-A02K_3588316	9	K	AAA	Q	CAG	3	5	288
fabZ	001-A02K_3588316	9	K	AAA	Q	CAG	1	15	265
fabZ	001-A02K_3588316	9	K	AAA	Q	CAG	2	15	307
fabZ	001-A02K_3588316	9	K	AAA	Q	CAG	3	15	263
fabZ	001-A02K_3588316	9	K	AAA	Q	CAG	1	0	243
fabZ	001-A02K_3588316	9	K	AAA	Q	CAG	2	0	243
fabZ	001-A02K_3588316	9	K	AAA	Q	CAG	3	0	243
fabZ	001-A02K_3588326	9	L	CTG	Q	CAG	1	5	505
fabZ	001-A02K_3588326	9	L	CTG	Q	CAG	2	5	407
fabZ	001-A02K_3588326	9	L	CTG	Q	CAG	3	5	363
fabZ	001-A02K_3588326	9	L	CTG	Q	CAG	1	15	270
fabZ	001-A02K_3588326	9	L	CTG	Q	CAG	2	15	322
fabZ	001-A02K_3588326	9	L	CTG	Q	CAG	3	15	348
fabZ	001-A02K_3588326	9	L	CTG	Q	CAG	1	0	399
fabZ	001-A02K_3588326	9	L	CTG	Q	CAG	2	0	399
fabZ	001-A02K_3588326	9	L	CTG	Q	CAG	3	0	399
fabZ	001-A02K_3588320	9	M	ATG	Q	CAG	1	5	254
fabZ	001-A02K_3588320	9	M	ATG	Q	CAG	2	5	163
fabZ	001-A02K_3588320	9	M	ATG	Q	CAG	3	5	229
fabZ	001-A02K_3588320	9	M	ATG	Q	CAG	1	15	183
fabZ	001-A02K_3588320	9	M	ATG	Q	CAG	2	15	159
fabZ	001-A02K_3588320	9	M	ATG	Q	CAG	3	15	190
fabZ	001-A02K_3588320	9	M	ATG	Q	CAG	1	0	411
fabZ	001-A02K_3588320	9	M	ATG	Q	CAG	2	0	411
fabZ	001-A02K_3588320	9	M	ATG	Q	CAG	3	0	411
fabZ	001-A02K_3588317	9	N	AAC	Q	CAG	1	5	371
fabZ	001-A02K_3588317	9	N	AAC	Q	CAG	2	5	280
fabZ	001-A02K_3588317	9	N	AAC	Q	CAG	3	5	200
fabZ	001-A02K_3588317	9	N	AAC	Q	CAG	1	15	337
fabZ	001-A02K_3588317	9	N	AAC	Q	CAG	2	15	307
fabZ	001-A02K_3588317	9	N	AAC	Q	CAG	3	15	192
fabZ	001-A02K_3588317	9	N	AAC	Q	CAG	1	0	294
fabZ	001-A02K_3588317	9	N	AAC	Q	CAG	2	0	294
fabZ	001-A02K_3588317	9	N	AAC	Q	CAG	3	0	294
fabZ	001-A02K_3588324	9	P	CCG	Q	CAG	1	5	856
fabZ	001-A02K_3588324	9	P	CCG	Q	CAG	2	5	616
fabZ	001-A02K_3588324	9	P	CCG	Q	CAG	3	5	605
fabZ	001-A02K_3588324	9	P	CCG	Q	CAG	1	15	589
fabZ	001-A02K_3588324	9	P	CCG	Q	CAG	2	15	642
fabZ	001-A02K_3588324	9	P	CCG	Q	CAG	3	15	560
fabZ	001-A02K_3588324	9	P	CCG	Q	CAG	1	0	749
fabZ	001-A02K_3588324	9	P	CCG	Q	CAG	2	0	749
fabZ	001-A02K_3588324	9	P	CCG	Q	CAG	3	0	749
fabZ	001-A02K_3588322	9	Q	CAA	Q	CAG	1	5	578
fabZ	001-A02K_3588322	9	Q	CAA	Q	CAG	2	5	481
fabZ	001-A02K_3588322	9	Q	CAA	Q	CAG	3	5	542
fabZ	001-A02K_3588322	9	Q	CAA	Q	CAG	1	15	519
fabZ	001-A02K_3588322	9	Q	CAA	Q	CAG	2	15	591
fabZ	001-A02K_3588322	9	Q	CAA	Q	CAG	3	15	445
fabZ	001-A02K_3588322	9	Q	CAA	Q	CAG	1	0	531
fabZ	001-A02K_3588322	9	Q	CAA	Q	CAG	2	0	531
fabZ	001-A02K_3588322	9	Q	CAA	Q	CAG	3	0	531
fabZ	001-A02K_3588325	9	R	CGT	Q	CAG	1	5	365
fabZ	001-A02K_3588325	9	R	CGT	Q	CAG	2	5	259
fabZ	001-A02K_3588325	9	R	CGT	Q	CAG	3	5	327
fabZ	001-A02K_3588325	9	R	CGT	Q	CAG	1	15	334
fabZ	001-A02K_3588325	9	R	CGT	Q	CAG	2	15	325
fabZ	001-A02K_3588325	9	R	CGT	Q	CAG	3	15	243
fabZ	001-A02K_3588325	9	R	CGT	Q	CAG	1	0	300
fabZ	001-A02K_3588325	9	R	CGT	Q	CAG	2	0	300
fabZ	001-A02K_3588325	9	R	CGT	Q	CAG	3	0	300
fabZ	001-A02K_3588319	9	S	AGC	Q	CAG	1	5	250
fabZ	001-A02K_3588319	9	S	AGC	Q	CAG	2	5	110
fabZ	001-A02K_3588319	9	S	AGC	Q	CAG	3	5	217
fabZ	001-A02K_3588319	9	S	AGC	Q	CAG	1	15	150
fabZ	001-A02K_3588319	9	S	AGC	Q	CAG	2	15	306
fabZ	001-A02K_3588319	9	S	AGC	Q	CAG	3	15	246
fabZ	001-A02K_3588319	9	S	AGC	Q	CAG	1	0	170
fabZ	001-A02K_3588319	9	S	AGC	Q	CAG	2	0	170
fabZ	001-A02K_3588319	9	S	AGC	Q	CAG	3	0	170
fabZ	001-A02K_3588318	9	T	ACC	Q	CAG	1	5	444
fabZ	001-A02K_3588318	9	T	ACC	Q	CAG	2	5	525
fabZ	001-A02K_3588318	9	T	ACC	Q	CAG	3	5	409
fabZ	001-A02K_3588318	9	T	ACC	Q	CAG	1	15	451
fabZ	001-A02K_3588318	9	T	ACC	Q	CAG	2	15	523
fabZ	001-A02K_3588318	9	T	ACC	Q	CAG	3	15	394
fabZ	001-A02K_3588318	9	T	ACC	Q	CAG	1	0	574
fabZ	001-A02K_3588318	9	T	ACC	Q	CAG	2	0	574
fabZ	001-A02K_3588318	9	T	ACC	Q	CAG	3	0	574
fabZ	001-A02K_3588331	9	V	GTG	Q	CAG	1	5	157
fabZ	001-A02K_3588331	9	V	GTG	Q	CAG	2	5	173
fabZ	001-A02K_3588331	9	V	GTG	Q	CAG	3	5	163
fabZ	001-A02K_3588331	9	V	GTG	Q	CAG	1	15	123
fabZ	001-A02K_3588331	9	V	GTG	Q	CAG	2	15	223
fabZ	001-A02K_3588331	9	V	GTG	Q	CAG	3	15	130
fabZ	001-A02K_3588331	9	V	GTG	Q	CAG	1	0	267
fabZ	001-A02K_3588331	9	V	GTG	Q	CAG	2	0	267
fabZ	001-A02K_3588331	9	V	GTG	Q	CAG	3	0	267
fabZ	001-A02K_3588334	9	W	TGG	Q	CAG	1	5	222
fabZ	001-A02K_3588334	9	W	TGG	Q	CAG	2	5	196
fabZ	001-A02K_3588334	9	W	TGG	Q	CAG	3	5	189
fabZ	001-A02K_3588334	9	W	TGG	Q	CAG	1	15	103
fabZ	001-A02K_3588334	9	W	TGG	Q	CAG	2	15	105
fabZ	001-A02K_3588334	9	W	TGG	Q	CAG	3	15	103
fabZ	001-A02K_3588334	9	W	TGG	Q	CAG	1	0	166
fabZ	001-A02K_3588334	9	W	TGG	Q	CAG	2	0	166
fabZ	001-A02K_3588334	9	W	TGG	Q	CAG	3	0	166
fabZ	001-A02K_3588332	9	Y	TAT	Q	CAG	1	5	201
fabZ	001-A02K_3588332	9	Y	TAT	Q	CAG	2	5	71
fabZ	001-A02K_3588332	9	Y	TAT	Q	CAG	3	5	154
fabZ	001-A02K_3588332	9	Y	TAT	Q	CAG	1	15	87
fabZ	001-A02K_3588332	9	Y	TAT	Q	CAG	2	15	66
fabZ	001-A02K_3588332	9	Y	TAT	Q	CAG	3	15	96
fabZ	001-A02K_3588332	9	Y	TAT	Q	CAG	1	0	158
fabZ	001-A02K_3588332	9	Y	TAT	Q	CAG	2	0	158
fabZ	001-A02K_3588332	9	Y	TAT	Q	CAG	3	0	158
fabZ	001-A02K_3588349	10	A	GCG	I	ATT	1	5	118
fabZ	001-A02K_3588349	10	A	GCG	I	ATT	2	5	140
fabZ	001-A02K_3588349	10	A	GCG	I	ATT	3	5	95
fabZ	001-A02K_3588349	10	A	GCG	I	ATT	1	15	143
fabZ	001-A02K_3588349	10	A	GCG	I	ATT	2	15	110
fabZ	001-A02K_3588349	10	A	GCG	I	ATT	3	15	85
fabZ	001-A02K_3588349	10	A	GCG	I	ATT	1	0	150
fabZ	001-A02K_3588349	10	A	GCG	I	ATT	2	0	150
fabZ	001-A02K_3588349	10	A	GCG	I	ATT	3	0	150
fabZ	001-A02K_3588353	10	C	TGC	I	ATT	1	5	187
fabZ	001-A02K_3588353	10	C	TGC	I	ATT	2	5	238
fabZ	001-A02K_3588353	10	C	TGC	I	ATT	3	5	171
fabZ	001-A02K_3588353	10	C	TGC	I	ATT	1	15	203
fabZ	001-A02K_3588353	10	C	TGC	I	ATT	2	15	188
fabZ	001-A02K_3588353	10	C	TGC	I	ATT	3	15	172
fabZ	001-A02K_3588353	10	C	TGC	I	ATT	1	0	267
fabZ	001-A02K_3588353	10	C	TGC	I	ATT	2	0	267
fabZ	001-A02K_3588353	10	C	TGC	I	ATT	3	0	267
fabZ	001-A02K_3588348	10	D	GAT	I	ATT	1	5	426
fabZ	001-A02K_3588348	10	D	GAT	I	ATT	2	5	332
fabZ	001-A02K_3588348	10	D	GAT	I	ATT	3	5	441
fabZ	001-A02K_3588348	10	D	GAT	I	ATT	1	15	480
fabZ	001-A02K_3588348	10	D	GAT	I	ATT	2	15	456
fabZ	001-A02K_3588348	10	D	GAT	I	ATT	3	15	444
fabZ	001-A02K_3588348	10	D	GAT	I	ATT	1	0	384
fabZ	001-A02K_3588348	10	D	GAT	I	ATT	2	0	384
fabZ	001-A02K_3588348	10	D	GAT	I	ATT	3	0	384
fabZ	001-A02K_3588347	10	E	GAA	I	ATT	1	5	425
fabZ	001-A02K_3588347	10	E	GAA	I	ATT	2	5	396
fabZ	001-A02K_3588347	10	E	GAA	I	ATT	3	5	458
fabZ	001-A02K_3588347	10	E	GAA	I	ATT	1	15	431
fabZ	001-A02K_3588347	10	E	GAA	I	ATT	2	15	392
fabZ	001-A02K_3588347	10	E	GAA	I	ATT	3	15	424
fabZ	001-A02K_3588347	10	E	GAA	I	ATT	1	0	457
fabZ	001-A02K_3588347	10	E	GAA	I	ATT	2	0	457
fabZ	001-A02K_3588347	10	E	GAA	I	ATT	3	0	457
fabZ	001-A02K_3588355	10	F	TTT	I	ATT	1	5	341
fabZ	001-A02K_3588355	10	F	TTT	I	ATT	2	5	329
fabZ	001-A02K_3588355	10	F	TTT	I	ATT	3	5	364
fabZ	001-A02K_3588355	10	F	TTT	I	ATT	1	15	315
fabZ	001-A02K_3588355	10	F	TTT	I	ATT	2	15	427
fabZ	001-A02K_3588355	10	F	TTT	I	ATT	3	15	308
fabZ	001-A02K_3588355	10	F	TTT	I	ATT	1	0	346
fabZ	001-A02K_3588355	10	F	TTT	I	ATT	2	0	346
fabZ	001-A02K_3588355	10	F	TTT	I	ATT	3	0	346
fabZ	001-A02K_3588350	10	G	GGC	I	ATT	1	5	201
fabZ	001-A02K_3588350	10	G	GGC	I	ATT	2	5	156
fabZ	001-A02K_3588350	10	G	GGC	I	ATT	3	5	199
fabZ	001-A02K_3588350	10	G	GGC	I	ATT	1	15	183
fabZ	001-A02K_3588350	10	G	GGC	I	ATT	2	15	184
fabZ	001-A02K_3588350	10	G	GGC	I	ATT	3	15	119
fabZ	001-A02K_3588350	10	G	GGC	I	ATT	1	0	166
fabZ	001-A02K_3588350	10	G	GGC	I	ATT	2	0	166
fabZ	001-A02K_3588350	10	G	GGC	I	ATT	3	0	166
fabZ	001-A02K_3588343	10	H	CAT	I	ATT	1	5	429
fabZ	001-A02K_3588343	10	H	CAT	I	ATT	2	5	351
fabZ	001-A02K_3588343	10	H	CAT	I	ATT	3	5	428
fabZ	001-A02K_3588343	10	H	CAT	I	ATT	1	15	519
fabZ	001-A02K_3588343	10	H	CAT	I	ATT	2	15	566
fabZ	001-A02K_3588343	10	H	CAT	I	ATT	3	15	450
fabZ	001-A02K_3588343	10	H	CAT	I	ATT	1	0	305
fabZ	001-A02K_3588343	10	H	CAT	I	ATT	2	0	305
fabZ	001-A02K_3588343	10	H	CAT	I	ATT	3	0	305
fabZ	001-A02K_3588340	10	I	ATC	I	ATT	1	5	393
fabZ	001-A02K_3588340	10	I	ATC	I	ATT	2	5	365
fabZ	001-A02K_3588340	10	I	ATC	I	ATT	3	5	327
fabZ	001-A02K_3588340	10	I	ATC	I	ATT	1	15	402
fabZ	001-A02K_3588340	10	I	ATC	I	ATT	2	15	335
fabZ	001-A02K_3588340	10	I	ATC	I	ATT	3	15	382
fabZ	001-A02K_3588340	10	I	ATC	I	ATT	1	0	457
fabZ	001-A02K_3588340	10	I	ATC	I	ATT	2	0	457
fabZ	001-A02K_3588340	10	I	ATC	I	ATT	3	0	457
fabZ	001-A02K_3588336	10	K	AAA	I	ATT	1	5	224
fabZ	001-A02K_3588336	10	K	AAA	I	ATT	2	5	226
fabZ	001-A02K_3588336	10	K	AAA	I	ATT	3	5	284
fabZ	001-A02K_3588336	10	K	AAA	I	ATT	1	15	280
fabZ	001-A02K_3588336	10	K	AAA	I	ATT	2	15	315
fabZ	001-A02K_3588336	10	K	AAA	I	ATT	3	15	203
fabZ	001-A02K_3588336	10	K	AAA	I	ATT	1	0	221
fabZ	001-A02K_3588336	10	K	AAA	I	ATT	2	0	221
fabZ	001-A02K_3588336	10	K	AAA	I	ATT	3	0	221
fabZ	001-A02K_3588346	10	L	CTG	I	ATT	1	5	333
fabZ	001-A02K_3588346	10	L	CTG	I	ATT	2	5	346
fabZ	001-A02K_3588346	10	L	CTG	I	ATT	3	5	438
fabZ	001-A02K_3588346	10	L	CTG	I	ATT	1	15	512
fabZ	001-A02K_3588346	10	L	CTG	I	ATT	2	15	307
fabZ	001-A02K_3588346	10	L	CTG	I	ATT	3	15	243
fabZ	001-A02K_3588346	10	L	CTG	I	ATT	1	0	427
fabZ	001-A02K_3588346	10	L	CTG	I	ATT	2	0	427
fabZ	001-A02K_3588346	10	L	CTG	I	ATT	3	0	427
fabZ	001-A02K_3588341	10	M	ATG	I	ATT	1	5	397
fabZ	001-A02K_3588341	10	M	ATG	I	ATT	2	5	401
fabZ	001-A02K_3588341	10	M	ATG	I	ATT	3	5	303
fabZ	001-A02K_3588341	10	M	ATG	I	ATT	1	15	458
fabZ	001-A02K_3588341	10	M	ATG	I	ATT	2	15	378
fabZ	001-A02K_3588341	10	M	ATG	I	ATT	3	15	331
fabZ	001-A02K_3588341	10	M	ATG	I	ATT	1	0	253
fabZ	001-A02K_3588341	10	M	ATG	I	ATT	2	0	253
fabZ	001-A02K_3588341	10	M	ATG	I	ATT	3	0	253
fabZ	001-A02K_3588337	10	N	AAC	I	ATT	1	5	496
fabZ	001-A02K_3588337	10	N	AAC	I	ATT	2	5	487
fabZ	001-A02K_3588337	10	N	AAC	I	ATT	3	5	379
fabZ	001-A02K_3588337	10	N	AAC	I	ATT	1	15	437
fabZ	001-A02K_3588337	10	N	AAC	I	ATT	2	15	359
fabZ	001-A02K_3588337	10	N	AAC	I	ATT	3	15	421
fabZ	001-A02K_3588337	10	N	AAC	I	ATT	1	0	391
fabZ	001-A02K_3588337	10	N	AAC	I	ATT	2	0	391
fabZ	001-A02K_3588337	10	N	AAC	I	ATT	3	0	391
fabZ	001-A02K_3588344	10	P	CCG	I	ATT	1	5	351
fabZ	001-A02K_3588344	10	P	CCG	I	ATT	2	5	444
fabZ	001-A02K_3588344	10	P	CCG	I	ATT	3	5	376
fabZ	001-A02K_3588344	10	P	CCG	I	ATT	1	15	359
fabZ	001-A02K_3588344	10	P	CCG	I	ATT	2	15	406
fabZ	001-A02K_3588344	10	P	CCG	I	ATT	3	15	274
fabZ	001-A02K_3588344	10	P	CCG	I	ATT	1	0	325
fabZ	001-A02K_3588344	10	P	CCG	I	ATT	2	0	325
fabZ	001-A02K_3588344	10	P	CCG	I	ATT	3	0	325
fabZ	001-A02K_3588342	10	Q	CAG	I	ATT	1	5	214
fabZ	001-A02K_3588342	10	Q	CAG	I	ATT	2	5	357
fabZ	001-A02K_3588342	10	Q	CAG	I	ATT	3	5	266
fabZ	001-A02K_3588342	10	Q	CAG	I	ATT	1	15	278
fabZ	001-A02K_3588342	10	Q	CAG	I	ATT	2	15	361
fabZ	001-A02K_3588342	10	Q	CAG	I	ATT	3	15	244
fabZ	001-A02K_3588342	10	Q	CAG	I	ATT	1	0	229
fabZ	001-A02K_3588342	10	Q	CAG	I	ATT	2	0	229
fabZ	001-A02K_3588342	10	Q	CAG	I	ATT	3	0	229
fabZ	001-A02K_3588345	10	R	CGT	I	ATT	1	5	247
fabZ	001-A02K_3588345	10	R	CGT	I	ATT	2	5	293
fabZ	001-A02K_3588345	10	R	CGT	I	ATT	3	5	180
fabZ	001-A02K_3588345	10	R	CGT	I	ATT	1	15	267
fabZ	001-A02K_3588345	10	R	CGT	I	ATT	2	15	307
fabZ	001-A02K_3588345	10	R	CGT	I	ATT	3	15	212
fabZ	001-A02K_3588345	10	R	CGT	I	ATT	1	0	186
fabZ	001-A02K_3588345	10	R	CGT	I	ATT	2	0	186
fabZ	001-A02K_3588345	10	R	CGT	I	ATT	3	0	186
fabZ	001-A02K_3588339	10	S	AGC	I	ATT	1	5	458
fabZ	001-A02K_3588339	10	S	AGC	I	ATT	2	5	450
fabZ	001-A02K_3588339	10	S	AGC	I	ATT	3	5	420
fabZ	001-A02K_3588339	10	S	AGC	I	ATT	1	15	283
fabZ	001-A02K_3588339	10	S	AGC	I	ATT	2	15	473
fabZ	001-A02K_3588339	10	S	AGC	I	ATT	3	15	444
fabZ	001-A02K_3588339	10	S	AGC	I	ATT	1	0	441
fabZ	001-A02K_3588339	10	S	AGC	I	ATT	2	0	441
fabZ	001-A02K_3588339	10	S	AGC	I	ATT	3	0	441
fabZ	001-A02K_3588338	10	T	ACC	I	ATT	1	5	227
fabZ	001-A02K_3588338	10	T	ACC	I	ATT	2	5	221
fabZ	001-A02K_3588338	10	T	ACC	I	ATT	3	5	149
fabZ	001-A02K_3588338	10	T	ACC	I	ATT	1	15	168
fabZ	001-A02K_3588338	10	T	ACC	I	ATT	2	15	243
fabZ	001-A02K_3588338	10	T	ACC	I	ATT	3	15	184
fabZ	001-A02K_3588338	10	T	ACC	I	ATT	1	0	117
fabZ	001-A02K_3588338	10	T	ACC	I	ATT	2	0	117
fabZ	001-A02K_3588338	10	T	ACC	I	ATT	3	0	117
fabZ	001-A02K_3588351	10	V	GTG	I	ATT	1	5	233
fabZ	001-A02K_3588351	10	V	GTG	I	ATT	2	5	257
fabZ	001-A02K_3588351	10	V	GTG	I	ATT	3	5	222
fabZ	001-A02K_3588351	10	V	GTG	I	ATT	1	15	163
fabZ	001-A02K_3588351	10	V	GTG	I	ATT	2	15	223
fabZ	001-A02K_3588351	10	V	GTG	I	ATT	3	15	192
fabZ	001-A02K_3588351	10	V	GTG	I	ATT	1	0	128
fabZ	001-A02K_3588351	10	V	GTG	I	ATT	2	0	128
fabZ	001-A02K_3588351	10	V	GTG	I	ATT	3	0	128
fabZ	001-A02K_3588354	10	W	TGG	I	ATT	1	5	294
fabZ	001-A02K_3588354	10	W	TGG	I	ATT	2	5	217
fabZ	001-A02K_3588354	10	W	TGG	I	ATT	3	5	321
fabZ	001-A02K_3588354	10	W	TGG	I	ATT	1	15	437
fabZ	001-A02K_3588354	10	W	TGG	I	ATT	2	15	309
fabZ	001-A02K_3588354	10	W	TGG	I	ATT	3	15	249
fabZ	001-A02K_3588354	10	W	TGG	I	ATT	1	0	212
fabZ	001-A02K_3588354	10	W	TGG	I	ATT	2	0	212
fabZ	001-A02K_3588354	10	W	TGG	I	ATT	3	0	212
fabZ	001-A02K_3588352	10	Y	TAT	I	ATT	1	5	369
fabZ	001-A02K_3588352	10	Y	TAT	I	ATT	2	5	290
fabZ	001-A02K_3588352	10	Y	TAT	I	ATT	3	5	333
fabZ	001-A02K_3588352	10	Y	TAT	I	ATT	1	15	287
fabZ	001-A02K_3588352	10	Y	TAT	I	ATT	2	15	405
fabZ	001-A02K_3588352	10	Y	TAT	I	ATT	3	15	349
fabZ	001-A02K_3588352	10	Y	TAT	I	ATT	1	0	347
fabZ	001-A02K_3588352	10	Y	TAT	I	ATT	2	0	347
fabZ	001-A02K_3588352	10	Y	TAT	I	ATT	3	0	347
fabZ	001-A02K_3588369	11	A	GCG	E	GAA	1	5	92
fabZ	001-A02K_3588369	11	A	GCG	E	GAA	2	5	153
fabZ	001-A02K_3588369	11	A	GCG	E	GAA	3	5	69
fabZ	001-A02K_3588369	11	A	GCG	E	GAA	1	15	80
fabZ	001-A02K_3588369	11	A	GCG	E	GAA	2	15	130
fabZ	001-A02K_3588369	11	A	GCG	E	GAA	3	15	132
fabZ	001-A02K_3588369	11	A	GCG	E	GAA	1	0	155
fabZ	001-A02K_3588369	11	A	GCG	E	GAA	2	0	155
fabZ	001-A02K_3588369	11	A	GCG	E	GAA	3	0	155
fabZ	001-A02K_3588373	11	C	TGC	E	GAA	1	5	440
fabZ	001-A02K_3588373	11	C	TGC	E	GAA	2	5	348
fabZ	001-A02K_3588373	11	C	TGC	E	GAA	3	5	372
fabZ	001-A02K_3588373	11	C	TGC	E	GAA	1	15	389
fabZ	001-A02K_3588373	11	C	TGC	E	GAA	2	15	421
fabZ	001-A02K_3588373	11	C	TGC	E	GAA	3	15	286
fabZ	001-A02K_3588373	11	C	TGC	E	GAA	1	0	256
fabZ	001-A02K_3588373	11	C	TGC	E	GAA	2	0	256
fabZ	001-A02K_3588373	11	C	TGC	E	GAA	3	0	256
fabZ	001-A02K_3588368	11	D	GAT	E	GAA	1	5	400
fabZ	001-A02K_3588368	11	D	GAT	E	GAA	2	5	432
fabZ	001-A02K_3588368	11	D	GAT	E	GAA	3	5	331
fabZ	001-A02K_3588368	11	D	GAT	E	GAA	1	15	337
fabZ	001-A02K_3588368	11	D	GAT	E	GAA	2	15	392
fabZ	001-A02K_3588368	11	D	GAT	E	GAA	3	15	301
fabZ	001-A02K_3588368	11	D	GAT	E	GAA	1	0	391
fabZ	001-A02K_3588368	11	D	GAT	E	GAA	2	0	391
fabZ	001-A02K_3588368	11	D	GAT	E	GAA	3	0	391
fabZ	001-A02K_3588367	11	E	GAG	E	GAA	1	5	244
fabZ	001-A02K_3588367	11	E	GAG	E	GAA	2	5	206
fabZ	001-A02K_3588367	11	E	GAG	E	GAA	3	5	137
fabZ	001-A02K_3588367	11	E	GAG	E	GAA	1	15	185
fabZ	001-A02K_3588367	11	E	GAG	E	GAA	2	15	204
fabZ	001-A02K_3588367	11	E	GAG	E	GAA	3	15	196
fabZ	001-A02K_3588367	11	E	GAG	E	GAA	1	0	272
fabZ	001-A02K_3588367	11	E	GAG	E	GAA	2	0	272
fabZ	001-A02K_3588367	11	E	GAG	E	GAA	3	0	272
fabZ	001-A02K_3588375	11	F	TTT	E	GAA	1	5	551
fabZ	001-A02K_3588375	11	F	TTT	E	GAA	2	5	547
fabZ	001-A02K_3588375	11	F	TTT	E	GAA	3	5	522
fabZ	001-A02K_3588375	11	F	TTT	E	GAA	1	15	592
fabZ	001-A02K_3588375	11	F	TTT	E	GAA	2	15	490
fabZ	001-A02K_3588375	11	F	TTT	E	GAA	3	15	392
fabZ	001-A02K_3588375	11	F	TTT	E	GAA	1	0	293
fabZ	001-A02K_3588375	11	F	TTT	E	GAA	2	0	293
fabZ	001-A02K_3588375	11	F	TTT	E	GAA	3	0	293
fabZ	001-A02K_3588370	11	G	GGC	E	GAA	1	5	141
fabZ	001-A02K_3588370	11	G	GGC	E	GAA	2	5	102
fabZ	001-A02K_3588370	11	G	GGC	E	GAA	3	5	153
fabZ	001-A02K_3588370	11	G	GGC	E	GAA	1	15	114
fabZ	001-A02K_3588370	11	G	GGC	E	GAA	2	15	110
fabZ	001-A02K_3588370	11	G	GGC	E	GAA	3	15	169
fabZ	001-A02K_3588370	11	G	GGC	E	GAA	1	0	74
fabZ	001-A02K_3588370	11	G	GGC	E	GAA	2	0	74
fabZ	001-A02K_3588370	11	G	GGC	E	GAA	3	0	74
fabZ	001-A02K_3588363	11	H	CAT	E	GAA	1	5	262
fabZ	001-A02K_3588363	11	H	CAT	E	GAA	2	5	291
fabZ	001-A02K_3588363	11	H	CAT	E	GAA	3	5	182
fabZ	001-A02K_3588363	11	H	CAT	E	GAA	1	15	171
fabZ	001-A02K_3588363	11	H	CAT	E	GAA	2	15	258
fabZ	001-A02K_3588363	11	H	CAT	E	GAA	3	15	235
fabZ	001-A02K_3588363	11	H	CAT	E	GAA	1	0	173
fabZ	001-A02K_3588363	11	H	CAT	E	GAA	2	0	173
fabZ	001-A02K_3588363	11	H	CAT	E	GAA	3	0	173
fabZ	001-A02K_3588361	11	I	ATT	E	GAA	1	5	317
fabZ	001-A02K_3588361	11	I	ATT	E	GAA	2	5	219
fabZ	001-A02K_3588361	11	I	ATT	E	GAA	3	5	282
fabZ	001-A02K_3588361	11	I	ATT	E	GAA	1	15	302
fabZ	001-A02K_3588361	11	I	ATT	E	GAA	2	15	357
fabZ	001-A02K_3588361	11	I	ATT	E	GAA	3	15	243
fabZ	001-A02K_3588361	11	I	ATT	E	GAA	1	0	233
fabZ	001-A02K_3588361	11	I	ATT	E	GAA	2	0	233
fabZ	001-A02K_3588361	11	I	ATT	E	GAA	3	0	233
fabZ	001-A02K_3588356	11	K	AAA	E	GAA	1	5	189
fabZ	001-A02K_3588356	11	K	AAA	E	GAA	2	5	234
fabZ	001-A02K_3588356	11	K	AAA	E	GAA	3	5	283
fabZ	001-A02K_3588356	11	K	AAA	E	GAA	1	15	180
fabZ	001-A02K_3588356	11	K	AAA	E	GAA	2	15	139
fabZ	001-A02K_3588356	11	K	AAA	E	GAA	3	15	144
fabZ	001-A02K_3588356	11	K	AAA	E	GAA	1	0	238
fabZ	001-A02K_3588356	11	K	AAA	E	GAA	2	0	238
fabZ	001-A02K_3588356	11	K	AAA	E	GAA	3	0	238
fabZ	001-A02K_3588366	11	L	CTG	E	GAA	1	5	401
fabZ	001-A02K_3588366	11	L	CTG	E	GAA	2	5	449
fabZ	001-A02K_3588366	11	L	CTG	E	GAA	3	5	317
fabZ	001-A02K_3588366	11	L	CTG	E	GAA	1	15	341
fabZ	001-A02K_3588366	11	L	CTG	E	GAA	2	15	317
fabZ	001-A02K_3588366	11	L	CTG	E	GAA	3	15	310
fabZ	001-A02K_3588366	11	L	CTG	E	GAA	1	0	339
fabZ	001-A02K_3588366	11	L	CTG	E	GAA	2	0	339
fabZ	001-A02K_3588366	11	L	CTG	E	GAA	3	0	339
fabZ	001-A02K_3588360	11	M	ATG	E	GAA	1	5	506
fabZ	001-A02K_3588360	11	M	ATG	E	GAA	2	5	497
fabZ	001-A02K_3588360	11	M	ATG	E	GAA	3	5	441
fabZ	001-A02K_3588360	11	M	ATG	E	GAA	1	15	364
fabZ	001-A02K_3588360	11	M	ATG	E	GAA	2	15	388
fabZ	001-A02K_3588360	11	M	ATG	E	GAA	3	15	359
fabZ	001-A02K_3588360	11	M	ATG	E	GAA	1	0	480
fabZ	001-A02K_3588360	11	M	ATG	E	GAA	2	0	480
fabZ	001-A02K_3588360	11	M	ATG	E	GAA	3	0	480
fabZ	001-A02K_3588357	11	N	AAC	E	GAA	1	5	413
fabZ	001-A02K_3588357	11	N	AAC	E	GAA	2	5	277
fabZ	001-A02K_3588357	11	N	AAC	E	GAA	3	5	349
fabZ	001-A02K_3588357	11	N	AAC	E	GAA	1	15	317
fabZ	001-A02K_3588357	11	N	AAC	E	GAA	2	15	304
fabZ	001-A02K_3588357	11	N	AAC	E	GAA	3	15	329
fabZ	001-A02K_3588357	11	N	AAC	E	GAA	1	0	211
fabZ	001-A02K_3588357	11	N	AAC	E	GAA	2	0	211
fabZ	001-A02K_3588357	11	N	AAC	E	GAA	3	0	211
fabZ	001-A02K_3588364	11	P	CCG	E	GAA	1	5	221
fabZ	001-A02K_3588364	11	P	CCG	E	GAA	2	5	200
fabZ	001-A02K_3588364	11	P	CCG	E	GAA	3	5	229
fabZ	001-A02K_3588364	11	P	CCG	E	GAA	1	15	202
fabZ	001-A02K_3588364	11	P	CCG	E	GAA	2	15	297
fabZ	001-A02K_3588364	11	P	CCG	E	GAA	3	15	234
fabZ	001-A02K_3588364	11	P	CCG	E	GAA	1	0	169
fabZ	001-A02K_3588364	11	P	CCG	E	GAA	2	0	169
fabZ	001-A02K_3588364	11	P	CCG	E	GAA	3	0	169
fabZ	001-A02K_3588362	11	Q	CAG	E	GAA	1	5	217
fabZ	001-A02K_3588362	11	Q	CAG	E	GAA	2	5	159
fabZ	001-A02K_3588362	11	Q	CAG	E	GAA	3	5	161
fabZ	001-A02K_3588362	11	Q	CAG	E	GAA	1	15	149
fabZ	001-A02K_3588362	11	Q	CAG	E	GAA	2	15	147
fabZ	001-A02K_3588362	11	Q	CAG	E	GAA	3	15	125
fabZ	001-A02K_3588362	11	Q	CAG	E	GAA	1	0	132
fabZ	001-A02K_3588362	11	Q	CAG	E	GAA	2	0	132
fabZ	001-A02K_3588362	11	Q	CAG	E	GAA	3	0	132
fabZ	001-A02K_3588365	11	R	CGT	E	GAA	1	5	274
fabZ	001-A02K_3588365	11	R	CGT	E	GAA	2	5	191
fabZ	001-A02K_3588365	11	R	CGT	E	GAA	3	5	227
fabZ	001-A02K_3588365	11	R	CGT	E	GAA	1	15	225
fabZ	001-A02K_3588365	11	R	CGT	E	GAA	2	15	261
fabZ	001-A02K_3588365	11	R	CGT	E	GAA	3	15	229
fabZ	001-A02K_3588365	11	R	CGT	E	GAA	1	0	153
fabZ	001-A02K_3588365	11	R	CGT	E	GAA	2	0	153
fabZ	001-A02K_3588365	11	R	CGT	E	GAA	3	0	153
fabZ	001-A02K_3588359	11	S	AGC	E	GAA	1	5	466
fabZ	001-A02K_3588359	11	S	AGC	E	GAA	2	5	410
fabZ	001-A02K_3588359	11	S	AGC	E	GAA	3	5	455
fabZ	001-A02K_3588359	11	S	AGC	E	GAA	1	15	405
fabZ	001-A02K_3588359	11	S	AGC	E	GAA	2	15	436
fabZ	001-A02K_3588359	11	S	AGC	E	GAA	3	15	423
fabZ	001-A02K_3588359	11	S	AGC	E	GAA	1	0	362
fabZ	001-A02K_3588359	11	S	AGC	E	GAA	2	0	362
fabZ	001-A02K_3588359	11	S	AGC	E	GAA	3	0	362
fabZ	001-A02K_3588358	11	T	ACC	E	GAA	1	5	667
fabZ	001-A02K_3588358	11	T	ACC	E	GAA	2	5	652
fabZ	001-A02K_3588358	11	T	ACC	E	GAA	3	5	709
fabZ	001-A02K_3588358	11	T	ACC	E	GAA	1	15	665
fabZ	001-A02K_3588358	11	T	ACC	E	GAA	2	15	687
fabZ	001-A02K_3588358	11	T	ACC	E	GAA	3	15	635
fabZ	001-A02K_3588358	11	T	ACC	E	GAA	1	0	514
fabZ	001-A02K_3588358	11	T	ACC	E	GAA	2	0	514
fabZ	001-A02K_3588358	11	T	ACC	E	GAA	3	0	514
fabZ	001-A02K_3588371	11	V	GTG	E	GAA	1	5	257
fabZ	001-A02K_3588371	11	V	GTG	E	GAA	2	5	233
fabZ	001-A02K_3588371	11	V	GTG	E	GAA	3	5	272
fabZ	001-A02K_3588371	11	V	GTG	E	GAA	1	15	308
fabZ	001-A02K_3588371	11	V	GTG	E	GAA	2	15	205
fabZ	001-A02K_3588371	11	V	GTG	E	GAA	3	15	202
fabZ	001-A02K_3588371	11	V	GTG	E	GAA	1	0	311
fabZ	001-A02K_3588371	11	V	GTG	E	GAA	2	0	311
fabZ	001-A02K_3588371	11	V	GTG	E	GAA	3	0	311
fabZ	001-A02K_3588374	11	W	TGG	E	GAA	1	5	289
fabZ	001-A02K_3588374	11	W	TGG	E	GAA	2	5	279
fabZ	001-A02K_3588374	11	W	TGG	E	GAA	3	5	304
fabZ	001-A02K_3588374	11	W	TGG	E	GAA	1	15	230
fabZ	001-A02K_3588374	11	W	TGG	E	GAA	2	15	315
fabZ	001-A02K_3588374	11	W	TGG	E	GAA	3	15	225
fabZ	001-A02K_3588374	11	W	TGG	E	GAA	1	0	212
fabZ	001-A02K_3588374	11	W	TGG	E	GAA	2	0	212
fabZ	001-A02K_3588374	11	W	TGG	E	GAA	3	0	212
fabZ	001-A02K_3588372	11	Y	TAT	E	GAA	1	5	265
fabZ	001-A02K_3588372	11	Y	TAT	E	GAA	2	5	256
fabZ	001-A02K_3588372	11	Y	TAT	E	GAA	3	5	212
fabZ	001-A02K_3588372	11	Y	TAT	E	GAA	1	15	196
fabZ	001-A02K_3588372	11	Y	TAT	E	GAA	2	15	316
fabZ	001-A02K_3588372	11	Y	TAT	E	GAA	3	15	188
fabZ	001-A02K_3588372	11	Y	TAT	E	GAA	1	0	343
fabZ	001-A02K_3588372	11	Y	TAT	E	GAA	2	0	343
fabZ	001-A02K_3588372	11	Y	TAT	E	GAA	3	0	343
fabZ	001-A02K_3588389	12	A	GCG	E	GAG	1	5	292
fabZ	001-A02K_3588389	12	A	GCG	E	GAG	2	5	195
fabZ	001-A02K_3588389	12	A	GCG	E	GAG	3	5	239
fabZ	001-A02K_3588389	12	A	GCG	E	GAG	1	15	200
fabZ	001-A02K_3588389	12	A	GCG	E	GAG	2	15	241
fabZ	001-A02K_3588389	12	A	GCG	E	GAG	3	15	190
fabZ	001-A02K_3588389	12	A	GCG	E	GAG	1	0	215
fabZ	001-A02K_3588389	12	A	GCG	E	GAG	2	0	215
fabZ	001-A02K_3588389	12	A	GCG	E	GAG	3	0	215
fabZ	001-A02K_3588393	12	C	TGC	E	GAG	1	5	215
fabZ	001-A02K_3588393	12	C	TGC	E	GAG	2	5	148
fabZ	001-A02K_3588393	12	C	TGC	E	GAG	3	5	208
fabZ	001-A02K_3588393	12	C	TGC	E	GAG	1	15	299
fabZ	001-A02K_3588393	12	C	TGC	E	GAG	2	15	185
fabZ	001-A02K_3588393	12	C	TGC	E	GAG	3	15	188
fabZ	001-A02K_3588393	12	C	TGC	E	GAG	1	0	253
fabZ	001-A02K_3588393	12	C	TGC	E	GAG	2	0	253
fabZ	001-A02K_3588393	12	C	TGC	E	GAG	3	0	253
fabZ	001-A02K_3588388	12	D	GAT	E	GAG	1	5	348
fabZ	001-A02K_3588388	12	D	GAT	E	GAG	2	5	390
fabZ	001-A02K_3588388	12	D	GAT	E	GAG	3	5	304
fabZ	001-A02K_3588388	12	D	GAT	E	GAG	1	15	307
fabZ	001-A02K_3588388	12	D	GAT	E	GAG	2	15	384
fabZ	001-A02K_3588388	12	D	GAT	E	GAG	3	15	293
fabZ	001-A02K_3588388	12	D	GAT	E	GAG	1	0	350
fabZ	001-A02K_3588388	12	D	GAT	E	GAG	2	0	350
fabZ	001-A02K_3588388	12	D	GAT	E	GAG	3	0	350
fabZ	001-A02K_3588387	12	E	GAA	E	GAG	1	5	192
fabZ	001-A02K_3588387	12	E	GAA	E	GAG	2	5	277
fabZ	001-A02K_3588387	12	E	GAA	E	GAG	3	5	272
fabZ	001-A02K_3588387	12	E	GAA	E	GAG	1	15	222
fabZ	001-A02K_3588387	12	E	GAA	E	GAG	2	15	249
fabZ	001-A02K_3588387	12	E	GAA	E	GAG	3	15	148
fabZ	001-A02K_3588387	12	E	GAA	E	GAG	1	0	164
fabZ	001-A02K_3588387	12	E	GAA	E	GAG	2	0	164
fabZ	001-A02K_3588387	12	E	GAA	E	GAG	3	0	164
fabZ	001-A02K_3588395	12	F	TTT	E	GAG	1	5	178
fabZ	001-A02K_3588395	12	F	TTT	E	GAG	2	5	127
fabZ	001-A02K_3588395	12	F	TTT	E	GAG	3	5	148
fabZ	001-A02K_3588395	12	F	TTT	E	GAG	1	15	144
fabZ	001-A02K_3588395	12	F	TTT	E	GAG	2	15	206
fabZ	001-A02K_3588395	12	F	TTT	E	GAG	3	15	129
fabZ	001-A02K_3588395	12	F	TTT	E	GAG	1	0	174
fabZ	001-A02K_3588395	12	F	TTT	E	GAG	2	0	174
fabZ	001-A02K_3588395	12	F	TTT	E	GAG	3	0	174
fabZ	001-A02K_3588390	12	G	GGC	E	GAG	1	5	239
fabZ	001-A02K_3588390	12	G	GGC	E	GAG	2	5	278
fabZ	001-A02K_3588390	12	G	GGC	E	GAG	3	5	211
fabZ	001-A02K_3588390	12	G	GGC	E	GAG	1	15	227
fabZ	001-A02K_3588390	12	G	GGC	E	GAG	2	15	294
fabZ	001-A02K_3588390	12	G	GGC	E	GAG	3	15	263
fabZ	001-A02K_3588390	12	G	GGC	E	GAG	1	0	254
fabZ	001-A02K_3588390	12	G	GGC	E	GAG	2	0	254
fabZ	001-A02K_3588390	12	G	GGC	E	GAG	3	0	254
fabZ	001-A02K_3588383	12	H	CAT	E	GAG	1	5	305
fabZ	001-A02K_3588383	12	H	CAT	E	GAG	2	5	282
fabZ	001-A02K_3588383	12	H	CAT	E	GAG	3	5	280
fabZ	001-A02K_3588383	12	H	CAT	E	GAG	1	15	306
fabZ	001-A02K_3588383	12	H	CAT	E	GAG	2	15	306
fabZ	001-A02K_3588383	12	H	CAT	E	GAG	3	15	285
fabZ	001-A02K_3588383	12	H	CAT	E	GAG	1	0	214
fabZ	001-A02K_3588383	12	H	CAT	E	GAG	2	0	214
fabZ	001-A02K_3588383	12	H	CAT	E	GAG	3	0	214
fabZ	001-A02K_3588381	12	I	ATT	E	GAG	1	5	239
fabZ	001-A02K_3588381	12	I	ATT	E	GAG	2	5	295
fabZ	001-A02K_3588381	12	I	ATT	E	GAG	3	5	226
fabZ	001-A02K_3588381	12	I	ATT	E	GAG	1	15	335
fabZ	001-A02K_3588381	12	I	ATT	E	GAG	2	15	257
fabZ	001-A02K_3588381	12	I	ATT	E	GAG	3	15	190
fabZ	001-A02K_3588381	12	I	ATT	E	GAG	1	0	210
fabZ	001-A02K_3588381	12	I	ATT	E	GAG	2	0	210
fabZ	001-A02K_3588381	12	I	ATT	E	GAG	3	0	210
fabZ	001-A02K_3588376	12	K	AAA	E	GAG	1	5	111
fabZ	001-A02K_3588376	12	K	AAA	E	GAG	2	5	177
fabZ	001-A02K_3588376	12	K	AAA	E	GAG	3	5	120
fabZ	001-A02K_3588376	12	K	AAA	E	GAG	1	15	146
fabZ	001-A02K_3588376	12	K	AAA	E	GAG	2	15	142
fabZ	001-A02K_3588376	12	K	AAA	E	GAG	3	15	73
fabZ	001-A02K_3588376	12	K	AAA	E	GAG	1	0	88
fabZ	001-A02K_3588376	12	K	AAA	E	GAG	2	0	88
fabZ	001-A02K_3588376	12	K	AAA	E	GAG	3	0	88
fabZ	001-A02K_3588386	12	L	CTG	E	GAG	1	5	257
fabZ	001-A02K_3588386	12	L	CTG	E	GAG	2	5	262
fabZ	001-A02K_3588386	12	L	CTG	E	GAG	3	5	358
fabZ	001-A02K_3588386	12	L	CTG	E	GAG	1	15	303
fabZ	001-A02K_3588386	12	L	CTG	E	GAG	2	15	228
fabZ	001-A02K_3588386	12	L	CTG	E	GAG	3	15	188
fabZ	001-A02K_3588386	12	L	CTG	E	GAG	1	0	324
fabZ	001-A02K_3588386	12	L	CTG	E	GAG	2	0	324
fabZ	001-A02K_3588386	12	L	CTG	E	GAG	3	0	324
fabZ	001-A02K_3588380	12	M	ATG	E	GAG	1	5	134
fabZ	001-A02K_3588380	12	M	ATG	E	GAG	2	5	109
fabZ	001-A02K_3588380	12	M	ATG	E	GAG	3	5	66
fabZ	001-A02K_3588380	12	M	ATG	E	GAG	1	15	120
fabZ	001-A02K_3588380	12	M	ATG	E	GAG	2	15	123
fabZ	001-A02K_3588380	12	M	ATG	E	GAG	3	15	126
fabZ	001-A02K_3588380	12	M	ATG	E	GAG	1	0	215
fabZ	001-A02K_3588380	12	M	ATG	E	GAG	2	0	215
fabZ	001-A02K_3588380	12	M	ATG	E	GAG	3	0	215
fabZ	001-A02K_3588377	12	N	AAC	E	GAG	1	5	353
fabZ	001-A02K_3588377	12	N	AAC	E	GAG	2	5	307
fabZ	001-A02K_3588377	12	N	AAC	E	GAG	3	5	252
fabZ	001-A02K_3588377	12	N	AAC	E	GAG	1	15	325
fabZ	001-A02K_3588377	12	N	AAC	E	GAG	2	15	356
fabZ	001-A02K_3588377	12	N	AAC	E	GAG	3	15	296
fabZ	001-A02K_3588377	12	N	AAC	E	GAG	1	0	238
fabZ	001-A02K_3588377	12	N	AAC	E	GAG	2	0	238
fabZ	001-A02K_3588377	12	N	AAC	E	GAG	3	0	238
fabZ	001-A02K_3588384	12	P	CCG	E	GAG	1	5	194
fabZ	001-A02K_3588384	12	P	CCG	E	GAG	2	5	345
fabZ	001-A02K_3588384	12	P	CCG	E	GAG	3	5	354
fabZ	001-A02K_3588384	12	P	CCG	E	GAG	1	15	252
fabZ	001-A02K_3588384	12	P	CCG	E	GAG	2	15	284
fabZ	001-A02K_3588384	12	P	CCG	E	GAG	3	15	222
fabZ	001-A02K_3588384	12	P	CCG	E	GAG	1	0	310
fabZ	001-A02K_3588384	12	P	CCG	E	GAG	2	0	310
fabZ	001-A02K_3588384	12	P	CCG	E	GAG	3	0	310
fabZ	001-A02K_3588382	12	Q	CAG	E	GAG	1	5	208
fabZ	001-A02K_3588382	12	Q	CAG	E	GAG	2	5	221
fabZ	001-A02K_3588382	12	Q	CAG	E	GAG	3	5	198
fabZ	001-A02K_3588382	12	Q	CAG	E	GAG	1	15	247
fabZ	001-A02K_3588382	12	Q	CAG	E	GAG	2	15	251
fabZ	001-A02K_3588382	12	Q	CAG	E	GAG	3	15	239
fabZ	001-A02K_3588382	12	Q	CAG	E	GAG	1	0	187
fabZ	001-A02K_3588382	12	Q	CAG	E	GAG	2	0	187
fabZ	001-A02K_3588382	12	Q	CAG	E	GAG	3	0	187
fabZ	001-A02K_3588385	12	R	CGT	E	GAG	1	5	222
fabZ	001-A02K_3588385	12	R	CGT	E	GAG	2	5	266
fabZ	001-A02K_3588385	12	R	CGT	E	GAG	3	5	279
fabZ	001-A02K_3588385	12	R	CGT	E	GAG	1	15	233
fabZ	001-A02K_3588385	12	R	CGT	E	GAG	2	15	219
fabZ	001-A02K_3588385	12	R	CGT	E	GAG	3	15	198
fabZ	001-A02K_3588385	12	R	CGT	E	GAG	1	0	193
fabZ	001-A02K_3588385	12	R	CGT	E	GAG	2	0	193
fabZ	001-A02K_3588385	12	R	CGT	E	GAG	3	0	193
fabZ	001-A02K_3588379	12	S	AGC	E	GAG	1	5	316
fabZ	001-A02K_3588379	12	S	AGC	E	GAG	2	5	212
fabZ	001-A02K_3588379	12	S	AGC	E	GAG	3	5	287
fabZ	001-A02K_3588379	12	S	AGC	E	GAG	1	15	219
fabZ	001-A02K_3588379	12	S	AGC	E	GAG	2	15	344
fabZ	001-A02K_3588379	12	S	AGC	E	GAG	3	15	174
fabZ	001-A02K_3588379	12	S	AGC	E	GAG	1	0	186
fabZ	001-A02K_3588379	12	S	AGC	E	GAG	2	0	186
fabZ	001-A02K_3588379	12	S	AGC	E	GAG	3	0	186
fabZ	001-A02K_3588378	12	T	ACC	E	GAG	1	5	132
fabZ	001-A02K_3588378	12	T	ACC	E	GAG	2	5	86
fabZ	001-A02K_3588378	12	T	ACC	E	GAG	3	5	153
fabZ	001-A02K_3588378	12	T	ACC	E	GAG	1	15	90
fabZ	001-A02K_3588378	12	T	ACC	E	GAG	2	15	132
fabZ	001-A02K_3588378	12	T	ACC	E	GAG	3	15	72
fabZ	001-A02K_3588378	12	T	ACC	E	GAG	1	0	214
fabZ	001-A02K_3588378	12	T	ACC	E	GAG	2	0	214
fabZ	001-A02K_3588378	12	T	ACC	E	GAG	3	0	214
fabZ	001-A02K_3588391	12	V	GTG	E	GAG	1	5	267
fabZ	001-A02K_3588391	12	V	GTG	E	GAG	2	5	245
fabZ	001-A02K_3588391	12	V	GTG	E	GAG	3	5	198
fabZ	001-A02K_3588391	12	V	GTG	E	GAG	1	15	250
fabZ	001-A02K_3588391	12	V	GTG	E	GAG	2	15	276
fabZ	001-A02K_3588391	12	V	GTG	E	GAG	3	15	231
fabZ	001-A02K_3588391	12	V	GTG	E	GAG	1	0	217
fabZ	001-A02K_3588391	12	V	GTG	E	GAG	2	0	217
fabZ	001-A02K_3588391	12	V	GTG	E	GAG	3	0	217
fabZ	001-A02K_3588394	12	W	TGG	E	GAG	1	5	273
fabZ	001-A02K_3588394	12	W	TGG	E	GAG	2	5	249
fabZ	001-A02K_3588394	12	W	TGG	E	GAG	3	5	275
fabZ	001-A02K_3588394	12	W	TGG	E	GAG	1	15	242
fabZ	001-A02K_3588394	12	W	TGG	E	GAG	2	15	288
fabZ	001-A02K_3588394	12	W	TGG	E	GAG	3	15	279
fabZ	001-A02K_3588394	12	W	TGG	E	GAG	1	0	270
fabZ	001-A02K_3588394	12	W	TGG	E	GAG	2	0	270
fabZ	001-A02K_3588394	12	W	TGG	E	GAG	3	0	270
fabZ	001-A02K_3588392	12	Y	TAT	E	GAG	1	5	301
fabZ	001-A02K_3588392	12	Y	TAT	E	GAG	2	5	212
fabZ	001-A02K_3588392	12	Y	TAT	E	GAG	3	5	278
fabZ	001-A02K_3588392	12	Y	TAT	E	GAG	1	15	272
fabZ	001-A02K_3588392	12	Y	TAT	E	GAG	2	15	386
fabZ	001-A02K_3588392	12	Y	TAT	E	GAG	3	15	322
fabZ	001-A02K_3588392	12	Y	TAT	E	GAG	1	0	336
fabZ	001-A02K_3588392	12	Y	TAT	E	GAG	2	0	336
fabZ	001-A02K_3588392	12	Y	TAT	E	GAG	3	0	336
fabZ	001-A02K_3587806	13	A	GCG	I	ATT	1	5	0
fabZ	001-A02K_3587806	13	A	GCG	I	ATT	2	5	0
fabZ	001-A02K_3587806	13	A	GCG	I	ATT	3	5	0
fabZ	001-A02K_3587806	13	A	GCG	I	ATT	1	15	0
fabZ	001-A02K_3587806	13	A	GCG	I	ATT	2	15	0
fabZ	001-A02K_3587806	13	A	GCG	I	ATT	3	15	0
fabZ	001-A02K_3587806	13	A	GCG	I	ATT	1	0	0
fabZ	001-A02K_3587806	13	A	GCG	I	ATT	2	0	0
fabZ	001-A02K_3587806	13	A	GCG	I	ATT	3	0	0
fabZ	001-A02K_3587810	13	C	TGC	I	ATT	1	5	11
fabZ	001-A02K_3587810	13	C	TGC	I	ATT	2	5	1
fabZ	001-A02K_3587810	13	C	TGC	I	ATT	3	5	15
fabZ	001-A02K_3587810	13	C	TGC	I	ATT	1	15	3
fabZ	001-A02K_3587810	13	C	TGC	I	ATT	2	15	1
fabZ	001-A02K_3587810	13	C	TGC	I	ATT	3	15	12
fabZ	001-A02K_3587810	13	C	TGC	I	ATT	1	0	11
fabZ	001-A02K_3587810	13	C	TGC	I	ATT	2	0	11
fabZ	001-A02K_3587810	13	C	TGC	I	ATT	3	0	11
fabZ	001-A02K_3587805	13	D	GAT	I	ATT	1	5	1
[truncated: 154,736 more rows]
