# Supplementary material for: Deep mutational scanning of essential bacterial proteins can guide antibiotic development
Source: Nat Commun. 2023 Jan 16;14:241. doi: 10.1038/s41467-023-35940-3 (PMC9842644; doi:10.1038/s41467-023-35940-3)
Supplement: Supplementary file 7 — Supplementary Data 4 [file 41467_2023_35940_MOESM7_ESM.csv]

GeneName	FullDesignId	TargetAaPosition	MutatedAa	MutatedCodon	TargetAa	TargetCodon	CompetitionCoefficient
fabZ	001-A02K_3525677	2	A	GCG	T	ACT	-0,862341751
fabZ	001-A02K_3525718	2	C	TGC	T	ACT	-0,599369797
fabZ	001-A02K_3525707	2	D	GAT	T	ACT	-0,117424498
fabZ	001-A02K_3525704	2	E	GAA	T	ACT	-0,140365059
fabZ	001-A02K_3525724	2	F	TTT	T	ACT	-0,032799935
fabZ	001-A02K_3525709	2	G	GGC	T	ACT	0,074900382
fabZ	001-A02K_3525695	2	H	CAT	T	ACT	-0,139471424
fabZ	001-A02K_3525670	2	I	ATT	T	ACT	-0,162821593
fabZ	001-A02K_3525683	2	K	AAA	T	ACT	-0,338336302
fabZ	001-A02K_3525702	2	L	CTG	T	ACT	0,212633381
fabZ	001-A02K_3525691	2	M	ATG	T	ACT	-0,023162438
fabZ	001-A02K_3525684	2	N	AAC	T	ACT	-0,10341274
fabZ	001-A02K_3525673	2	P	CCG	T	ACT	-0,62339477
fabZ	001-A02K_3525694	2	Q	CAG	T	ACT	-0,154201907
fabZ	001-A02K_3525699	2	R	CGT	T	ACT	-0,066318134
fabZ	001-A02K_3525687	2	S	AGC	T	ACT	-0,208261034
fabZ	001-A02K_3525667	2	T	ACC	T	ACT	-0,987561646
fabZ	001-A02K_3525714	2	V	GTG	T	ACT	-0,236386896
fabZ	001-A02K_3525719	2	W	TGG	T	ACT
fabZ	001-A02K_3525717	2	Y	TAT	T	ACT	-0,149703788
fabZ	001-A02K_3525759	3	A	GCG	T	ACT	-0,156912766
fabZ	001-A02K_3525772	3	C	TGC	T	ACT	-0,043423387
fabZ	001-A02K_3525780	3	D	GAT	T	ACT	-0,135189475
fabZ	001-A02K_3525754	3	E	GAA	T	ACT	-0,222921407
fabZ	001-A02K_3525785	3	F	TTT	T	ACT	-0,034428626
fabZ	001-A02K_3525762	3	G	GGC	T	ACT	-0,159643411
fabZ	001-A02K_3525777	3	H	CAT	T	ACT	0,026347746
fabZ	001-A02K_3525740	3	I	ATT	T	ACT	-0,275228908
fabZ	001-A02K_3525726	3	K	AAA	T	ACT	-2,190143373
fabZ	001-A02K_3525753	3	L	CTG	T	ACT	-0,05979604
fabZ	001-A02K_3525739	3	M	ATG	T	ACT	-0,370540521
fabZ	001-A02K_3525727	3	N	AAC	T	ACT	-1,269075515
fabZ	001-A02K_3525746	3	P	CCG	T	ACT	-0,169625478
fabZ	001-A02K_3525743	3	Q	CAG	T	ACT	-0,350630212
fabZ	001-A02K_3525778	3	R	CGT	T	ACT	0,127182958
fabZ	001-A02K_3525734	3	S	AGC	T	ACT	-0,034999808
fabZ	001-A02K_3525731	3	T	ACC	T	ACT	0,041795022
fabZ	001-A02K_3525766	3	V	GTG	T	ACT	0,043322994
fabZ	001-A02K_3525773	3	W	TGG	T	ACT	0,062763636
fabZ	001-A02K_3525783	3	Y	TAT	T	ACT	0,209745422
fabZ	001-A02K_3525824	4	A	GCG	N	AAC	0,014575332
fabZ	001-A02K_3525840	4	C	TGC	N	AAC	-0,012498319
fabZ	001-A02K_3525821	4	D	GAT	N	AAC	-0,118354643
fabZ	001-A02K_3525818	4	E	GAA	N	AAC	-0,612274948
fabZ	001-A02K_3525846	4	F	TTT	N	AAC	-0,25157045
fabZ	001-A02K_3525827	4	G	GGC	N	AAC	-1,327496629
fabZ	001-A02K_3525805	4	H	CAT	N	AAC	-0,20112001
fabZ	001-A02K_3525801	4	I	ATT	N	AAC	-0,120976531
fabZ	001-A02K_3525787	4	K	AAA	N	AAC	0,024795197
fabZ	001-A02K_3525816	4	L	CTG	N	AAC	-0,207424427
fabZ	001-A02K_3525800	4	M	ATG	N	AAC	-0,429910326
fabZ	001-A02K_3525789	4	N	AAT	N	AAC	-0,389346252
fabZ	001-A02K_3525808	4	P	CCG	N	AAC	0,03184675
fabZ	001-A02K_3525804	4	Q	CAG	N	AAC	0,128708416
fabZ	001-A02K_3525813	4	R	CGT	N	AAC	-0,077190222
fabZ	001-A02K_3525795	4	S	AGC	N	AAC	-0,254127909
fabZ	001-A02K_3525791	4	T	ACC	N	AAC	0,148133454
fabZ	001-A02K_3525832	4	V	GTG	N	AAC	-0,162893159
fabZ	001-A02K_3525841	4	W	TGG	N	AAC	-0,205509596
fabZ	001-A02K_3525835	4	Y	TAT	N	AAC	0,105144564
fabZ	001-A02K_3525884	5	A	GCG	T	ACT	-3,203128969
fabZ	001-A02K_3525900	5	C	TGC	T	ACT	0,047566635
fabZ	001-A02K_3525881	5	D	GAT	T	ACT	-0,021387579
fabZ	001-A02K_3525878	5	E	GAA	T	ACT	-0,44311641
fabZ	001-A02K_3525906	5	F	TTT	T	ACT	-0,294613715
fabZ	001-A02K_3525887	5	G	GGC	T	ACT	-0,099954104
fabZ	001-A02K_3525865	5	H	CAT	T	ACT	0,084512227
fabZ	001-A02K_3525861	5	I	ATT	T	ACT	-0,242100562
fabZ	001-A02K_3525848	5	K	AAA	T	ACT	-0,221816217
fabZ	001-A02K_3525876	5	L	CTG	T	ACT
fabZ	001-A02K_3525860	5	M	ATG	T	ACT	-0,22550503
fabZ	001-A02K_3525849	5	N	AAC	T	ACT	-0,238444452
fabZ	001-A02K_3525868	5	P	CCG	T	ACT	-0,328210271
fabZ	001-A02K_3525864	5	Q	CAG	T	ACT	-0,82367491
fabZ	001-A02K_3525873	5	R	CGT	T	ACT	-0,125080508
fabZ	001-A02K_3525855	5	S	AGC	T	ACT	-0,113729419
fabZ	001-A02K_3525907	5	T	ACC	T	ACT	-0,510931246
fabZ	001-A02K_3525892	5	V	GTG	T	ACT	-1,273654185
fabZ	001-A02K_3525901	5	W	TGG	T	ACT	-0,446898062
fabZ	001-A02K_3525895	5	Y	TAT	T	ACT	-0,098963855
fabZ	001-A02K_3588268	6	A	GCG	H	CAT	-0,194143254
fabZ	001-A02K_3588272	6	C	TGC	H	CAT	-0,14022943
fabZ	001-A02K_3588267	6	D	GAT	H	CAT	-0,079706373
fabZ	001-A02K_3588266	6	E	GAA	H	CAT	-0,207663855
fabZ	001-A02K_3588274	6	F	TTT	H	CAT	-0,261101408
fabZ	001-A02K_3588269	6	G	GGC	H	CAT	-0,00032539
fabZ	001-A02K_3588275	6	H	CAC	H	CAT	0,226217527
fabZ	001-A02K_3588261	6	I	ATT	H	CAT	-0,03546303
fabZ	001-A02K_3588256	6	K	AAA	H	CAT	-0,376276631
fabZ	001-A02K_3588265	6	L	CTG	H	CAT	-0,333807696
fabZ	001-A02K_3588260	6	M	ATG	H	CAT	0,002086902
fabZ	001-A02K_3588257	6	N	AAC	H	CAT	-0,030931259
fabZ	001-A02K_3588263	6	P	CCG	H	CAT	-0,938484021
fabZ	001-A02K_3588262	6	Q	CAG	H	CAT	-0,512682839
fabZ	001-A02K_3588264	6	R	CGT	H	CAT	-0,012190331
fabZ	001-A02K_3588259	6	S	AGC	H	CAT	-0,196846411
fabZ	001-A02K_3588258	6	T	ACC	H	CAT	-0,04132034
fabZ	001-A02K_3588270	6	V	GTG	H	CAT	-0,338220363
fabZ	001-A02K_3588273	6	W	TGG	H	CAT	0,073526212
fabZ	001-A02K_3588271	6	Y	TAT	H	CAT	0,34554877
fabZ	001-A02K_3588288	7	A	GCG	T	ACT	-0,044852674
fabZ	001-A02K_3588292	7	C	TGC	T	ACT	-0,138796772
fabZ	001-A02K_3588287	7	D	GAT	T	ACT	0,007754826
fabZ	001-A02K_3588286	7	E	GAA	T	ACT	-0,031866461
fabZ	001-A02K_3588294	7	F	TTT	T	ACT	0,284310281
fabZ	001-A02K_3588289	7	G	GGC	T	ACT	0,006085598
fabZ	001-A02K_3588282	7	H	CAT	T	ACT	-0,035555975
fabZ	001-A02K_3588280	7	I	ATT	T	ACT	0,249906772
fabZ	001-A02K_3588276	7	K	AAA	T	ACT	-1,94740832
fabZ	001-A02K_3588285	7	L	CTG	T	ACT	0,022745764
fabZ	001-A02K_3588279	7	M	ATG	T	ACT	0,02560876
fabZ	001-A02K_3588277	7	N	AAC	T	ACT	-0,116287581
fabZ	001-A02K_3588283	7	P	CCG	T	ACT	-0,176639596
fabZ	001-A02K_3588281	7	Q	CAG	T	ACT	-0,08437879
fabZ	001-A02K_3588284	7	R	CGT	T	ACT	-0,314201159
fabZ	001-A02K_3588278	7	S	AGC	T	ACT	0,16498811
fabZ	001-A02K_3588295	7	T	ACC	T	ACT	-0,664605027
fabZ	001-A02K_3588290	7	V	GTG	T	ACT	0,098862124
fabZ	001-A02K_3588293	7	W	TGG	T	ACT	0,206093977
fabZ	001-A02K_3588291	7	Y	TAT	T	ACT	0,045069986
fabZ	001-A02K_3588308	8	A	GCG	L	CTG	-0,094355115
fabZ	001-A02K_3588312	8	C	TGC	L	CTG	-0,601378496
fabZ	001-A02K_3588307	8	D	GAT	L	CTG	-0,061961539
fabZ	001-A02K_3588306	8	E	GAA	L	CTG	0,079439829
fabZ	001-A02K_3588315	8	F	TTT	L	CTG	0,321370369
fabZ	001-A02K_3588309	8	G	GGC	L	CTG	-0,188502325
fabZ	001-A02K_3588303	8	H	CAT	L	CTG	0,244875058
fabZ	001-A02K_3588301	8	I	ATT	L	CTG	-0,84715017
fabZ	001-A02K_3588296	8	K	AAA	L	CTG	0,04579888
fabZ	001-A02K_3588314	8	L	TTA	L	CTG	-0,238502228
fabZ	001-A02K_3588300	8	M	ATG	L	CTG	-0,087816708
fabZ	001-A02K_3588297	8	N	AAC	L	CTG	-0,403399295
fabZ	001-A02K_3588304	8	P	CCG	L	CTG	-0,134147973
fabZ	001-A02K_3588302	8	Q	CAG	L	CTG	-0,178893103
fabZ	001-A02K_3588305	8	R	CGT	L	CTG	-3,533370201
fabZ	001-A02K_3588299	8	S	AGC	L	CTG	-0,06988081
fabZ	001-A02K_3588298	8	T	ACC	L	CTG	-0,216180578
fabZ	001-A02K_3588310	8	V	GTG	L	CTG	-0,144789627
fabZ	001-A02K_3588313	8	W	TGG	L	CTG	-0,200622314
fabZ	001-A02K_3588311	8	Y	TAT	L	CTG	-0,074708582
fabZ	001-A02K_3588329	9	A	GCG	Q	CAG	-0,000914855
fabZ	001-A02K_3588333	9	C	TGC	Q	CAG	-0,067017971
fabZ	001-A02K_3588328	9	D	GAT	Q	CAG	-0,590002712
fabZ	001-A02K_3588327	9	E	GAA	Q	CAG	0,059054578
fabZ	001-A02K_3588335	9	F	TTT	Q	CAG	-0,202115253
fabZ	001-A02K_3588330	9	G	GGC	Q	CAG	-0,58585238
fabZ	001-A02K_3588323	9	H	CAT	Q	CAG	-0,963662245
fabZ	001-A02K_3588321	9	I	ATT	Q	CAG	-0,376984205
fabZ	001-A02K_3588316	9	K	AAA	Q	CAG	0,093469742
fabZ	001-A02K_3588326	9	L	CTG	Q	CAG	-0,242455915
fabZ	001-A02K_3588320	9	M	ATG	Q	CAG	-0,976927842
fabZ	001-A02K_3588317	9	N	AAC	Q	CAG	-0,059789908
fabZ	001-A02K_3588324	9	P	CCG	Q	CAG	-0,31216145
fabZ	001-A02K_3588322	9	Q	CAA	Q	CAG	-0,137127792
fabZ	001-A02K_3588325	9	R	CGT	Q	CAG	-0,046123279
fabZ	001-A02K_3588319	9	S	AGC	Q	CAG	0,367769115
fabZ	001-A02K_3588318	9	T	ACC	Q	CAG	-0,238699459
fabZ	001-A02K_3588331	9	V	GTG	Q	CAG	-0,659381477
fabZ	001-A02K_3588334	9	W	TGG	Q	CAG	-0,44417322
fabZ	001-A02K_3588332	9	Y	TAT	Q	CAG	-0,494402407
fabZ	001-A02K_3588349	10	A	GCG	I	ATT	-0,429415323
fabZ	001-A02K_3588353	10	C	TGC	I	ATT	-0,479208767
fabZ	001-A02K_3588348	10	D	GAT	I	ATT	0,147517833
fabZ	001-A02K_3588347	10	E	GAA	I	ATT	-0,164540571
fabZ	001-A02K_3588355	10	F	TTT	I	ATT	-0,083900125
fabZ	001-A02K_3588350	10	G	GGC	I	ATT	-0,015118576
fabZ	001-A02K_3588343	10	H	CAT	I	ATT	0,458341179
fabZ	001-A02K_3588340	10	I	ATC	I	ATT	-0,397386775
fabZ	001-A02K_3588336	10	K	AAA	I	ATT	0,189525287
fabZ	001-A02K_3588346	10	L	CTG	I	ATT	-0,455242874
fabZ	001-A02K_3588341	10	M	ATG	I	ATT	0,322742403
fabZ	001-A02K_3588337	10	N	AAC	I	ATT	0,030953182
fabZ	001-A02K_3588344	10	P	CCG	I	ATT	-0,018497492
fabZ	001-A02K_3588342	10	Q	CAG	I	ATT	0,093925196
fabZ	001-A02K_3588345	10	R	CGT	I	ATT	0,244606323
fabZ	001-A02K_3588339	10	S	AGC	I	ATT	-0,191556733
fabZ	001-A02K_3588338	10	T	ACC	I	ATT	0,464236961
fabZ	001-A02K_3588351	10	V	GTG	I	ATT	0,33119002
fabZ	001-A02K_3588354	10	W	TGG	I	ATT	0,408871651
fabZ	001-A02K_3588352	10	Y	TAT	I	ATT	-0,126216405
fabZ	001-A02K_3588369	11	A	GCG	E	GAA	-0,309630051
fabZ	001-A02K_3588373	11	C	TGC	E	GAA	0,320546368
fabZ	001-A02K_3588368	11	D	GAT	E	GAA	-0,241992206
fabZ	001-A02K_3588367	11	E	GAG	E	GAA	-0,484123051
fabZ	001-A02K_3588375	11	F	TTT	E	GAA	0,480418549
fabZ	001-A02K_3588370	11	G	GGC	E	GAA	0,36439591
fabZ	001-A02K_3588363	11	H	CAT	E	GAA	0,28883494
fabZ	001-A02K_3588361	11	I	ATT	E	GAA	0,158286983
fabZ	001-A02K_3588356	11	K	AAA	E	GAA	-0,516457049
fabZ	001-A02K_3588366	11	L	CTG	E	GAA	-0,090552519
fabZ	001-A02K_3588360	11	M	ATG	E	GAA	-0,333033839
fabZ	001-A02K_3588357	11	N	AAC	E	GAA	0,281677444
fabZ	001-A02K_3588364	11	P	CCG	E	GAA	0,298784286
fabZ	001-A02K_3588362	11	Q	CAG	E	GAA	-0,010674817
fabZ	001-A02K_3588365	11	R	CGT	E	GAA	0,398831826
fabZ	001-A02K_3588359	11	S	AGC	E	GAA	0,069594369
fabZ	001-A02K_3588358	11	T	ACC	E	GAA	0,163845666
fabZ	001-A02K_3588371	11	V	GTG	E	GAA	-0,434865844
fabZ	001-A02K_3588374	11	W	TGG	E	GAA	0,148686758
fabZ	001-A02K_3588372	11	Y	TAT	E	GAA	-0,523831826
fabZ	001-A02K_3588389	12	A	GCG	E	GAG	-0,072111392
fabZ	001-A02K_3588393	12	C	TGC	E	GAG	-0,260590238
fabZ	001-A02K_3588388	12	D	GAT	E	GAG	-0,155252139
fabZ	001-A02K_3588387	12	E	GAA	E	GAG	0,200119627
fabZ	001-A02K_3588395	12	F	TTT	E	GAG	-0,29076868
fabZ	001-A02K_3588390	12	G	GGC	E	GAG	-0,045599061
fabZ	001-A02K_3588383	12	H	CAT	E	GAG	0,269339102
fabZ	001-A02K_3588381	12	I	ATT	E	GAG	0,114219157
fabZ	001-A02K_3588376	12	K	AAA	E	GAG	0,341783621
fabZ	001-A02K_3588386	12	L	CTG	E	GAG	-0,473852627
fabZ	001-A02K_3588380	12	M	ATG	E	GAG	-0,742147582
fabZ	001-A02K_3588377	12	N	AAC	E	GAG	0,234061328
fabZ	001-A02K_3588384	12	P	CCG	E	GAG	-0,239317874
fabZ	001-A02K_3588382	12	Q	CAG	E	GAG	0,203592386
fabZ	001-A02K_3588385	12	R	CGT	E	GAG	0,084666444
fabZ	001-A02K_3588379	12	S	AGC	E	GAG	0,420632947
fabZ	001-A02K_3588378	12	T	ACC	E	GAG	-1,08162237
fabZ	001-A02K_3588391	12	V	GTG	E	GAG	0,074180702
fabZ	001-A02K_3588394	12	W	TGG	E	GAG	-0,078009882
fabZ	001-A02K_3588392	12	Y	TAT	E	GAG	-0,21535129
fabZ	001-A02K_3587806	13	A	GCG	I	ATT
fabZ	001-A02K_3587810	13	C	TGC	I	ATT	-0,806059428
fabZ	001-A02K_3587805	13	D	GAT	I	ATT
fabZ	001-A02K_3587804	13	E	GAA	I	ATT
fabZ	001-A02K_3587814	13	F	TTT	I	ATT	0,032641785
fabZ	001-A02K_3587807	13	G	GGC	I	ATT
fabZ	001-A02K_3587801	13	H	CAT	I	ATT
fabZ	001-A02K_3587812	13	I	ATC	I	ATT	0,209999275
fabZ	001-A02K_3587795	13	K	AAA	I	ATT	0,872281909
fabZ	001-A02K_3587803	13	L	CTG	I	ATT	0,302873901
fabZ	001-A02K_3587799	13	M	ATG	I	ATT	-0,401231738
fabZ	001-A02K_3587796	13	N	AAC	I	ATT
fabZ	001-A02K_3587802	13	P	CCG	I	ATT	0,333548703
fabZ	001-A02K_3587800	13	Q	CAG	I	ATT
fabZ	001-A02K_3587813	13	R	CGT	I	ATT
fabZ	001-A02K_3587798	13	S	AGC	I	ATT
fabZ	001-A02K_3587797	13	T	ACC	I	ATT	0,588357368
fabZ	001-A02K_3587808	13	V	GTG	I	ATT	-0,19329867
fabZ	001-A02K_3587811	13	W	TGG	I	ATT
fabZ	001-A02K_3587809	13	Y	TAT	I	ATT	-0,178148253
fabZ	001-A02K_3587828	14	A	GCG	L	TTA	0,157708213
fabZ	001-A02K_3587832	14	C	TGC	L	TTA	-0,211600774
fabZ	001-A02K_3587827	14	D	GAT	L	TTA	-0,000632792
fabZ	001-A02K_3587826	14	E	GAA	L	TTA	0,740854947
fabZ	001-A02K_3587834	14	F	TTT	L	TTA	0,223065577
fabZ	001-A02K_3587829	14	G	GGC	L	TTA	0,076401422
fabZ	001-A02K_3587822	14	H	CAT	L	TTA	-0,410337463
fabZ	001-A02K_3587820	14	I	ATT	L	TTA	-0,923037112
fabZ	001-A02K_3587816	14	K	AAA	L	TTA	-0,167451397
fabZ	001-A02K_3587825	14	L	CTG	L	TTA	0,20441617
fabZ	001-A02K_3587815	14	M	ATG	L	TTA	0,502430815
fabZ	001-A02K_3587817	14	N	AAC	L	TTA	0,463933959
fabZ	001-A02K_3587823	14	P	CCG	L	TTA	0,25082492
fabZ	001-A02K_3587821	14	Q	CAG	L	TTA	0,051269704
fabZ	001-A02K_3587824	14	R	CGT	L	TTA	0,443429481
fabZ	001-A02K_3587819	14	S	AGC	L	TTA	-0,285314331
fabZ	001-A02K_3587818	14	T	ACC	L	TTA	0,330530043
fabZ	001-A02K_3587830	14	V	GTG	L	TTA	-0,501855089
fabZ	001-A02K_3587833	14	W	TGG	L	TTA	-0,691935815
fabZ	001-A02K_3587831	14	Y	TAT	L	TTA	0,251352255
fabZ	001-A02K_3587848	15	A	GCG	E	GAA	-0,26306925
fabZ	001-A02K_3587852	15	C	TGC	E	GAA	-0,206851795
fabZ	001-A02K_3587847	15	D	GAT	E	GAA	-0,303614084
fabZ	001-A02K_3587846	15	E	GAG	E	GAA	0,037554223
fabZ	001-A02K_3587854	15	F	TTT	E	GAA	0,566978342
fabZ	001-A02K_3587849	15	G	GGC	E	GAA	-0,090733896
fabZ	001-A02K_3587842	15	H	CAT	E	GAA	-0,574038521
fabZ	001-A02K_3587840	15	I	ATT	E	GAA	-0,237413181
fabZ	001-A02K_3587835	15	K	AAA	E	GAA	-0,998218916
fabZ	001-A02K_3587845	15	L	CTG	E	GAA	0,769297866
fabZ	001-A02K_3587839	15	M	ATG	E	GAA	0,200460588
fabZ	001-A02K_3587836	15	N	AAC	E	GAA	0,379739511
fabZ	001-A02K_3587843	15	P	CCG	E	GAA	-0,421456979
fabZ	001-A02K_3587841	15	Q	CAG	E	GAA	-0,253123118
fabZ	001-A02K_3587844	15	R	CGT	E	GAA	0,962932788
fabZ	001-A02K_3587838	15	S	AGC	E	GAA	0,620109969
fabZ	001-A02K_3587837	15	T	ACC	E	GAA	-0,18595892
fabZ	001-A02K_3587850	15	V	GTG	E	GAA	-0,301042635
fabZ	001-A02K_3587853	15	W	TGG	E	GAA	0,148680022
fabZ	001-A02K_3587851	15	Y	TAT	E	GAA	-0,336977075
fabZ	001-A02K_3587866	16	A	GCG	L	CTT	-3,108131949
fabZ	001-A02K_3587869	16	C	TGC	L	CTT	-1,317259241
fabZ	001-A02K_3587865	16	D	GAT	L	CTT	-0,130600799
fabZ	001-A02K_3587864	16	E	GAA	L	CTT	0,171150351
fabZ	001-A02K_3587872	16	F	TTT	L	CTT	-0,252818295
fabZ	001-A02K_3587867	16	G	GGC	L	CTT	-3,591095092
fabZ	001-A02K_3587873	16	H	CAT	L	CTT	0,015503242
fabZ	001-A02K_3587861	16	I	ATT	L	CTT	-1,492592526
fabZ	001-A02K_3587857	16	K	AAA	L	CTT	0,254443303
fabZ	001-A02K_3587871	16	L	TTA	L	CTT	-0,435773725
fabZ	001-A02K_3587855	16	M	ATG	L	CTT	-1,344310679
fabZ	001-A02K_3587858	16	N	AAC	L	CTT	0,055369407
fabZ	001-A02K_3587863	16	P	CCG	L	CTT	-2,867940546
fabZ	001-A02K_3587862	16	Q	CAG	L	CTT	-0,67704481
fabZ	001-A02K_3587874	16	R	CGT	L	CTT	0,135756723
fabZ	001-A02K_3587860	16	S	AGC	L	CTT
fabZ	001-A02K_3587859	16	T	ACC	L	CTT	0,604118054
fabZ	001-A02K_3587856	16	V	GTG	L	CTT	0,277953865
fabZ	001-A02K_3587870	16	W	TGG	L	CTT	-0,25007185
fabZ	001-A02K_3587868	16	Y	TAT	L	CTT	0,207190889
fabZ	001-A02K_3587878	17	A	GCG	L	CTG	0,015588482
fabZ	001-A02K_3587894	17	C	TGC	L	CTG	0,309504293
fabZ	001-A02K_3587890	17	D	GAT	L	CTG
fabZ	001-A02K_3587889	17	E	GAA	L	CTG
fabZ	001-A02K_3587881	17	F	TTT	L	CTG
fabZ	001-A02K_3587891	17	G	GGC	L	CTG
fabZ	001-A02K_3587887	17	H	CAT	L	CTG	0,182906102
fabZ	001-A02K_3587875	17	I	ATT	L	CTG	-0,096624086
fabZ	001-A02K_3587882	17	K	AAA	L	CTG
fabZ	001-A02K_3587880	17	L	TTA	L	CTG	-0,048934461
fabZ	001-A02K_3587886	17	M	ATG	L	CTG	0,245032879
fabZ	001-A02K_3587883	17	N	AAC	L	CTG	0,246475915
fabZ	001-A02K_3587877	17	P	CCG	L	CTG
fabZ	001-A02K_3587876	17	Q	CAG	L	CTG
fabZ	001-A02K_3587888	17	R	CGT	L	CTG
fabZ	001-A02K_3587885	17	S	AGC	L	CTG	-0,194619452
fabZ	001-A02K_3587884	17	T	ACC	L	CTG	-0,191365445
fabZ	001-A02K_3587892	17	V	GTG	L	CTG	0,338029912
fabZ	001-A02K_3587879	17	W	TGG	L	CTG
fabZ	001-A02K_3587893	17	Y	TAT	L	CTG
fabZ	001-A02K_3587899	18	A	GCG	P	CCG	0,428728009
fabZ	001-A02K_3587912	18	C	TGC	P	CCG	0,233690106
fabZ	001-A02K_3587908	18	D	GAT	P	CCG	-0,25116792
fabZ	001-A02K_3587907	18	E	GAA	P	CCG	0,142006695
fabZ	001-A02K_3587914	18	F	TTT	P	CCG	0,053898867
fabZ	001-A02K_3587909	18	G	GGC	P	CCG	-1,196211043
fabZ	001-A02K_3587905	18	H	CAT	P	CCG	-0,124129846
fabZ	001-A02K_3587904	18	I	ATT	P	CCG	0,569008393
fabZ	001-A02K_3587900	18	K	AAA	P	CCG	-2,186468656
fabZ	001-A02K_3587898	18	L	CTG	P	CCG	-0,071590182
fabZ	001-A02K_3587903	18	M	ATG	P	CCG	-0,599242191
fabZ	001-A02K_3587901	18	N	AAC	P	CCG	-0,021148485
fabZ	001-A02K_3587896	18	P	CCA	P	CCG	0,213267785
fabZ	001-A02K_3587897	18	Q	CAG	P	CCG	-0,194177629
fabZ	001-A02K_3587906	18	R	CGT	P	CCG	-1,472039235
fabZ	001-A02K_3587902	18	S	AGC	P	CCG	-0,284953755
fabZ	001-A02K_3587895	18	T	ACC	P	CCG	0,027800125
fabZ	001-A02K_3587910	18	V	GTG	P	CCG	0,103106619
fabZ	001-A02K_3587913	18	W	TGG	P	CCG	0,258025273
fabZ	001-A02K_3587911	18	Y	TAT	P	CCG	0,268546466
fabZ	001-A02K_3587933	19	A	GCG	H	CAC
fabZ	001-A02K_3587929	19	C	TGC	H	CAC
fabZ	001-A02K_3587926	19	D	GAT	H	CAC
fabZ	001-A02K_3587925	19	E	GAA	H	CAC
fabZ	001-A02K_3587931	19	F	TTT	H	CAC
fabZ	001-A02K_3587927	19	G	GGC	H	CAC
fabZ	001-A02K_3587921	19	H	CAT	H	CAC	0,484156183
fabZ	001-A02K_3587919	19	I	ATT	H	CAC	-2,23040027
fabZ	001-A02K_3587915	19	K	AAA	H	CAC
fabZ	001-A02K_3587924	19	L	CTG	H	CAC	-4,805012033
fabZ	001-A02K_3587918	19	M	ATG	H	CAC	-1,416857358
fabZ	001-A02K_3587932	19	N	AAC	H	CAC	-2,785132472
fabZ	001-A02K_3587922	19	P	CCG	H	CAC
fabZ	001-A02K_3587920	19	Q	CAG	H	CAC	0,112610103
fabZ	001-A02K_3587923	19	R	CGT	H	CAC
fabZ	001-A02K_3587917	19	S	AGC	H	CAC
fabZ	001-A02K_3587916	19	T	ACC	H	CAC	-1,8139611
fabZ	001-A02K_3587934	19	V	GTG	H	CAC
fabZ	001-A02K_3587930	19	W	TGG	H	CAC
fabZ	001-A02K_3587928	19	Y	TAT	H	CAC	-5,149601012
fabZ	001-A02K_3587943	20	A	GCG	R	CGT	-0,033771091
fabZ	001-A02K_3587953	20	C	TGC	R	CGT	-0,55341291
fabZ	001-A02K_3587951	20	D	GAT	R	CGT	0,43772762
fabZ	001-A02K_3587942	20	E	GAA	R	CGT	0,013039447
fabZ	001-A02K_3587946	20	F	TTT	R	CGT	-5,121594942
fabZ	001-A02K_3587952	20	G	GGC	R	CGT	0,147629462
fabZ	001-A02K_3587940	20	H	CAT	R	CGT	0,010545451
fabZ	001-A02K_3587948	20	I	ATT	R	CGT
fabZ	001-A02K_3587936	20	K	AAA	R	CGT	-0,278488225
fabZ	001-A02K_3587950	20	L	CTG	R	CGT
fabZ	001-A02K_3587939	20	M	ATG	R	CGT	-1,031388465
fabZ	001-A02K_3587937	20	N	AAC	R	CGT	0,525374303
fabZ	001-A02K_3587941	20	P	CCG	R	CGT
fabZ	001-A02K_3587949	20	Q	CAG	R	CGT	0,35528849
fabZ	001-A02K_3587935	20	R	AGA	R	CGT	-0,634178708
fabZ	001-A02K_3587947	20	S	AGC	R	CGT	0,067691259
fabZ	001-A02K_3587938	20	T	ACC	R	CGT	-0,213832869
fabZ	001-A02K_3587944	20	V	GTG	R	CGT	-4,320892522
fabZ	001-A02K_3587954	20	W	TGG	R	CGT
fabZ	001-A02K_3587945	20	Y	TAT	R	CGT
fabZ	001-A02K_3587971	21	A	GCG	F	TTC	0,731168335
fabZ	001-A02K_3587960	21	C	TGC	F	TTC	0,013823548
fabZ	001-A02K_3587970	21	D	GAT	F	TTC	-0,231007249
fabZ	001-A02K_3587969	21	E	GAA	F	TTC	-0,491730609
fabZ	001-A02K_3587961	21	F	TTT	F	TTC	-0,356097739
fabZ	001-A02K_3587972	21	G	GGC	F	TTC	0,12486221
fabZ	001-A02K_3587967	21	H	CAT	F	TTC	0,856524775
fabZ	001-A02K_3587956	21	I	ATT	F	TTC	-0,088673574
fabZ	001-A02K_3587962	21	K	AAA	F	TTC	-0,447992388
fabZ	001-A02K_3587958	21	L	CTG	F	TTC	0,086843751
fabZ	001-A02K_3587955	21	M	ATG	F	TTC	-0,374382988
fabZ	001-A02K_3587963	21	N	AAC	F	TTC	-0,161549131
fabZ	001-A02K_3587957	21	P	CCG	F	TTC	-0,007069319
fabZ	001-A02K_3587966	21	Q	CAG	F	TTC	0,213169208
fabZ	001-A02K_3587968	21	R	CGT	F	TTC	0,572166101
fabZ	001-A02K_3587965	21	S	AGC	F	TTC	-0,252462417
fabZ	001-A02K_3587964	21	T	ACC	F	TTC	-0,257398653
fabZ	001-A02K_3587959	21	V	GTG	F	TTC	-0,208044781
fabZ	001-A02K_3587974	21	W	TGG	F	TTC	-0,409735225
fabZ	001-A02K_3587973	21	Y	TAT	F	TTC	-0,181976131
fabZ	001-A02K_3587988	22	A	GCG	P	CCG	0,341726105
fabZ	001-A02K_3587992	22	C	TGC	P	CCG	0,043920515
fabZ	001-A02K_3587987	22	D	GAT	P	CCG	-0,052439883
fabZ	001-A02K_3587986	22	E	GAA	P	CCG	-0,086978402
fabZ	001-A02K_3587994	22	F	TTT	P	CCG
fabZ	001-A02K_3587989	22	G	GGC	P	CCG
fabZ	001-A02K_3587982	22	H	CAT	P	CCG	-0,80474236
fabZ	001-A02K_3587980	22	I	ATT	P	CCG	0,123405195
fabZ	001-A02K_3587975	22	K	AAA	P	CCG
fabZ	001-A02K_3587985	22	L	CTG	P	CCG	-0,228291633
fabZ	001-A02K_3587979	22	M	ATG	P	CCG	0,399921883
fabZ	001-A02K_3587976	22	N	AAC	P	CCG	-0,006791885
fabZ	001-A02K_3587983	22	P	CCA	P	CCG	-0,140708174
fabZ	001-A02K_3587981	22	Q	CAG	P	CCG	0,577133208
fabZ	001-A02K_3587984	22	R	CGT	P	CCG
fabZ	001-A02K_3587978	22	S	AGC	P	CCG	0,126899314
fabZ	001-A02K_3587977	22	T	ACC	P	CCG	-0,273116741
fabZ	001-A02K_3587990	22	V	GTG	P	CCG	-2,652437523
fabZ	001-A02K_3587993	22	W	TGG	P	CCG
fabZ	001-A02K_3587991	22	Y	TAT	P	CCG
fabZ	001-A02K_3588012	23	A	GCG	F	TTC	0,154459748
fabZ	001-A02K_3588000	23	C	TGC	F	TTC	0,048491767
fabZ	001-A02K_3588011	23	D	GAT	F	TTC
fabZ	001-A02K_3588010	23	E	GAA	F	TTC
fabZ	001-A02K_3588014	23	F	TTT	F	TTC	0,284023905
fabZ	001-A02K_3588013	23	G	GGC	F	TTC	-1,022173367
fabZ	001-A02K_3588007	23	H	CAT	F	TTC	0,037669175
fabZ	001-A02K_3587996	23	I	ATT	F	TTC	0,235175034
fabZ	001-A02K_3588002	23	K	AAA	F	TTC
fabZ	001-A02K_3587997	23	L	CTG	F	TTC	0,707966559
fabZ	001-A02K_3587995	23	M	ATG	F	TTC	-0,374138438
fabZ	001-A02K_3588003	23	N	AAC	F	TTC	-0,171654665
fabZ	001-A02K_3588008	23	P	CCG	F	TTC
fabZ	001-A02K_3588006	23	Q	CAG	F	TTC	-0,187465574
fabZ	001-A02K_3588009	23	R	CGT	F	TTC
fabZ	001-A02K_3588005	23	S	AGC	F	TTC	0,376238888
fabZ	001-A02K_3588004	23	T	ACC	F	TTC	-0,381052737
fabZ	001-A02K_3587998	23	V	GTG	F	TTC	-0,345770827
fabZ	001-A02K_3588001	23	W	TGG	F	TTC
fabZ	001-A02K_3587999	23	Y	TAT	F	TTC	-0,799070963
fabZ	001-A02K_3588027	24	A	GCG	L	TTA	0,378641405
fabZ	001-A02K_3588031	24	C	TGC	L	TTA	-0,317001336
fabZ	001-A02K_3588026	24	D	GAT	L	TTA
fabZ	001-A02K_3588025	24	E	GAA	L	TTA	0,266869681
fabZ	001-A02K_3588033	24	F	TTT	L	TTA	0,188296601
fabZ	001-A02K_3588028	24	G	GGC	L	TTA	-0,064111194
fabZ	001-A02K_3588022	24	H	CAT	L	TTA	0,160992638
fabZ	001-A02K_3588020	24	I	ATT	L	TTA	-0,295315659
fabZ	001-A02K_3588015	24	K	AAA	L	TTA
fabZ	001-A02K_3588034	24	L	CTG	L	TTA	0,111119607
fabZ	001-A02K_3588019	24	M	ATG	L	TTA	-0,623898977
fabZ	001-A02K_3588016	24	N	AAC	L	TTA	0,291918985
fabZ	001-A02K_3588023	24	P	CCG	L	TTA
fabZ	001-A02K_3588021	24	Q	CAG	L	TTA	-0,275194029
fabZ	001-A02K_3588024	24	R	CGT	L	TTA
fabZ	001-A02K_3588018	24	S	AGC	L	TTA	0,078505183
fabZ	001-A02K_3588017	24	T	ACC	L	TTA	0,890746315
fabZ	001-A02K_3588029	24	V	GTG	L	TTA	-0,618576746
fabZ	001-A02K_3588032	24	W	TGG	L	TTA
fabZ	001-A02K_3588030	24	Y	TAT	L	TTA
fabZ	001-A02K_3588053	25	A	GCG	L	CTG	-0,59686888
fabZ	001-A02K_3588050	25	C	TGC	L	CTG	-0,237326119
fabZ	001-A02K_3588047	25	D	GAT	L	CTG
fabZ	001-A02K_3588046	25	E	GAA	L	CTG	0,051773734
fabZ	001-A02K_3588052	25	F	TTT	L	CTG	-0,250743496
fabZ	001-A02K_3588048	25	G	GGC	L	CTG	-0,706793315
fabZ	001-A02K_3588045	25	H	CAT	L	CTG	-0,10206128
fabZ	001-A02K_3588044	25	I	ATT	L	CTG	0,106110728
fabZ	001-A02K_3588040	25	K	AAA	L	CTG	-2,519147484
fabZ	001-A02K_3588051	25	L	TTA	L	CTG	-0,01578925
fabZ	001-A02K_3588036	25	M	ATG	L	CTG	0,117058134
fabZ	001-A02K_3588041	25	N	AAC	L	CTG	-0,209719344
fabZ	001-A02K_3588038	25	P	CCG	L	CTG
fabZ	001-A02K_3588037	25	Q	CAG	L	CTG	0,036225818
fabZ	001-A02K_3588035	25	R	CGT	L	CTG
fabZ	001-A02K_3588043	25	S	AGC	L	CTG	-0,032158753
fabZ	001-A02K_3588042	25	T	ACC	L	CTG	0,033612571
fabZ	001-A02K_3588039	25	V	GTG	L	CTG	-0,260515462
fabZ	001-A02K_3588054	25	W	TGG	L	CTG	-1,587173621
fabZ	001-A02K_3588049	25	Y	TAT	L	CTG	0,025806391
fabZ	001-A02K_3588058	26	A	GCG	V	GTG	-0,318623505
fabZ	001-A02K_3588073	26	C	TGC	V	GTG	-0,71595081
fabZ	001-A02K_3588070	26	D	GAT	V	GTG
fabZ	001-A02K_3588069	26	E	GAA	V	GTG
fabZ	001-A02K_3588060	26	F	TTT	V	GTG	0,037876847
fabZ	001-A02K_3588071	26	G	GGC	V	GTG
fabZ	001-A02K_3588066	26	H	CAT	V	GTG
fabZ	001-A02K_3588057	26	I	ATT	V	GTG	-0,229320013
fabZ	001-A02K_3588061	26	K	AAA	V	GTG
fabZ	001-A02K_3588055	26	L	CTG	V	GTG	-0,227589377
fabZ	001-A02K_3588056	26	M	ATG	V	GTG	-0,140390147
fabZ	001-A02K_3588062	26	N	AAC	V	GTG	0,471598466
fabZ	001-A02K_3588067	26	P	CCG	V	GTG
fabZ	001-A02K_3588065	26	Q	CAG	V	GTG	-2,726966525
fabZ	001-A02K_3588068	26	R	CGT	V	GTG
fabZ	001-A02K_3588064	26	S	AGC	V	GTG
fabZ	001-A02K_3588063	26	T	ACC	V	GTG	-0,149871219
fabZ	001-A02K_3588059	26	V	GTT	V	GTG	0,027116503
fabZ	001-A02K_3588074	26	W	TGG	V	GTG
fabZ	001-A02K_3588072	26	Y	TAT	V	GTG
fabZ	001-A02K_3588088	27	A	GCG	D	GAT
fabZ	001-A02K_3588080	27	C	TGC	D	GAT	-0,158510314
fabZ	001-A02K_3588094	27	D	GAC	D	GAT	-0,11974028
fabZ	001-A02K_3588079	27	E	GAA	D	GAT	0,159829675
fabZ	001-A02K_3588093	27	F	TTT	D	GAT
fabZ	001-A02K_3588089	27	G	GGC	D	GAT
fabZ	001-A02K_3588084	27	H	CAT	D	GAT
fabZ	001-A02K_3588083	27	I	ATT	D	GAT
fabZ	001-A02K_3588081	27	K	AAA	D	GAT
fabZ	001-A02K_3588087	27	L	CTG	D	GAT
fabZ	001-A02K_3588077	27	M	ATG	D	GAT
fabZ	001-A02K_3588082	27	N	AAC	D	GAT
fabZ	001-A02K_3588085	27	P	CCG	D	GAT
fabZ	001-A02K_3588078	27	Q	CAG	D	GAT	-4,679949124
fabZ	001-A02K_3588086	27	R	CGT	D	GAT
fabZ	001-A02K_3588076	27	S	AGC	D	GAT
fabZ	001-A02K_3588075	27	T	ACC	D	GAT
fabZ	001-A02K_3588090	27	V	GTG	D	GAT
fabZ	001-A02K_3588092	27	W	TGG	D	GAT
fabZ	001-A02K_3588091	27	Y	TAT	D	GAT
fabZ	001-A02K_3587511	28	A	GCG	R	CGC	0,256907101
fabZ	001-A02K_3587514	28	C	TGC	R	CGC	0,354800454
fabZ	001-A02K_3587501	28	D	GAT	R	CGC
fabZ	001-A02K_3587500	28	E	GAA	R	CGC
fabZ	001-A02K_3587504	28	F	TTT	R	CGC	0,071746556
fabZ	001-A02K_3587512	28	G	GGC	R	CGC	0,40194937
fabZ	001-A02K_3587510	28	H	CAT	R	CGC	0,010354753
fabZ	001-A02K_3587496	28	I	ATT	R	CGC	0,003058767
fabZ	001-A02K_3587495	28	K	AAA	R	CGC	0,16148045
fabZ	001-A02K_3587499	28	L	CTG	R	CGC	0,125767504
fabZ	001-A02K_3587509	28	M	ATG	R	CGC	0,564741867
fabZ	001-A02K_3587505	28	N	AAC	R	CGC	0,209123301
fabZ	001-A02K_3587498	28	P	CCG	R	CGC
fabZ	001-A02K_3587497	28	Q	CAG	R	CGC	0,035673137
fabZ	001-A02K_3587507	28	R	AGA	R	CGC	0,196007504
fabZ	001-A02K_3587508	28	S	AGC	R	CGC	0,001641914
fabZ	001-A02K_3587506	28	T	ACC	R	CGC	0,110895848
fabZ	001-A02K_3587513	28	V	GTG	R	CGC	0,107857615
fabZ	001-A02K_3587503	28	W	TGG	R	CGC	-0,416093405
fabZ	001-A02K_3587502	28	Y	TAT	R	CGC	0,093697555
fabZ	001-A02K_3587530	29	A	GCG	V	GTG	-0,00504046
fabZ	001-A02K_3587522	29	C	TGC	V	GTG	0,057466856
fabZ	001-A02K_3587529	29	D	GAT	V	GTG
fabZ	001-A02K_3587528	29	E	GAA	V	GTG	-0,515422575
fabZ	001-A02K_3587534	29	F	TTT	V	GTG	-0,394991314
fabZ	001-A02K_3587531	29	G	GGC	V	GTG	-1,665673453
fabZ	001-A02K_3587519	29	H	CAT	V	GTG	-1,15521349
fabZ	001-A02K_3587524	29	I	ATT	V	GTG	-0,256782662
fabZ	001-A02K_3587515	29	K	AAA	V	GTG
fabZ	001-A02K_3587527	29	L	CTG	V	GTG	0,309584543
fabZ	001-A02K_3587523	29	M	ATG	V	GTG	-0,171129618
fabZ	001-A02K_3587516	29	N	AAC	V	GTG
fabZ	001-A02K_3587526	29	P	CCG	V	GTG
fabZ	001-A02K_3587525	29	Q	CAG	V	GTG	0,486126331
fabZ	001-A02K_3587520	29	R	CGT	V	GTG
fabZ	001-A02K_3587518	29	S	AGC	V	GTG	-0,562200693
fabZ	001-A02K_3587517	29	T	ACC	V	GTG	0,064426782
fabZ	001-A02K_3587532	29	V	GTT	V	GTG	-0,320440661
fabZ	001-A02K_3587533	29	W	TGG	V	GTG	0,32276287
fabZ	001-A02K_3587521	29	Y	TAT	V	GTG	0,029515769
fabZ	001-A02K_3587551	30	A	GCG	L	CTG	0,053394254
fabZ	001-A02K_3587547	30	C	TGC	L	CTG	-0,000837248
fabZ	001-A02K_3587540	30	D	GAT	L	CTG	-1,031178257
fabZ	001-A02K_3587539	30	E	GAA	L	CTG	-1,466410276
fabZ	001-A02K_3587543	30	F	TTT	L	CTG	-1,53463371
fabZ	001-A02K_3587541	30	G	GGC	L	CTG	-0,405779081
fabZ	001-A02K_3587537	30	H	CAT	L	CTG	-1,175933794
fabZ	001-A02K_3587536	30	I	ATT	L	CTG	-0,430237997
fabZ	001-A02K_3587535	30	K	AAA	L	CTG	-1,360668301
fabZ	001-A02K_3587554	30	L	TTA	L	CTG	0,091089257
fabZ	001-A02K_3587550	30	M	ATG	L	CTG	-0,554252501
fabZ	001-A02K_3587544	30	N	AAC	L	CTG	-0,077361731
fabZ	001-A02K_3587549	30	P	CCG	L	CTG	-0,187828375
fabZ	001-A02K_3587548	30	Q	CAG	L	CTG	-0,207050898
fabZ	001-A02K_3587538	30	R	CGT	L	CTG	-0,559844352
fabZ	001-A02K_3587546	30	S	AGC	L	CTG	0,091230559
fabZ	001-A02K_3587545	30	T	ACC	L	CTG	0,192369927
fabZ	001-A02K_3587552	30	V	GTG	L	CTG	0,497663065
fabZ	001-A02K_3587553	30	W	TGG	L	CTG	-0,191412416
fabZ	001-A02K_3587542	30	Y	TAT	L	CTG	-0,7189338
fabZ	001-A02K_3587560	31	A	GCG	D	GAT	-0,161222724
fabZ	001-A02K_3587571	31	C	TGC	D	GAT	-0,225894558
fabZ	001-A02K_3587559	31	D	GAC	D	GAT	-0,158496769
fabZ	001-A02K_3587574	31	E	GAA	D	GAT	-0,019425375
fabZ	001-A02K_3587573	31	F	TTT	D	GAT	-0,129131884
fabZ	001-A02K_3587561	31	G	GGC	D	GAT	-0,111518248
fabZ	001-A02K_3587558	31	H	CAT	D	GAT	-0,031882607
fabZ	001-A02K_3587567	31	I	ATT	D	GAT	0,07779438
fabZ	001-A02K_3587555	31	K	AAA	D	GAT	-0,14603774
fabZ	001-A02K_3587570	31	L	CTG	D	GAT	0,213338997
fabZ	001-A02K_3587566	31	M	ATG	D	GAT	0,018933277
fabZ	001-A02K_3587556	31	N	AAC	D	GAT	-0,147425481
fabZ	001-A02K_3587568	31	P	CCG	D	GAT
fabZ	001-A02K_3587557	31	Q	CAG	D	GAT	-0,035771345
fabZ	001-A02K_3587569	31	R	CGT	D	GAT	0,078794058
fabZ	001-A02K_3587565	31	S	AGC	D	GAT	-0,053009625
fabZ	001-A02K_3587564	31	T	ACC	D	GAT	0,132340305
fabZ	001-A02K_3587562	31	V	GTG	D	GAT	-0,141805811
fabZ	001-A02K_3587572	31	W	TGG	D	GAT	-0,117974272
fabZ	001-A02K_3587563	31	Y	TAT	D	GAT	-0,015533556
fabZ	001-A02K_3587591	32	A	GCG	F	TTT	-0,500830841
fabZ	001-A02K_3587593	32	C	TGC	F	TTT	-0,033780577
fabZ	001-A02K_3587590	32	D	GAT	F	TTT	-0,330364866
fabZ	001-A02K_3587589	32	E	GAA	F	TTT	-0,001645721
fabZ	001-A02K_3587579	32	F	TTC	F	TTT	-0,310312363
fabZ	001-A02K_3587592	32	G	GGC	F	TTT	-0,276893919
fabZ	001-A02K_3587586	32	H	CAT	F	TTT	0,305768154
fabZ	001-A02K_3587580	32	I	ATT	F	TTT	-0,004980846
fabZ	001-A02K_3587581	32	K	AAA	F	TTT	0,197265597
fabZ	001-A02K_3587576	32	L	CTG	F	TTT	-0,789480408
fabZ	001-A02K_3587575	32	M	ATG	F	TTT	-1,802718308
fabZ	001-A02K_3587582	32	N	AAC	F	TTT	0,139810931
fabZ	001-A02K_3587587	32	P	CCG	F	TTT
fabZ	001-A02K_3587585	32	Q	CAG	F	TTT	0,023318072
fabZ	001-A02K_3587588	32	R	CGT	F	TTT	-0,592395839
fabZ	001-A02K_3587584	32	S	AGC	F	TTT	0,327381239
fabZ	001-A02K_3587583	32	T	ACC	F	TTT	-0,193772737
fabZ	001-A02K_3587577	32	V	GTG	F	TTT	-0,236967421
fabZ	001-A02K_3587594	32	W	TGG	F	TTT	-0,006302506
fabZ	001-A02K_3587578	32	Y	TAT	F	TTT	-1,407148026
fabZ	001-A02K_3587608	33	A	GCG	E	GAA	0,285213927
fabZ	001-A02K_3587611	33	C	TGC	E	GAA	-0,308479336
fabZ	001-A02K_3587614	33	D	GAT	E	GAA	-0,122625393
fabZ	001-A02K_3587599	33	E	GAG	E	GAA	-0,113574223
fabZ	001-A02K_3587613	33	F	TTT	E	GAA	-0,057728517
fabZ	001-A02K_3587609	33	G	GGC	E	GAA	-0,268662658
fabZ	001-A02K_3587598	33	H	CAT	E	GAA	-0,107903331
fabZ	001-A02K_3587604	33	I	ATT	E	GAA	0,853400905
fabZ	001-A02K_3587595	33	K	AAA	E	GAA	-1,776275466
fabZ	001-A02K_3587607	33	L	CTG	E	GAA	-0,394017915
fabZ	001-A02K_3587603	33	M	ATG	E	GAA	0,09306422
fabZ	001-A02K_3587596	33	N	AAC	E	GAA	-0,011864948
fabZ	001-A02K_3587605	33	P	CCG	E	GAA
fabZ	001-A02K_3587597	33	Q	CAG	E	GAA	-0,266708245
fabZ	001-A02K_3587606	33	R	CGT	E	GAA	-0,176507408
fabZ	001-A02K_3587602	33	S	AGC	E	GAA	-0,215956082
fabZ	001-A02K_3587601	33	T	ACC	E	GAA	0,087883978
fabZ	001-A02K_3587610	33	V	GTG	E	GAA	0,139578524
fabZ	001-A02K_3587612	33	W	TGG	E	GAA	0,778567445
fabZ	001-A02K_3587600	33	Y	TAT	E	GAA	0,024873495
fabZ	001-A02K_3587628	34	A	GCG	E	GAA	0,506071845
fabZ	001-A02K_3587631	34	C	TGC	E	GAA	0,471957591
fabZ	001-A02K_3587619	34	D	GAT	E	GAA	0,028258774
fabZ	001-A02K_3587618	34	E	GAG	E	GAA	-0,33003066
fabZ	001-A02K_3587633	34	F	TTT	E	GAA	0,130429168
fabZ	001-A02K_3587629	34	G	GGC	E	GAA	-0,236878521
fabZ	001-A02K_3587617	34	H	CAT	E	GAA	0,05473157
fabZ	001-A02K_3587624	34	I	ATT	E	GAA	-0,200021412
fabZ	001-A02K_3587634	34	K	AAA	E	GAA	0,290659578
fabZ	001-A02K_3587627	34	L	CTG	E	GAA	0,09955885
fabZ	001-A02K_3587623	34	M	ATG	E	GAA	0,305234899
fabZ	001-A02K_3587615	34	N	AAC	E	GAA	0,148756265
fabZ	001-A02K_3587625	34	P	CCG	E	GAA	-0,015291383
fabZ	001-A02K_3587616	34	Q	CAG	E	GAA	-0,208967379
fabZ	001-A02K_3587626	34	R	CGT	E	GAA	-0,089036627
fabZ	001-A02K_3587622	34	S	AGC	E	GAA	-0,047143031
fabZ	001-A02K_3587621	34	T	ACC	E	GAA	-0,373026031
fabZ	001-A02K_3587630	34	V	GTG	E	GAA	-0,390162324
fabZ	001-A02K_3587632	34	W	TGG	E	GAA	-0,346314029
fabZ	001-A02K_3587620	34	Y	TAT	E	GAA	-0,017329252
fabZ	001-A02K_3587643	35	A	GCG	G	GGT	0,036444221
fabZ	001-A02K_3587651	35	C	TGC	G	GGT	-0,192883944
fabZ	001-A02K_3587639	35	D	GAT	G	GGT	-0,416494554
fabZ	001-A02K_3587642	35	E	GAA	G	GGT	-0,029377804
fabZ	001-A02K_3587645	35	F	TTT	G	GGT	-0,040396316
fabZ	001-A02K_3587654	35	G	GGC	G	GGT	-0,069281426
fabZ	001-A02K_3587638	35	H	CAT	G	GGT	0,067370301
fabZ	001-A02K_3587641	35	I	ATT	G	GGT	-0,151906822
fabZ	001-A02K_3587635	35	K	AAA	G	GGT	-0,477336988
fabZ	001-A02K_3587650	35	L	CTG	G	GGT	-0,055775137
fabZ	001-A02K_3587648	35	M	ATG	G	GGT	-0,371891504
fabZ	001-A02K_3587636	35	N	AAC	G	GGT	0,089063243
fabZ	001-A02K_3587649	35	P	CCG	G	GGT	-0,095453798
fabZ	001-A02K_3587637	35	Q	CAG	G	GGT	0,091883527
fabZ	001-A02K_3587653	35	R	CGT	G	GGT	-0,051958109
fabZ	001-A02K_3587647	35	S	AGC	G	GGT	-0,010130247
fabZ	001-A02K_3587646	35	T	ACC	G	GGT	0,025620054
fabZ	001-A02K_3587644	35	V	GTG	G	GGT	0,824765026
fabZ	001-A02K_3587652	35	W	TGG	G	GGT	0,131094609
fabZ	001-A02K_3587640	35	Y	TAT	G	GGT	0,405388704
fabZ	001-A02K_3587666	36	A	GCG	R	CGT	0,066885081
fabZ	001-A02K_3587670	36	C	TGC	R	CGT	0,290230092
fabZ	001-A02K_3587665	36	D	GAT	R	CGT	0,133177878
fabZ	001-A02K_3587674	36	E	GAA	R	CGT	-0,185016188
fabZ	001-A02K_3587672	36	F	TTT	R	CGT	-0,252286707
fabZ	001-A02K_3587667	36	G	GGC	R	CGT	0,050761904
fabZ	001-A02K_3587659	36	H	CAT	R	CGT	0,026985272
fabZ	001-A02K_3587661	36	I	ATT	R	CGT	0,560817822
fabZ	001-A02K_3587655	36	K	AAA	R	CGT	0,258199328
fabZ	001-A02K_3587664	36	L	CTG	R	CGT	-0,19349924
fabZ	001-A02K_3587658	36	M	ATG	R	CGT	-0,103505644
fabZ	001-A02K_3587656	36	N	AAC	R	CGT	0,447792784
fabZ	001-A02K_3587663	36	P	CCG	R	CGT	0,78230661
fabZ	001-A02K_3587662	36	Q	CAG	R	CGT	-0,261929073
fabZ	001-A02K_3587673	36	R	AGA	R	CGT	-0,0564883
fabZ	001-A02K_3587660	36	S	AGC	R	CGT	0,281911102
fabZ	001-A02K_3587657	36	T	ACC	R	CGT	0,126202888
fabZ	001-A02K_3587668	36	V	GTG	R	CGT	0,215575847
fabZ	001-A02K_3587671	36	W	TGG	R	CGT	-0,141304351
fabZ	001-A02K_3587669	36	Y	TAT	R	CGT	-0,300248056
fabZ	001-A02K_3587682	37	A	GCG	F	TTT	0,406578779
fabZ	001-A02K_3587694	37	C	TGC	F	TTT	0,517265165
fabZ	001-A02K_3587693	37	D	GAT	F	TTT	-0,032315293
fabZ	001-A02K_3587681	37	E	GAA	F	TTT	-0,436610562
fabZ	001-A02K_3587689	37	F	TTC	F	TTT	0,172642017
fabZ	001-A02K_3587683	37	G	GGC	F	TTT	0,52828167
fabZ	001-A02K_3587691	37	H	CAT	F	TTT	-0,037703927
fabZ	001-A02K_3587690	37	I	ATT	F	TTT	0,187998129
fabZ	001-A02K_3587675	37	K	AAA	F	TTT	0,020680666
fabZ	001-A02K_3587688	37	L	CTG	F	TTT	-0,220845481
fabZ	001-A02K_3587687	37	M	ATG	F	TTT	-0,223794585
fabZ	001-A02K_3587676	37	N	AAC	F	TTT	-0,576907511
fabZ	001-A02K_3587680	37	P	CCG	F	TTT	-0,588735674
fabZ	001-A02K_3587679	37	Q	CAG	F	TTT	0,213099653
fabZ	001-A02K_3587692	37	R	CGT	F	TTT	-0,315910694
fabZ	001-A02K_3587678	37	S	AGC	F	TTT	0,008502502
fabZ	001-A02K_3587677	37	T	ACC	F	TTT	0,326148208
fabZ	001-A02K_3587685	37	V	GTG	F	TTT	0,191200912
fabZ	001-A02K_3587686	37	W	TGG	F	TTT	-0,385800468
fabZ	001-A02K_3587684	37	Y	TAT	F	TTT	-0,45279439
fabZ	001-A02K_3587711	38	A	GCG	L	CTG	-0,345903333
fabZ	001-A02K_3587710	38	C	TGC	L	CTG	0,003834368
fabZ	001-A02K_3587708	38	D	GAT	L	CTG
fabZ	001-A02K_3587707	38	E	GAA	L	CTG
fabZ	001-A02K_3587702	38	F	TTT	L	CTG	-0,198399447
fabZ	001-A02K_3587699	38	G	GGC	L	CTG	0,975585386
fabZ	001-A02K_3587713	38	H	CAT	L	CTG
fabZ	001-A02K_3587696	38	I	ATT	L	CTG	-0,010069521
fabZ	001-A02K_3587703	38	K	AAA	L	CTG
fabZ	001-A02K_3587701	38	L	TTA	L	CTG	-0,16782038
fabZ	001-A02K_3587695	38	M	ATG	L	CTG	0,024793518
fabZ	001-A02K_3587704	38	N	AAC	L	CTG
fabZ	001-A02K_3587698	38	P	CCG	L	CTG
fabZ	001-A02K_3587697	38	Q	CAG	L	CTG
fabZ	001-A02K_3587714	38	R	CGT	L	CTG
fabZ	001-A02K_3587706	38	S	AGC	L	CTG	-0,701036487
fabZ	001-A02K_3587705	38	T	ACC	L	CTG	-0,222003704
fabZ	001-A02K_3587700	38	V	GTG	L	CTG	0,196233305
fabZ	001-A02K_3587712	38	W	TGG	L	CTG
fabZ	001-A02K_3587709	38	Y	TAT	L	CTG
fabZ	001-A02K_3587723	39	A	GCG	R	CGC	-0,269681996
fabZ	001-A02K_3587716	39	C	TGC	R	CGC	-0,10972993
fabZ	001-A02K_3587722	39	D	GAT	R	CGC	0,63982977
fabZ	001-A02K_3587721	39	E	GAA	R	CGC	-0,593765723
fabZ	001-A02K_3587718	39	F	TTT	R	CGC	-0,158092057
fabZ	001-A02K_3587731	39	G	GGC	R	CGC	0,157322147
fabZ	001-A02K_3587728	39	H	CAT	R	CGC	-0,115579109
fabZ	001-A02K_3587720	39	I	ATT	R	CGC	0,096170937
fabZ	001-A02K_3587732	39	K	AAA	R	CGC	-0,085278797
fabZ	001-A02K_3587730	39	L	CTG	R	CGC	-0,12294577
fabZ	001-A02K_3587719	39	M	ATG	R	CGC	-0,023363223
fabZ	001-A02K_3587733	39	N	AAC	R	CGC	-0,310835816
fabZ	001-A02K_3587729	39	P	CCG	R	CGC
fabZ	001-A02K_3587727	39	Q	CAG	R	CGC	0,144962532
fabZ	001-A02K_3587725	39	R	AGA	R	CGC	0,143242558
fabZ	001-A02K_3587726	39	S	AGC	R	CGC	-0,096400354
fabZ	001-A02K_3587734	39	T	ACC	R	CGC	-0,112655766
fabZ	001-A02K_3587724	39	V	GTG	R	CGC	0,315754273
fabZ	001-A02K_3587717	39	W	TGG	R	CGC	-0,201809174
fabZ	001-A02K_3587715	39	Y	TAT	R	CGC	-0,112718785
fabZ	001-A02K_3587738	40	A	GCG	A	GCA	-0,045575177
fabZ	001-A02K_3587752	40	C	TGC	A	GCA	0,335256195
fabZ	001-A02K_3587748	40	D	GAT	A	GCA
fabZ	001-A02K_3587737	40	E	GAA	A	GCA
fabZ	001-A02K_3587754	40	F	TTT	A	GCA	0,092948672
fabZ	001-A02K_3587749	40	G	GGC	A	GCA	-0,138749778
fabZ	001-A02K_3587745	40	H	CAT	A	GCA
fabZ	001-A02K_3587743	40	I	ATT	A	GCA	-0,053191188
fabZ	001-A02K_3587739	40	K	AAA	A	GCA
fabZ	001-A02K_3587747	40	L	CTG	A	GCA	-0,057583493
fabZ	001-A02K_3587742	40	M	ATG	A	GCA	1,127139487
fabZ	001-A02K_3587740	40	N	AAC	A	GCA
fabZ	001-A02K_3587736	40	P	CCG	A	GCA
fabZ	001-A02K_3587744	40	Q	CAG	A	GCA
fabZ	001-A02K_3587746	40	R	CGT	A	GCA
fabZ	001-A02K_3587741	40	S	AGC	A	GCA	0,049618312
fabZ	001-A02K_3587735	40	T	ACC	A	GCA	-0,081829203
fabZ	001-A02K_3587750	40	V	GTG	A	GCA	0,027178745
fabZ	001-A02K_3587753	40	W	TGG	A	GCA	-0,82475599
fabZ	001-A02K_3587751	40	Y	TAT	A	GCA	0,569450114
fabZ	001-A02K_3587767	41	A	GCG	V	GTA	-0,131319111
fabZ	001-A02K_3587771	41	C	TGC	V	GTA	-0,138310089
fabZ	001-A02K_3587766	41	D	GAT	V	GTA
fabZ	001-A02K_3587765	41	E	GAA	V	GTA	-0,357451025
fabZ	001-A02K_3587773	41	F	TTT	V	GTA	-0,612737493
fabZ	001-A02K_3587768	41	G	GGC	V	GTA	0,124704521
fabZ	001-A02K_3587761	41	H	CAT	V	GTA	0,11368619
fabZ	001-A02K_3587759	41	I	ATT	V	GTA	0,227177907
fabZ	001-A02K_3587774	41	K	AAA	V	GTA	0,506398333
fabZ	001-A02K_3587764	41	L	CTG	V	GTA	0,087538673
fabZ	001-A02K_3587758	41	M	ATG	V	GTA	0,024248599
fabZ	001-A02K_3587755	41	N	AAC	V	GTA	-0,246136781
fabZ	001-A02K_3587762	41	P	CCG	V	GTA
fabZ	001-A02K_3587760	41	Q	CAG	V	GTA	0,354698037
fabZ	001-A02K_3587763	41	R	CGT	V	GTA	-0,395601265
fabZ	001-A02K_3587757	41	S	AGC	V	GTA	0,187365622
fabZ	001-A02K_3587756	41	T	ACC	V	GTA	-0,204173202
fabZ	001-A02K_3587769	41	V	GTG	V	GTA	0,350188271
fabZ	001-A02K_3587772	41	W	TGG	V	GTA	-0,09947691
fabZ	001-A02K_3587770	41	Y	TAT	V	GTA	0,328615341
fabZ	001-A02K_3587789	42	A	GCG	K	AAA
fabZ	001-A02K_3587792	42	C	TGC	K	AAA
fabZ	001-A02K_3587779	42	D	GAT	K	AAA
fabZ	001-A02K_3587781	42	E	GAA	K	AAA
fabZ	001-A02K_3587794	42	F	TTT	K	AAA
fabZ	001-A02K_3587790	42	G	GGC	K	AAA
fabZ	001-A02K_3587778	42	H	CAT	K	AAA	-0,016945269
fabZ	001-A02K_3587785	42	I	ATT	K	AAA
fabZ	001-A02K_3587196	42	K	AAG	K	AAA	0,008212203
fabZ	001-A02K_3587788	42	L	CTG	K	AAA
fabZ	001-A02K_3587784	42	M	ATG	K	AAA
fabZ	001-A02K_3587775	42	N	AAC	K	AAA	0,07423431
fabZ	001-A02K_3587786	42	P	CCG	K	AAA
fabZ	001-A02K_3587777	42	Q	CAG	K	AAA
fabZ	001-A02K_3587787	42	R	CGT	K	AAA	0,293615953
fabZ	001-A02K_3587783	42	S	AGC	K	AAA
fabZ	001-A02K_3587782	42	T	ACC	K	AAA
fabZ	001-A02K_3587791	42	V	GTG	K	AAA
fabZ	001-A02K_3587793	42	W	TGG	K	AAA
fabZ	001-A02K_3587780	42	Y	TAT	K	AAA
fabZ	001-A02K_3587208	43	A	GCG	N	AAT	-0,434876576
fabZ	001-A02K_3587212	43	C	TGC	N	AAT	0,654394159
fabZ	001-A02K_3587201	43	D	GAT	N	AAT
fabZ	001-A02K_3587200	43	E	GAA	N	AAT
fabZ	001-A02K_3587214	43	F	TTT	N	AAT	-0,605160196
fabZ	001-A02K_3587209	43	G	GGC	N	AAT	-0,330311795
fabZ	001-A02K_3587204	43	H	CAT	N	AAT	-0,080472632
fabZ	001-A02K_3587203	43	I	ATT	N	AAT	-0,026662606
fabZ	001-A02K_3587195	43	K	AAA	N	AAT
fabZ	001-A02K_3587207	43	L	CTG	N	AAT	-0,135943035
fabZ	001-A02K_3587202	43	M	ATG	N	AAT	0,048153346
fabZ	001-A02K_3587196	43	N	AAC	N	AAT	0,008212203
fabZ	001-A02K_3587205	43	P	CCG	N	AAT	-0,086661691
fabZ	001-A02K_3587199	43	Q	CAG	N	AAT	0,349752862
fabZ	001-A02K_3587206	43	R	CGT	N	AAT
fabZ	001-A02K_3587198	43	S	AGC	N	AAT	0,022133649
fabZ	001-A02K_3587197	43	T	ACC	N	AAT	-0,049753944
fabZ	001-A02K_3587210	43	V	GTG	N	AAT	0,610796169
fabZ	001-A02K_3587213	43	W	TGG	N	AAT
fabZ	001-A02K_3587211	43	Y	TAT	N	AAT	0,081349808
fabZ	001-A02K_3587225	44	A	GCG	V	GTC	-0,433003254
fabZ	001-A02K_3587227	44	C	TGC	V	GTC	-0,476373586
fabZ	001-A02K_3587224	44	D	GAT	V	GTC
fabZ	001-A02K_3587223	44	E	GAA	V	GTC
fabZ	001-A02K_3587233	44	F	TTT	V	GTC
fabZ	001-A02K_3587226	44	G	GGC	V	GTC
fabZ	001-A02K_3587219	44	H	CAT	V	GTC	-0,060455498
fabZ	001-A02K_3587230	44	I	ATT	V	GTC	-0,341101119
fabZ	001-A02K_3587228	44	K	AAA	V	GTC
fabZ	001-A02K_3587222	44	L	CTG	V	GTC	-0,420196525
fabZ	001-A02K_3587229	44	M	ATG	V	GTC	0,100037473
fabZ	001-A02K_3587215	44	N	AAC	V	GTC	-0,082789818
fabZ	001-A02K_3587220	44	P	CCG	V	GTC	0,227998983
fabZ	001-A02K_3587218	44	Q	CAG	V	GTC	-0,27471233
fabZ	001-A02K_3587221	44	R	CGT	V	GTC
fabZ	001-A02K_3587217	44	S	AGC	V	GTC	0,154197829
fabZ	001-A02K_3587216	44	T	ACC	V	GTC	0,167307866
fabZ	001-A02K_3587234	44	V	GTG	V	GTC	0,049860689
fabZ	001-A02K_3587232	44	W	TGG	V	GTC
fabZ	001-A02K_3587231	44	Y	TAT	V	GTC
fabZ	001-A02K_3587247	45	A	GCG	S	TCT	-0,091155289
fabZ	001-A02K_3587251	45	C	TGC	S	TCT	0,317006771
fabZ	001-A02K_3587246	45	D	GAT	S	TCT
fabZ	001-A02K_3587245	45	E	GAA	S	TCT
fabZ	001-A02K_3587253	45	F	TTT	S	TCT
fabZ	001-A02K_3587248	45	G	GGC	S	TCT	-0,122106905
fabZ	001-A02K_3587241	45	H	CAT	S	TCT
fabZ	001-A02K_3587239	45	I	ATT	S	TCT
fabZ	001-A02K_3587235	45	K	AAA	S	TCT
fabZ	001-A02K_3587244	45	L	CTG	S	TCT
fabZ	001-A02K_3587238	45	M	ATG	S	TCT
fabZ	001-A02K_3587236	45	N	AAC	S	TCT
fabZ	001-A02K_3587242	45	P	CCG	S	TCT
fabZ	001-A02K_3587240	45	Q	CAG	S	TCT
fabZ	001-A02K_3587243	45	R	CGT	S	TCT
fabZ	001-A02K_3587254	45	S	AGC	S	TCT	0,199029938
fabZ	001-A02K_3587237	45	T	ACC	S	TCT	-0,109490413
fabZ	001-A02K_3587249	45	V	GTG	S	TCT
fabZ	001-A02K_3587252	45	W	TGG	S	TCT
fabZ	001-A02K_3587250	45	Y	TAT	S	TCT
fabZ	001-A02K_3587268	46	A	GCG	V	GTC	0,300173571
fabZ	001-A02K_3587272	46	C	TGC	V	GTC	0,075342447
fabZ	001-A02K_3587267	46	D	GAT	V	GTC
fabZ	001-A02K_3587266	46	E	GAA	V	GTC
fabZ	001-A02K_3587274	46	F	TTT	V	GTC	-0,040073649
fabZ	001-A02K_3587269	46	G	GGC	V	GTC	-0,172246504
fabZ	001-A02K_3587262	46	H	CAT	V	GTC	-0,207790038
fabZ	001-A02K_3587260	46	I	ATT	V	GTC	-0,063050467
fabZ	001-A02K_3587255	46	K	AAA	V	GTC	-0,271316735
fabZ	001-A02K_3587265	46	L	CTG	V	GTC	0,457554818
fabZ	001-A02K_3587259	46	M	ATG	V	GTC	-0,142574945
fabZ	001-A02K_3587256	46	N	AAC	V	GTC	-0,116111892
fabZ	001-A02K_3587263	46	P	CCG	V	GTC	-3,655294052
fabZ	001-A02K_3587261	46	Q	CAG	V	GTC	0,245850277
fabZ	001-A02K_3587264	46	R	CGT	V	GTC
fabZ	001-A02K_3587258	46	S	AGC	V	GTC	0,258337329
fabZ	001-A02K_3587257	46	T	ACC	V	GTC	-0,110043453
fabZ	001-A02K_3587270	46	V	GTG	V	GTC	-0,056620807
fabZ	001-A02K_3587273	46	W	TGG	V	GTC	0,233996095
fabZ	001-A02K_3587271	46	Y	TAT	V	GTC	-0,358278833
fabZ	001-A02K_3587288	47	A	GCG	N	AAT	0,202557967
fabZ	001-A02K_3587292	47	C	TGC	N	AAT	-0,200302173
fabZ	001-A02K_3587287	47	D	GAT	N	AAT	0,573255006
fabZ	001-A02K_3587286	47	E	GAA	N	AAT
fabZ	001-A02K_3587294	47	F	TTT	N	AAT
fabZ	001-A02K_3587289	47	G	GGC	N	AAT	0,278181568
fabZ	001-A02K_3587282	47	H	CAT	N	AAT	-0,045825564
fabZ	001-A02K_3587280	47	I	ATT	N	AAT	0,299954371
fabZ	001-A02K_3587275	47	K	AAA	N	AAT
fabZ	001-A02K_3587285	47	L	CTG	N	AAT	0,107538312
fabZ	001-A02K_3587279	47	M	ATG	N	AAT	0,19492899
fabZ	001-A02K_3587276	47	N	AAC	N	AAT	1,041210705
fabZ	001-A02K_3587283	47	P	CCG	N	AAT	-3,330255608
fabZ	001-A02K_3587281	47	Q	CAG	N	AAT	0,052646833
fabZ	001-A02K_3587284	47	R	CGT	N	AAT
fabZ	001-A02K_3587278	47	S	AGC	N	AAT	-0,112921032
fabZ	001-A02K_3587277	47	T	ACC	N	AAT	-0,443702022
fabZ	001-A02K_3587290	47	V	GTG	N	AAT	-0,096757307
fabZ	001-A02K_3587293	47	W	TGG	N	AAT
fabZ	001-A02K_3587291	47	Y	TAT	N	AAT	-1,228945264
fabZ	001-A02K_3587308	48	A	GCG	E	GAG	0,177047083
fabZ	001-A02K_3587312	48	C	TGC	E	GAG	-0,350737086
fabZ	001-A02K_3587307	48	D	GAT	E	GAG	0,211978789
fabZ	001-A02K_3587306	48	E	GAA	E	GAG	0,203646517
fabZ	001-A02K_3587314	48	F	TTT	E	GAG
fabZ	001-A02K_3587309	48	G	GGC	E	GAG	-0,40582787
fabZ	001-A02K_3587302	48	H	CAT	E	GAG
fabZ	001-A02K_3587300	48	I	ATT	E	GAG
fabZ	001-A02K_3587295	48	K	AAA	E	GAG
fabZ	001-A02K_3587305	48	L	CTG	E	GAG
fabZ	001-A02K_3587299	48	M	ATG	E	GAG
fabZ	001-A02K_3587296	48	N	AAC	E	GAG	0,181509786
fabZ	001-A02K_3587303	48	P	CCG	E	GAG
fabZ	001-A02K_3587301	48	Q	CAG	E	GAG	0,101448216
fabZ	001-A02K_3587304	48	R	CGT	E	GAG
fabZ	001-A02K_3587298	48	S	AGC	E	GAG	-0,084252011
fabZ	001-A02K_3587297	48	T	ACC	E	GAG	-0,047658827
fabZ	001-A02K_3587310	48	V	GTG	E	GAG	0,046402839
fabZ	001-A02K_3587313	48	W	TGG	E	GAG	-3,735850919
fabZ	001-A02K_3587311	48	Y	TAT	E	GAG
fabZ	001-A02K_3587328	49	A	GCG	P	CCA	-0,016858388
fabZ	001-A02K_3587332	49	C	TGC	P	CCA	-0,652750665
fabZ	001-A02K_3587327	49	D	GAT	P	CCA	0,092635144
fabZ	001-A02K_3587326	49	E	GAA	P	CCA	-0,572875671
fabZ	001-A02K_3587334	49	F	TTT	P	CCA	0,336549236
fabZ	001-A02K_3587329	49	G	GGC	P	CCA	-0,028437263
fabZ	001-A02K_3587322	49	H	CAT	P	CCA	0,082983511
fabZ	001-A02K_3587320	49	I	ATT	P	CCA	0,203254298
fabZ	001-A02K_3587315	49	K	AAA	P	CCA	-0,129700103
fabZ	001-A02K_3587325	49	L	CTG	P	CCA	0,082188721
fabZ	001-A02K_3587319	49	M	ATG	P	CCA	0,226149355
fabZ	001-A02K_3587316	49	N	AAC	P	CCA	0,251049466
fabZ	001-A02K_3587323	49	P	CCG	P	CCA	0,163910468
fabZ	001-A02K_3587321	49	Q	CAG	P	CCA	-0,185499523
fabZ	001-A02K_3587324	49	R	CGT	P	CCA	0,160373621
fabZ	001-A02K_3587318	49	S	AGC	P	CCA	-0,17681767
fabZ	001-A02K_3587317	49	T	ACC	P	CCA	0,114531688
fabZ	001-A02K_3587330	49	V	GTG	P	CCA	0,508462831
fabZ	001-A02K_3587333	49	W	TGG	P	CCA	-0,245675164
fabZ	001-A02K_3587331	49	Y	TAT	P	CCA	0,177048844
fabZ	001-A02K_3587348	50	A	GCG	F	TTC	0,063480694
fabZ	001-A02K_3587352	50	C	TGC	F	TTC	-0,029333397
fabZ	001-A02K_3587347	50	D	GAT	F	TTC	-0,110018301
fabZ	001-A02K_3587346	50	E	GAA	F	TTC	-0,036667734
fabZ	001-A02K_3587354	50	F	TTT	F	TTC	0,153615667
fabZ	001-A02K_3587349	50	G	GGC	F	TTC	-0,217768682
fabZ	001-A02K_3587342	50	H	CAT	F	TTC	-0,128955916
fabZ	001-A02K_3587340	50	I	ATT	F	TTC	-0,277063151
fabZ	001-A02K_3587335	50	K	AAA	F	TTC	-1,00116305
fabZ	001-A02K_3587345	50	L	CTG	F	TTC	0,210245169
fabZ	001-A02K_3587339	50	M	ATG	F	TTC	0,310008917
fabZ	001-A02K_3587336	50	N	AAC	F	TTC	-0,020173288
fabZ	001-A02K_3587343	50	P	CCG	F	TTC	-0,012618672
fabZ	001-A02K_3587341	50	Q	CAG	F	TTC	-0,160240908
fabZ	001-A02K_3587344	50	R	CGT	F	TTC
fabZ	001-A02K_3587338	50	S	AGC	F	TTC	-0,180504459
fabZ	001-A02K_3587337	50	T	ACC	F	TTC	0,030928772
fabZ	001-A02K_3587350	50	V	GTG	F	TTC	0,441512441
fabZ	001-A02K_3587353	50	W	TGG	F	TTC	0,391118918
fabZ	001-A02K_3587351	50	Y	TAT	F	TTC	-0,090882758
fabZ	001-A02K_3587361	51	A	GCG	F	TTC	0,203136267
fabZ	001-A02K_3587373	51	C	TGC	F	TTC	-0,026123037
fabZ	001-A02K_3587370	51	D	GAT	F	TTC	-3,626512882
fabZ	001-A02K_3587369	51	E	GAA	F	TTC
fabZ	001-A02K_3587374	51	F	TTT	F	TTC	0,370389665
fabZ	001-A02K_3587371	51	G	GGC	F	TTC	-0,010269388
fabZ	001-A02K_3587368	51	H	CAT	F	TTC	-0,617921973
fabZ	001-A02K_3587356	51	I	ATT	F	TTC	-0,12049684
fabZ	001-A02K_3587364	51	K	AAA	F	TTC	-1,347619933
fabZ	001-A02K_3587360	51	L	CTG	F	TTC	0,01547113
fabZ	001-A02K_3587355	51	M	ATG	F	TTC	0,017339671
fabZ	001-A02K_3587365	51	N	AAC	F	TTC	-0,104637451
fabZ	001-A02K_3587358	51	P	CCG	F	TTC	-0,673592604
fabZ	001-A02K_3587357	51	Q	CAG	F	TTC	-0,176240422
fabZ	001-A02K_3587359	51	R	CGT	F	TTC
fabZ	001-A02K_3587367	51	S	AGC	F	TTC	-0,145359591
fabZ	001-A02K_3587366	51	T	ACC	F	TTC	-0,784743418
fabZ	001-A02K_3587362	51	V	GTG	F	TTC	-0,068207054
fabZ	001-A02K_3587363	51	W	TGG	F	TTC	0,149583385
fabZ	001-A02K_3587372	51	Y	TAT	F	TTC	0,735519658
fabZ	001-A02K_3587391	52	A	GCG	Q	CAG	0,07723148
fabZ	001-A02K_3587386	52	C	TGC	Q	CAG	-0,040366241
fabZ	001-A02K_3587384	52	D	GAT	Q	CAG	-0,287064077
fabZ	001-A02K_3587383	52	E	GAA	Q	CAG	0,105301953
fabZ	001-A02K_3587387	52	F	TTT	Q	CAG	0,069121888
fabZ	001-A02K_3587392	52	G	GGC	Q	CAG	-0,271136829
fabZ	001-A02K_3587380	52	H	CAT	Q	CAG	-0,002138018
fabZ	001-A02K_3587379	52	I	ATT	Q	CAG	-0,054890398
fabZ	001-A02K_3587375	52	K	AAA	Q	CAG	0,217728293
fabZ	001-A02K_3587382	52	L	CTG	Q	CAG	-0,244021594
fabZ	001-A02K_3587388	52	M	ATG	Q	CAG	-0,091796821
fabZ	001-A02K_3587376	52	N	AAC	Q	CAG	0,307024995
fabZ	001-A02K_3587381	52	P	CCG	Q	CAG	0,110311806
fabZ	001-A02K_3587389	52	Q	CAA	Q	CAG	0,291129129
fabZ	001-A02K_3587390	52	R	CGT	Q	CAG	-0,451040726
fabZ	001-A02K_3587378	52	S	AGC	Q	CAG	-0,007096846
fabZ	001-A02K_3587377	52	T	ACC	Q	CAG	0,060310925
fabZ	001-A02K_3587393	52	V	GTG	Q	CAG	0,001866797
fabZ	001-A02K_3587394	52	W	TGG	Q	CAG	0,224073178
fabZ	001-A02K_3587385	52	Y	TAT	Q	CAG	0,148858354
fabZ	001-A02K_3587412	53	A	GCG	G	GGC	0,066134422
fabZ	001-A02K_3587405	53	C	TGC	G	GGC
fabZ	001-A02K_3587411	53	D	GAT	G	GGC
fabZ	001-A02K_3587410	53	E	GAA	G	GGC
fabZ	001-A02K_3587407	53	F	TTT	G	GGC
fabZ	001-A02K_3587413	53	G	GGT	G	GGC	0,079174645
fabZ	001-A02K_3587400	53	H	CAT	G	GGC
fabZ	001-A02K_3587398	53	I	ATT	G	GGC
fabZ	001-A02K_3587395	53	K	AAA	G	GGC
fabZ	001-A02K_3587403	53	L	CTG	G	GGC
fabZ	001-A02K_3587397	53	M	ATG	G	GGC
fabZ	001-A02K_3587408	53	N	AAC	G	GGC
fabZ	001-A02K_3587401	53	P	CCG	G	GGC
fabZ	001-A02K_3587399	53	Q	CAG	G	GGC	-4,731075759
fabZ	001-A02K_3587402	53	R	CGT	G	GGC
fabZ	001-A02K_3587396	53	S	AGC	G	GGC
fabZ	001-A02K_3587409	53	T	ACC	G	GGC
fabZ	001-A02K_3587414	53	V	GTG	G	GGC
fabZ	001-A02K_3587406	53	W	TGG	G	GGC
fabZ	001-A02K_3587404	53	Y	TAT	G	GGC
fabZ	001-A02K_3587428	54	A	GCG	H	CAT	-4,24421342
fabZ	001-A02K_3587432	54	C	TGC	H	CAT
fabZ	001-A02K_3587427	54	D	GAT	H	CAT
fabZ	001-A02K_3587426	54	E	GAA	H	CAT	-4,679949124
fabZ	001-A02K_3587434	54	F	TTT	H	CAT	-5,218293587
fabZ	001-A02K_3587429	54	G	GGC	H	CAT	-5,431836792
fabZ	001-A02K_3587421	54	H	CAC	H	CAT	0,422413738
fabZ	001-A02K_3587420	54	I	ATT	H	CAT
fabZ	001-A02K_3587415	54	K	AAA	H	CAT
fabZ	001-A02K_3587425	54	L	CTG	H	CAT
fabZ	001-A02K_3587419	54	M	ATG	H	CAT
fabZ	001-A02K_3587416	54	N	AAC	H	CAT	-4,800264686
fabZ	001-A02K_3587423	54	P	CCG	H	CAT	-3,809671405
fabZ	001-A02K_3587422	54	Q	CAG	H	CAT	-4,624012762
fabZ	001-A02K_3587424	54	R	CGT	H	CAT
fabZ	001-A02K_3587418	54	S	AGC	H	CAT	-4,701929399
fabZ	001-A02K_3587417	54	T	ACC	H	CAT	-5,812019222
fabZ	001-A02K_3587430	54	V	GTG	H	CAT	-2,702549789
fabZ	001-A02K_3587433	54	W	TGG	H	CAT	-5,683131467
fabZ	001-A02K_3587431	54	Y	TAT	H	CAT
fabZ	001-A02K_3587451	55	A	GCG	F	TTC
fabZ	001-A02K_3587441	55	C	TGC	F	TTC	-4,107521938
fabZ	001-A02K_3587450	55	D	GAT	F	TTC
fabZ	001-A02K_3587449	55	E	GAA	F	TTC
fabZ	001-A02K_3586877	55	F	TTT	F	TTC	-0,020526176
fabZ	001-A02K_3587452	55	G	GGC	F	TTC
fabZ	001-A02K_3587447	55	H	CAT	F	TTC
fabZ	001-A02K_3587436	55	I	ATT	F	TTC	0,194880193
fabZ	001-A02K_3587442	55	K	AAA	F	TTC
fabZ	001-A02K_3587437	55	L	CTG	F	TTC	-0,421595706
fabZ	001-A02K_3587435	55	M	ATG	F	TTC	-0,138182121
fabZ	001-A02K_3587443	55	N	AAC	F	TTC	0,169026843
fabZ	001-A02K_3587440	55	P	CCG	F	TTC
fabZ	001-A02K_3587446	55	Q	CAG	F	TTC
fabZ	001-A02K_3587448	55	R	CGT	F	TTC
fabZ	001-A02K_3587445	55	S	AGC	F	TTC
fabZ	001-A02K_3587444	55	T	ACC	F	TTC
fabZ	001-A02K_3587438	55	V	GTG	F	TTC	-0,469577273
fabZ	001-A02K_3587454	55	W	TGG	F	TTC	-0,02030451
fabZ	001-A02K_3587453	55	Y	TAT	F	TTC	-0,022179612
fabZ	001-A02K_3587458	56	A	GCG	P	CCT	0,136480302
fabZ	001-A02K_3587472	56	C	TGC	P	CCT	0,113184212
fabZ	001-A02K_3587468	56	D	GAT	P	CCT	0,1936972
fabZ	001-A02K_3587467	56	E	GAA	P	CCT	0,198010101
fabZ	001-A02K_3587474	56	F	TTT	P	CCT	-1,775331417
fabZ	001-A02K_3587469	56	G	GGC	P	CCT	-3,611745943
fabZ	001-A02K_3587456	56	H	CAT	P	CCT	0,110880318
fabZ	001-A02K_3587463	56	I	ATT	P	CCT	0,963531855
fabZ	001-A02K_3587459	56	K	AAA	P	CCT
fabZ	001-A02K_3587466	56	L	CTG	P	CCT	-0,118878055
fabZ	001-A02K_3587462	56	M	ATG	P	CCT	-1,398280854
fabZ	001-A02K_3587460	56	N	AAC	P	CCT	-0,443346694
fabZ	001-A02K_3587465	56	P	CCG	P	CCT	0,165392532
fabZ	001-A02K_3587464	56	Q	CAG	P	CCT	0,104397564
fabZ	001-A02K_3587457	56	R	CGT	P	CCT
fabZ	001-A02K_3587461	56	S	AGC	P	CCT	-0,125053672
fabZ	001-A02K_3587455	56	T	ACC	P	CCT	-0,75282378
fabZ	001-A02K_3587470	56	V	GTG	P	CCT	0,405025022
fabZ	001-A02K_3587473	56	W	TGG	P	CCT	-0,164984196
fabZ	001-A02K_3587471	56	Y	TAT	P	CCT	-1,444091548
fabZ	001-A02K_3587493	57	A	GCG	G	GGA	-0,126268834
fabZ	001-A02K_3587482	57	C	TGC	G	GGA	-0,111470088
fabZ	001-A02K_3587492	57	D	GAT	G	GGA	-1,385054725
fabZ	001-A02K_3587479	57	E	GAA	G	GGA	0,12258684
fabZ	001-A02K_3587484	57	F	TTT	G	GGA	0,140145295
fabZ	001-A02K_3587480	57	G	GGC	G	GGA	-0,093509009
fabZ	001-A02K_3587489	57	H	CAT	G	GGA	0,399163386
fabZ	001-A02K_3587477	57	I	ATT	G	GGA	0,087066369
fabZ	001-A02K_3587485	57	K	AAA	G	GGA	-0,280224129
fabZ	001-A02K_3587491	57	L	CTG	G	GGA	0,066648574
fabZ	001-A02K_3587476	57	M	ATG	G	GGA	0,207969677
fabZ	001-A02K_3587486	57	N	AAC	G	GGA	-0,133736522
fabZ	001-A02K_3587490	57	P	CCG	G	GGA	0,122078293
fabZ	001-A02K_3587488	57	Q	CAG	G	GGA	0,311587473
fabZ	001-A02K_3587478	57	R	CGT	G	GGA	-0,009731154
fabZ	001-A02K_3587475	57	S	AGC	G	GGA	0,053308863
fabZ	001-A02K_3587487	57	T	ACC	G	GGA	-0,315662903
fabZ	001-A02K_3587494	57	V	GTG	G	GGA	0,284819656
fabZ	001-A02K_3587483	57	W	TGG	G	GGA	0,26492148
fabZ	001-A02K_3587481	57	Y	TAT	G	GGA	-0,083115836
fabZ	001-A02K_3586886	58	A	GCG	K	AAA	-0,035593009
fabZ	001-A02K_3586893	58	C	TGC	K	AAA	-0,073509207
fabZ	001-A02K_3586885	58	D	GAT	K	AAA	0,105011731
fabZ	001-A02K_3586884	58	E	GAA	K	AAA	-0,076973811
fabZ	001-A02K_3586895	58	F	TTT	K	AAA	0,048118585
fabZ	001-A02K_3586887	58	G	GGC	K	AAA	-0,21810776
fabZ	001-A02K_3586883	58	H	CAT	K	AAA	0,376757467
fabZ	001-A02K_3586881	58	I	ATT	K	AAA	0,337924624
fabZ	001-A02K_3586877	58	K	AAG	K	AAA	-0,020526176
fabZ	001-A02K_3586892	58	L	CTG	K	AAA	-0,054807432
fabZ	001-A02K_3586880	58	M	ATG	K	AAA	0,216439377
fabZ	001-A02K_3586876	58	N	AAC	K	AAA	-0,063896631
fabZ	001-A02K_3586890	58	P	CCG	K	AAA
fabZ	001-A02K_3586882	58	Q	CAG	K	AAA	-0,061204681
fabZ	001-A02K_3586891	58	R	CGT	K	AAA	0,224210381
fabZ	001-A02K_3586879	58	S	AGC	K	AAA	-0,000625314
fabZ	001-A02K_3586878	58	T	ACC	K	AAA	-0,030880742
fabZ	001-A02K_3586888	58	V	GTG	K	AAA	0,08359816
fabZ	001-A02K_3586894	58	W	TGG	K	AAA
fabZ	001-A02K_3586889	58	Y	TAT	K	AAA	0,051956143
fabZ	001-A02K_3586909	59	A	GCG	P	CCG	0,103046909
fabZ	001-A02K_3586913	59	C	TGC	P	CCG	0,290326665
fabZ	001-A02K_3586908	59	D	GAT	P	CCG
fabZ	001-A02K_3586907	59	E	GAA	P	CCG	-3,447849265
fabZ	001-A02K_3586915	59	F	TTT	P	CCG	-0,008045489
fabZ	001-A02K_3586910	59	G	GGC	P	CCG	0,353193364
fabZ	001-A02K_3586903	59	H	CAT	P	CCG	0,604428021
fabZ	001-A02K_3586901	59	I	ATT	P	CCG
fabZ	001-A02K_3586896	59	K	AAA	P	CCG	0,054375983
fabZ	001-A02K_3586906	59	L	CTG	P	CCG	-0,73893997
fabZ	001-A02K_3586900	59	M	ATG	P	CCG	-0,360121877
fabZ	001-A02K_3586897	59	N	AAC	P	CCG	-0,347510708
fabZ	001-A02K_3586904	59	P	CCA	P	CCG	-0,275315007
fabZ	001-A02K_3586902	59	Q	CAG	P	CCG	-0,08177623
fabZ	001-A02K_3586905	59	R	CGT	P	CCG	-0,966420688
fabZ	001-A02K_3586899	59	S	AGC	P	CCG	0,196974655
fabZ	001-A02K_3586898	59	T	ACC	P	CCG	0,112995741
fabZ	001-A02K_3586911	59	V	GTG	P	CCG
fabZ	001-A02K_3586914	59	W	TGG	P	CCG
fabZ	001-A02K_3586912	59	Y	TAT	P	CCG	0,729822365
fabZ	001-A02K_3586927	60	A	GCG	I	ATT	-1,56408559
fabZ	001-A02K_3586930	60	C	TGC	I	ATT	-0,028321497
fabZ	001-A02K_3586934	60	D	GAT	I	ATT
fabZ	001-A02K_3586926	60	E	GAA	I	ATT
fabZ	001-A02K_3586932	60	F	TTT	I	ATT	-2,54881019
fabZ	001-A02K_3586928	60	G	GGC	I	ATT
fabZ	001-A02K_3586933	60	H	CAT	I	ATT	-0,653648983
fabZ	001-A02K_3586920	60	I	ATC	I	ATT	0,258199471
fabZ	001-A02K_3586916	60	K	AAA	I	ATT	-0,068311715
fabZ	001-A02K_3586925	60	L	CTG	I	ATT	0,31397592
fabZ	001-A02K_3586921	60	M	ATG	I	ATT	-0,0089077
fabZ	001-A02K_3586917	60	N	AAC	I	ATT
fabZ	001-A02K_3586923	60	P	CCG	I	ATT
fabZ	001-A02K_3586922	60	Q	CAG	I	ATT
fabZ	001-A02K_3586924	60	R	CGT	I	ATT	-0,027355405
fabZ	001-A02K_3586919	60	S	AGC	I	ATT
fabZ	001-A02K_3586918	60	T	ACC	I	ATT	0,219118065
fabZ	001-A02K_3586929	60	V	GTG	I	ATT	-0,04155375
fabZ	001-A02K_3586931	60	W	TGG	I	ATT
fabZ	001-A02K_3586935	60	Y	TAT	I	ATT	0,139244125
fabZ	001-A02K_3586946	61	A	GCG	F	TTC	-0,201992638
fabZ	001-A02K_3586949	61	C	TGC	F	TTC	0,415734477
fabZ	001-A02K_3586945	61	D	GAT	F	TTC
fabZ	001-A02K_3586944	61	E	GAA	F	TTC	-4,22164259
fabZ	001-A02K_3586951	61	F	TTT	F	TTC	0,359581673
fabZ	001-A02K_3586955	61	G	GGC	F	TTC	-0,214514111
fabZ	001-A02K_3586936	61	H	CAT	F	TTC	0,656377269
fabZ	001-A02K_3586940	61	I	ATT	F	TTC	-0,07240335
fabZ	001-A02K_3586938	61	K	AAA	F	TTC	0,173930808
fabZ	001-A02K_3586943	61	L	CTG	F	TTC	0,539860033
fabZ	001-A02K_3586939	61	M	ATG	F	TTC	-0,12757703
fabZ	001-A02K_3586952	61	N	AAC	F	TTC	0,27114212
fabZ	001-A02K_3586942	61	P	CCG	F	TTC
fabZ	001-A02K_3586941	61	Q	CAG	F	TTC	-0,25564555
fabZ	001-A02K_3586937	61	R	CGT	F	TTC
fabZ	001-A02K_3586954	61	S	AGC	F	TTC	-0,678249681
fabZ	001-A02K_3586953	61	T	ACC	F	TTC	-0,314284461
fabZ	001-A02K_3586947	61	V	GTG	F	TTC	0,059232691
fabZ	001-A02K_3586950	61	W	TGG	F	TTC	-0,112727671
fabZ	001-A02K_3586948	61	Y	TAT	F	TTC	0,035099624
fabZ	001-A02K_3586967	62	A	GCG	P	CCG	0,612572176
fabZ	001-A02K_3586970	62	C	TGC	P	CCG
fabZ	001-A02K_3586966	62	D	GAT	P	CCG
fabZ	001-A02K_3586965	62	E	GAA	P	CCG
fabZ	001-A02K_3586971	62	F	TTT	P	CCG
fabZ	001-A02K_3586968	62	G	GGC	P	CCG
fabZ	001-A02K_3586962	62	H	CAT	P	CCG
fabZ	001-A02K_3586960	62	I	ATT	P	CCG
fabZ	001-A02K_3586956	62	K	AAA	P	CCG
fabZ	001-A02K_3586964	62	L	CTG	P	CCG
fabZ	001-A02K_3586972	62	M	ATG	P	CCG
fabZ	001-A02K_3586957	62	N	AAC	P	CCG
fabZ	001-A02K_3586973	62	P	CCA	P	CCG	-0,322922569
fabZ	001-A02K_3586961	62	Q	CAG	P	CCG
fabZ	001-A02K_3586963	62	R	CGT	P	CCG
fabZ	001-A02K_3586959	62	S	AGC	P	CCG
fabZ	001-A02K_3586958	62	T	ACC	P	CCG
fabZ	001-A02K_3586974	62	V	GTG	P	CCG
fabZ	001-A02K_3586975	62	W	TGG	P	CCG
fabZ	001-A02K_3586969	62	Y	TAT	P	CCG
fabZ	001-A02K_3586989	63	A	GCG	G	GGT	-0,846880074
fabZ	001-A02K_3586993	63	C	TGC	G	GGT
fabZ	001-A02K_3586988	63	D	GAT	G	GGT
fabZ	001-A02K_3586987	63	E	GAA	G	GGT
fabZ	001-A02K_3586995	63	F	TTT	G	GGT
fabZ	001-A02K_3586990	63	G	GGC	G	GGT	-0,134016985
fabZ	001-A02K_3586985	63	H	CAT	G	GGT
fabZ	001-A02K_3586984	63	I	ATT	G	GGT
fabZ	001-A02K_3586976	63	K	AAA	G	GGT
fabZ	001-A02K_3586982	63	L	CTG	G	GGT
fabZ	001-A02K_3586979	63	M	ATG	G	GGT
fabZ	001-A02K_3586977	63	N	AAC	G	GGT
fabZ	001-A02K_3586981	63	P	CCG	G	GGT
fabZ	001-A02K_3586980	63	Q	CAG	G	GGT
fabZ	001-A02K_3586986	63	R	CGT	G	GGT
fabZ	001-A02K_3586983	63	S	AGC	G	GGT
fabZ	001-A02K_3586978	63	T	ACC	G	GGT
fabZ	001-A02K_3586991	63	V	GTG	G	GGT
fabZ	001-A02K_3586994	63	W	TGG	G	GGT
fabZ	001-A02K_3586992	63	Y	TAT	G	GGT
fabZ	001-A02K_3587004	64	A	GCG	V	GTG	-0,18361688
fabZ	001-A02K_3587007	64	C	TGC	V	GTG	0,082732654
fabZ	001-A02K_3587012	64	D	GAT	V	GTG
fabZ	001-A02K_3587011	64	E	GAA	V	GTG
fabZ	001-A02K_3587014	64	F	TTT	V	GTG
fabZ	001-A02K_3587005	64	G	GGC	V	GTG
fabZ	001-A02K_3587001	64	H	CAT	V	GTG
fabZ	001-A02K_3587010	64	I	ATT	V	GTG	-0,436795418
fabZ	001-A02K_3586996	64	K	AAA	V	GTG
fabZ	001-A02K_3587003	64	L	CTG	V	GTG	-0,074661633
fabZ	001-A02K_3587000	64	M	ATG	V	GTG	0,284027905
fabZ	001-A02K_3586997	64	N	AAC	V	GTG
fabZ	001-A02K_3587009	64	P	CCG	V	GTG
fabZ	001-A02K_3587008	64	Q	CAG	V	GTG	-1,63755642
fabZ	001-A02K_3587002	64	R	CGT	V	GTG
fabZ	001-A02K_3586999	64	S	AGC	V	GTG
fabZ	001-A02K_3586998	64	T	ACC	V	GTG
fabZ	001-A02K_3587015	64	V	GTT	V	GTG	0,496953073
fabZ	001-A02K_3587013	64	W	TGG	V	GTG
fabZ	001-A02K_3587006	64	Y	TAT	V	GTG
fabZ	001-A02K_3587031	65	A	GCG	L	CTG	-0,071658798
fabZ	001-A02K_3587024	65	C	TGC	L	CTG	-0,29349532
fabZ	001-A02K_3587021	65	D	GAT	L	CTG
fabZ	001-A02K_3587020	65	E	GAA	L	CTG
fabZ	001-A02K_3587035	65	F	TTT	L	CTG	0,093671446
fabZ	001-A02K_3587022	65	G	GGC	L	CTG	-0,297573573
fabZ	001-A02K_3587028	65	H	CAT	L	CTG	-0,089977509
fabZ	001-A02K_3587026	65	I	ATT	L	CTG	0,339607059
fabZ	001-A02K_3587016	65	K	AAA	L	CTG	0,200413992
fabZ	001-A02K_3587034	65	L	TTA	L	CTG	0,254332245
fabZ	001-A02K_3587025	65	M	ATG	L	CTG	0,243062487
fabZ	001-A02K_3587017	65	N	AAC	L	CTG	-0,088470117
fabZ	001-A02K_3587029	65	P	CCG	L	CTG
fabZ	001-A02K_3587027	65	Q	CAG	L	CTG	0,128668916
fabZ	001-A02K_3587030	65	R	CGT	L	CTG
fabZ	001-A02K_3587019	65	S	AGC	L	CTG	0,099251828
fabZ	001-A02K_3587018	65	T	ACC	L	CTG	0,059885124
fabZ	001-A02K_3587032	65	V	GTG	L	CTG	-0,084596124
fabZ	001-A02K_3587033	65	W	TGG	L	CTG	-1,198253675
fabZ	001-A02K_3587023	65	Y	TAT	L	CTG	0,322548828
fabZ	001-A02K_3587052	66	A	GCG	I	ATT	0,219499004
fabZ	001-A02K_3587054	66	C	TGC	I	ATT	-0,095203865
fabZ	001-A02K_3587043	66	D	GAT	I	ATT
fabZ	001-A02K_3587051	66	E	GAA	I	ATT	0,203912095
fabZ	001-A02K_3587048	66	F	TTT	I	ATT	-0,965555659
fabZ	001-A02K_3587053	66	G	GGC	I	ATT	0,241361469
fabZ	001-A02K_3587040	66	H	CAT	I	ATT	0,517145845
fabZ	001-A02K_3587046	66	I	ATC	I	ATT	0,366896006
fabZ	001-A02K_3587036	66	K	AAA	I	ATT
fabZ	001-A02K_3587042	66	L	CTG	I	ATT	-0,12320095
fabZ	001-A02K_3587047	66	M	ATG	I	ATT	0,033459947
fabZ	001-A02K_3587037	66	N	AAC	I	ATT	-2,914543804
fabZ	001-A02K_3587050	66	P	CCG	I	ATT
fabZ	001-A02K_3587049	66	Q	CAG	I	ATT	0,117446982
fabZ	001-A02K_3587041	66	R	CGT	I	ATT
fabZ	001-A02K_3587039	66	S	AGC	I	ATT	-0,102432168
fabZ	001-A02K_3587038	66	T	ACC	I	ATT	0,364929038
fabZ	001-A02K_3587044	66	V	GTG	I	ATT	-0,095277245
fabZ	001-A02K_3587055	66	W	TGG	I	ATT
fabZ	001-A02K_3587045	66	Y	TAT	I	ATT	0,864430699
fabZ	001-A02K_3587071	67	A	GCG	L	CTG	-0,178144101
fabZ	001-A02K_3587074	67	C	TGC	L	CTG	0,146830067
fabZ	001-A02K_3587062	67	D	GAT	L	CTG
fabZ	001-A02K_3587061	67	E	GAA	L	CTG
fabZ	001-A02K_3587064	67	F	TTT	L	CTG	0,199293645
fabZ	001-A02K_3587072	67	G	GGC	L	CTG	-4,477067561
fabZ	001-A02K_3587069	67	H	CAT	L	CTG
fabZ	001-A02K_3587058	67	I	ATT	L	CTG	0,449569874
fabZ	001-A02K_3587057	67	K	AAA	L	CTG
fabZ	001-A02K_3587056	67	L	TTA	L	CTG
fabZ	001-A02K_3587068	67	M	ATG	L	CTG	0,304184176
fabZ	001-A02K_3587065	67	N	AAC	L	CTG
fabZ	001-A02K_3587060	67	P	CCG	L	CTG
fabZ	001-A02K_3587059	67	Q	CAG	L	CTG
fabZ	001-A02K_3587070	67	R	CGT	L	CTG
fabZ	001-A02K_3587067	67	S	AGC	L	CTG
fabZ	001-A02K_3587066	67	T	ACC	L	CTG	-0,253025749
fabZ	001-A02K_3587073	67	V	GTG	L	CTG	-0,001281138
fabZ	001-A02K_3587075	67	W	TGG	L	CTG	-2,814906444
fabZ	001-A02K_3587063	67	Y	TAT	L	CTG
fabZ	001-A02K_3587092	68	A	GCG	E	GAA
fabZ	001-A02K_3587094	68	C	TGC	E	GAA
fabZ	001-A02K_3587091	68	D	GAT	E	GAA	0,064499766
fabZ	001-A02K_3587090	68	E	GAG	E	GAA	0,061910895
fabZ	001-A02K_3587095	68	F	TTT	E	GAA
fabZ	001-A02K_3587093	68	G	GGC	E	GAA
fabZ	001-A02K_3587079	68	H	CAT	E	GAA
fabZ	001-A02K_3587086	68	I	ATT	E	GAA
fabZ	001-A02K_3587076	68	K	AAA	E	GAA
fabZ	001-A02K_3587089	68	L	CTG	E	GAA
fabZ	001-A02K_3587085	68	M	ATG	E	GAA
fabZ	001-A02K_3587077	68	N	AAC	E	GAA
fabZ	001-A02K_3587087	68	P	CCG	E	GAA
fabZ	001-A02K_3587078	68	Q	CAG	E	GAA
fabZ	001-A02K_3587088	68	R	CGT	E	GAA	-4,24421342
fabZ	001-A02K_3587084	68	S	AGC	E	GAA
fabZ	001-A02K_3587083	68	T	ACC	E	GAA
fabZ	001-A02K_3587080	68	V	GTG	E	GAA
fabZ	001-A02K_3587082	68	W	TGG	E	GAA
fabZ	001-A02K_3587081	68	Y	TAT	E	GAA
fabZ	001-A02K_3587109	69	A	GCG	A	GCA	0,069915257
fabZ	001-A02K_3587113	69	C	TGC	A	GCA	0,266018678
fabZ	001-A02K_3587108	69	D	GAT	A	GCA
fabZ	001-A02K_3587107	69	E	GAA	A	GCA
fabZ	001-A02K_3587115	69	F	TTT	A	GCA	-3,824486205
fabZ	001-A02K_3587110	69	G	GGC	A	GCA	-0,175033364
fabZ	001-A02K_3587103	69	H	CAT	A	GCA
fabZ	001-A02K_3587101	69	I	ATT	A	GCA	0,435629807
fabZ	001-A02K_3587096	69	K	AAA	A	GCA
fabZ	001-A02K_3587106	69	L	CTG	A	GCA	-4,360028022
fabZ	001-A02K_3587100	69	M	ATG	A	GCA	-0,178495606
fabZ	001-A02K_3587097	69	N	AAC	A	GCA
fabZ	001-A02K_3587104	69	P	CCG	A	GCA
fabZ	001-A02K_3587102	69	Q	CAG	A	GCA
fabZ	001-A02K_3587105	69	R	CGT	A	GCA
fabZ	001-A02K_3587099	69	S	AGC	A	GCA	0,215883789
fabZ	001-A02K_3587098	69	T	ACC	A	GCA	-0,108595871
fabZ	001-A02K_3587111	69	V	GTG	A	GCA	-0,488513563
fabZ	001-A02K_3587114	69	W	TGG	A	GCA
fabZ	001-A02K_3587112	69	Y	TAT	A	GCA
fabZ	001-A02K_3587128	70	A	GCG	M	ATG
fabZ	001-A02K_3587132	70	C	TGC	M	ATG	0,726638774
fabZ	001-A02K_3587127	70	D	GAT	M	ATG
fabZ	001-A02K_3587126	70	E	GAA	M	ATG
fabZ	001-A02K_3587134	70	F	TTT	M	ATG	-0,227776061
fabZ	001-A02K_3587129	70	G	GGC	M	ATG
fabZ	001-A02K_3587122	70	H	CAT	M	ATG
fabZ	001-A02K_3587120	70	I	ATT	M	ATG	0,00040657
fabZ	001-A02K_3587116	70	K	AAA	M	ATG
fabZ	001-A02K_3587125	70	L	CTG	M	ATG	-0,003710753
fabZ	001-A02K_3587117	70	N	AAC	M	ATG
fabZ	001-A02K_3587123	70	P	CCG	M	ATG
fabZ	001-A02K_3587121	70	Q	CAG	M	ATG
fabZ	001-A02K_3587124	70	R	CGT	M	ATG
fabZ	001-A02K_3587119	70	S	AGC	M	ATG
fabZ	001-A02K_3587118	70	T	ACC	M	ATG	-3,11295963
fabZ	001-A02K_3587130	70	V	GTG	M	ATG	0,288132416
fabZ	001-A02K_3587133	70	W	TGG	M	ATG
fabZ	001-A02K_3587131	70	Y	TAT	M	ATG
fabZ	001-A02K_3587148	71	A	GCG	A	GCA	0,207636911
fabZ	001-A02K_3587152	71	C	TGC	A	GCA	-0,279626746
fabZ	001-A02K_3587147	71	D	GAT	A	GCA
fabZ	001-A02K_3587146	71	E	GAA	A	GCA
fabZ	001-A02K_3587154	71	F	TTT	A	GCA
fabZ	001-A02K_3587149	71	G	GGC	A	GCA
fabZ	001-A02K_3587142	71	H	CAT	A	GCA
fabZ	001-A02K_3587140	71	I	ATT	A	GCA
fabZ	001-A02K_3587135	71	K	AAA	A	GCA
fabZ	001-A02K_3587145	71	L	CTG	A	GCA	-2,078333628
fabZ	001-A02K_3587139	71	M	ATG	A	GCA
fabZ	001-A02K_3587136	71	N	AAC	A	GCA	-2,81636077
fabZ	001-A02K_3587143	71	P	CCG	A	GCA
fabZ	001-A02K_3587141	71	Q	CAG	A	GCA
fabZ	001-A02K_3587144	71	R	CGT	A	GCA
fabZ	001-A02K_3587138	71	S	AGC	A	GCA	-0,405795579
fabZ	001-A02K_3587137	71	T	ACC	A	GCA	-0,329216907
fabZ	001-A02K_3587150	71	V	GTG	A	GCA
fabZ	001-A02K_3587153	71	W	TGG	A	GCA
fabZ	001-A02K_3587151	71	Y	TAT	A	GCA
fabZ	001-A02K_3587168	72	A	GCG	Q	CAG	-1,46516669
fabZ	001-A02K_3587172	72	C	TGC	Q	CAG
fabZ	001-A02K_3587167	72	D	GAT	Q	CAG
fabZ	001-A02K_3587166	72	E	GAA	Q	CAG	-0,25470624
fabZ	001-A02K_3587174	72	F	TTT	Q	CAG
fabZ	001-A02K_3587169	72	G	GGC	Q	CAG	-0,888040231
fabZ	001-A02K_3587162	72	H	CAT	Q	CAG
fabZ	001-A02K_3587160	72	I	ATT	Q	CAG
fabZ	001-A02K_3587155	72	K	AAA	Q	CAG
fabZ	001-A02K_3587165	72	L	CTG	Q	CAG
fabZ	001-A02K_3587159	72	M	ATG	Q	CAG
fabZ	001-A02K_3587156	72	N	AAC	Q	CAG	-1,432779571
fabZ	001-A02K_3587163	72	P	CCG	Q	CAG
fabZ	001-A02K_3586577	72	Q	CAA	Q	CAG	-0,076992737
fabZ	001-A02K_3587164	72	R	CGT	Q	CAG
fabZ	001-A02K_3587158	72	S	AGC	Q	CAG	-1,546098462
fabZ	001-A02K_3587157	72	T	ACC	Q	CAG
fabZ	001-A02K_3587170	72	V	GTG	Q	CAG
fabZ	001-A02K_3587173	72	W	TGG	Q	CAG
fabZ	001-A02K_3587171	72	Y	TAT	Q	CAG
fabZ	001-A02K_3587194	73	A	GCG	A	GCA
fabZ	001-A02K_3587191	73	C	TGC	A	GCA	-0,390796028
fabZ	001-A02K_3587187	73	D	GAT	A	GCA
fabZ	001-A02K_3587186	73	E	GAA	A	GCA
fabZ	001-A02K_3587193	73	F	TTT	A	GCA
fabZ	001-A02K_3587188	73	G	GGC	A	GCA	0,443166721
fabZ	001-A02K_3587182	73	H	CAT	A	GCA
fabZ	001-A02K_3587180	73	I	ATT	A	GCA	0,532743346
fabZ	001-A02K_3587175	73	K	AAA	A	GCA
fabZ	001-A02K_3587185	73	L	CTG	A	GCA	0,369516721
fabZ	001-A02K_3587179	73	M	ATG	A	GCA	0,452994895
fabZ	001-A02K_3587176	73	N	AAC	A	GCA	-3,131197738
fabZ	001-A02K_3587183	73	P	CCG	A	GCA
fabZ	001-A02K_3587181	73	Q	CAG	A	GCA	-0,314841968
fabZ	001-A02K_3587184	73	R	CGT	A	GCA
fabZ	001-A02K_3587178	73	S	AGC	A	GCA	0,280176648
fabZ	001-A02K_3587177	73	T	ACC	A	GCA	-0,148831469
fabZ	001-A02K_3587189	73	V	GTG	A	GCA	0,12833673
fabZ	001-A02K_3587192	73	W	TGG	A	GCA
fabZ	001-A02K_3587190	73	Y	TAT	A	GCA
fabZ	001-A02K_3586589	74	A	GCG	T	ACA	-0,227953749
fabZ	001-A02K_3586593	74	C	TGC	T	ACA	0,118706505
fabZ	001-A02K_3586588	74	D	GAT	T	ACA
fabZ	001-A02K_3586587	74	E	GAA	T	ACA	-1,173286891
fabZ	001-A02K_3586595	74	F	TTT	T	ACA	-0,074186358
fabZ	001-A02K_3586590	74	G	GGC	T	ACA	-0,561497802
fabZ	001-A02K_3586583	74	H	CAT	T	ACA	0,101653742
fabZ	001-A02K_3586581	74	I	ATT	T	ACA	0,253407619
fabZ	001-A02K_3586576	74	K	AAA	T	ACA	-0,099206306
fabZ	001-A02K_3586586	74	L	CTG	T	ACA	-0,19503346
fabZ	001-A02K_3586580	74	M	ATG	T	ACA	-1,143192139
fabZ	001-A02K_3586579	74	N	AAC	T	ACA	0,066883412
fabZ	001-A02K_3586584	74	P	CCG	T	ACA
fabZ	001-A02K_3586582	74	Q	CAG	T	ACA	-0,063373508
fabZ	001-A02K_3586585	74	R	CGT	T	ACA	0,20231532
fabZ	001-A02K_3586578	74	S	AGC	T	ACA	0,279459104
fabZ	001-A02K_3586577	74	T	ACC	T	ACA	-0,076992737
fabZ	001-A02K_3586591	74	V	GTG	T	ACA	-0,39899236
fabZ	001-A02K_3586594	74	W	TGG	T	ACA	-0,096242075
fabZ	001-A02K_3586592	74	Y	TAT	T	ACA	0,393710326
fabZ	001-A02K_3586609	75	A	GCG	G	GGT	-0,095260097
fabZ	001-A02K_3586613	75	C	TGC	G	GGT	0,351426417
fabZ	001-A02K_3586608	75	D	GAT	G	GGT
fabZ	001-A02K_3586607	75	E	GAA	G	GGT
fabZ	001-A02K_3586615	75	F	TTT	G	GGT
fabZ	001-A02K_3586610	75	G	GGC	G	GGT	0,184656565
fabZ	001-A02K_3586605	75	H	CAT	G	GGT
fabZ	001-A02K_3586604	75	I	ATT	G	GGT
fabZ	001-A02K_3586596	75	K	AAA	G	GGT
fabZ	001-A02K_3586602	75	L	CTG	G	GGT
fabZ	001-A02K_3586599	75	M	ATG	G	GGT
fabZ	001-A02K_3586597	75	N	AAC	G	GGT
fabZ	001-A02K_3586601	75	P	CCG	G	GGT
fabZ	001-A02K_3586600	75	Q	CAG	G	GGT
fabZ	001-A02K_3586606	75	R	CGT	G	GGT
fabZ	001-A02K_3586603	75	S	AGC	G	GGT	-0,088463396
fabZ	001-A02K_3586598	75	T	ACC	G	GGT	-2,009614533
fabZ	001-A02K_3586611	75	V	GTG	G	GGT
fabZ	001-A02K_3586614	75	W	TGG	G	GGT	0,486153657
fabZ	001-A02K_3586612	75	Y	TAT	G	GGT
fabZ	001-A02K_3586619	76	A	GCG	I	ATT	0,341211238
fabZ	001-A02K_3586621	76	C	TGC	I	ATT	0,047287805
fabZ	001-A02K_3586629	76	D	GAT	I	ATT
fabZ	001-A02K_3586618	76	E	GAA	I	ATT
fabZ	001-A02K_3586633	76	F	TTT	I	ATT	0,136207486
fabZ	001-A02K_3586620	76	G	GGC	I	ATT	0,626960629
fabZ	001-A02K_3586626	76	H	CAT	I	ATT
fabZ	001-A02K_3586634	76	I	ATC	I	ATT	-0,295957154
fabZ	001-A02K_3586622	76	K	AAA	I	ATT
fabZ	001-A02K_3586628	76	L	CTG	I	ATT	0,521300591
fabZ	001-A02K_3586635	76	M	ATG	I	ATT	0,438112614
fabZ	001-A02K_3586623	76	N	AAC	I	ATT	1,46344635
fabZ	001-A02K_3586617	76	P	CCG	I	ATT	0,04749943
fabZ	001-A02K_3586616	76	Q	CAG	I	ATT	-0,2700544
fabZ	001-A02K_3586627	76	R	CGT	I	ATT
fabZ	001-A02K_3586625	76	S	AGC	I	ATT	0,822624486
fabZ	001-A02K_3586624	76	T	ACC	I	ATT	-0,31510685
fabZ	001-A02K_3586630	76	V	GTG	I	ATT	-0,326990802
fabZ	001-A02K_3586632	76	W	TGG	I	ATT	0,872278633
fabZ	001-A02K_3586631	76	Y	TAT	I	ATT	-0,400282939
fabZ	001-A02K_3586649	77	A	GCG	L	CTG	-0,162044508
fabZ	001-A02K_3586647	77	C	TGC	L	CTG	-0,087552644
fabZ	001-A02K_3586644	77	D	GAT	L	CTG
fabZ	001-A02K_3586643	77	E	GAA	L	CTG
fabZ	001-A02K_3586648	77	F	TTT	L	CTG	-0,004430543
fabZ	001-A02K_3586645	77	G	GGC	L	CTG	-0,260457632
fabZ	001-A02K_3586641	77	H	CAT	L	CTG	-0,34221332
fabZ	001-A02K_3586640	77	I	ATT	L	CTG	0,119402932
fabZ	001-A02K_3586636	77	K	AAA	L	CTG
fabZ	001-A02K_3586651	77	L	TTA	L	CTG	-0,093555041
fabZ	001-A02K_3586652	77	M	ATG	L	CTG	-0,016516873
fabZ	001-A02K_3586637	77	N	AAC	L	CTG
fabZ	001-A02K_3586654	77	P	CCG	L	CTG
fabZ	001-A02K_3586653	77	Q	CAG	L	CTG
fabZ	001-A02K_3586642	77	R	CGT	L	CTG
fabZ	001-A02K_3586639	77	S	AGC	L	CTG	-0,989523252
fabZ	001-A02K_3586638	77	T	ACC	L	CTG	0,409439101
fabZ	001-A02K_3586655	77	V	GTG	L	CTG	0,282181182
fabZ	001-A02K_3586650	77	W	TGG	L	CTG	-0,110664783
fabZ	001-A02K_3586646	77	Y	TAT	L	CTG	-0,017246636
fabZ	001-A02K_3586658	78	A	GCC	A	GCG	0,13314102
fabZ	001-A02K_3586673	78	C	TGC	A	GCG	0,037599863
fabZ	001-A02K_3586670	78	D	GAT	A	GCG	-0,202041854
fabZ	001-A02K_3586669	78	E	GAA	A	GCG	0,532481933
fabZ	001-A02K_3586675	78	F	TTT	A	GCG	-0,257210761
fabZ	001-A02K_3586671	78	G	GGC	A	GCG	-1,223965058
fabZ	001-A02K_3586666	78	H	CAT	A	GCG	-0,108631167
fabZ	001-A02K_3586664	78	I	ATT	A	GCG	0,179560873
fabZ	001-A02K_3586660	78	K	AAA	A	GCG	0,200256359
fabZ	001-A02K_3586668	78	L	CTG	A	GCG	0,119746975
fabZ	001-A02K_3586663	78	M	ATG	A	GCG	1,419918897
fabZ	001-A02K_3586661	78	N	AAC	A	GCG	0,154320975
fabZ	001-A02K_3586657	78	P	CCG	A	GCG
fabZ	001-A02K_3586665	78	Q	CAG	A	GCG	-0,301890877
fabZ	001-A02K_3586667	78	R	CGT	A	GCG	-0,139003789
fabZ	001-A02K_3586662	78	S	AGC	A	GCG	-0,719454689
fabZ	001-A02K_3586656	78	T	ACC	A	GCG	-0,273441829
fabZ	001-A02K_3586659	78	V	GTG	A	GCG	0,152304687
fabZ	001-A02K_3586674	78	W	TGG	A	GCG	0,067259563
fabZ	001-A02K_3586672	78	Y	TAT	A	GCG	-0,641068735
fabZ	001-A02K_3586686	79	A	GCG	F	TTT	-1,518250613
fabZ	001-A02K_3586694	79	C	TGC	F	TTT	-0,065204936
fabZ	001-A02K_3586693	79	D	GAT	F	TTT	-1,254750495
fabZ	001-A02K_3586685	79	E	GAA	F	TTT	0,158229217
fabZ	001-A02K_3586676	79	F	TTC	F	TTT	-0,212404845
fabZ	001-A02K_3586687	79	G	GGC	F	TTT
fabZ	001-A02K_3586691	79	H	CAT	F	TTT	0,177646788
fabZ	001-A02K_3586690	79	I	ATT	F	TTT	0,263831569
fabZ	001-A02K_3586677	79	K	AAA	F	TTT	-0,182861019
fabZ	001-A02K_3586684	79	L	CTG	F	TTT	-0,06837796
fabZ	001-A02K_3586681	79	M	ATG	F	TTT	-0,436885554
fabZ	001-A02K_3586678	79	N	AAC	F	TTT	0,841485605
fabZ	001-A02K_3586683	79	P	CCG	F	TTT	0,091994588
fabZ	001-A02K_3586682	79	Q	CAG	F	TTT	-0,568902502
fabZ	001-A02K_3586692	79	R	CGT	F	TTT	0,311146235
fabZ	001-A02K_3586680	79	S	AGC	F	TTT	-3,4592121
fabZ	001-A02K_3586679	79	T	ACC	F	TTT	-0,708450408
fabZ	001-A02K_3586688	79	V	GTG	F	TTT	-0,632894413
fabZ	001-A02K_3586695	79	W	TGG	F	TTT	-0,05407441
fabZ	001-A02K_3586689	79	Y	TAT	F	TTT	0,301954119
fabZ	001-A02K_3586709	80	A	GCG	K	AAA	-0,526628458
fabZ	001-A02K_3586712	80	C	TGC	K	AAA	-0,398501689
fabZ	001-A02K_3586698	80	D	GAT	K	AAA	0,406290225
fabZ	001-A02K_3586708	80	E	GAA	K	AAA	-0,005695006
fabZ	001-A02K_3586714	80	F	TTT	K	AAA	0,674157578
fabZ	001-A02K_3586710	80	G	GGC	K	AAA	-0,077599975
fabZ	001-A02K_3586697	80	H	CAT	K	AAA	-0,198444185
fabZ	001-A02K_3586704	80	I	ATT	K	AAA	0,400969
fabZ	001-A02K_3586700	80	K	AAG	K	AAA	0,130061302
fabZ	001-A02K_3586707	80	L	CTG	K	AAA	0,250128812
fabZ	001-A02K_3586703	80	M	ATG	K	AAA	-0,382944687
fabZ	001-A02K_3586715	80	N	AAC	K	AAA	0,013054412
fabZ	001-A02K_3586705	80	P	CCG	K	AAA	0,871661025
fabZ	001-A02K_3586696	80	Q	CAG	K	AAA	0,020625477
fabZ	001-A02K_3586706	80	R	CGT	K	AAA	-0,613070946
fabZ	001-A02K_3586702	80	S	AGC	K	AAA	0,332847358
fabZ	001-A02K_3586701	80	T	ACC	K	AAA	-0,344062484
fabZ	001-A02K_3586711	80	V	GTG	K	AAA	-0,46905448
fabZ	001-A02K_3586713	80	W	TGG	K	AAA	-0,768034731
fabZ	001-A02K_3586699	80	Y	TAT	K	AAA	-0,996842682
fabZ	001-A02K_3586728	81	A	GCG	S	AGC	0,051624437
fabZ	001-A02K_3586735	81	C	TGC	S	AGC	0,107092586
fabZ	001-A02K_3586727	81	D	GAT	S	AGC	-0,3852373
fabZ	001-A02K_3586726	81	E	GAA	S	AGC	-0,062407388
fabZ	001-A02K_3586733	81	F	TTT	S	AGC	0,164740754
fabZ	001-A02K_3586734	81	G	GGC	S	AGC	-0,142155758
fabZ	001-A02K_3586722	81	H	CAT	S	AGC	-0,253669517
fabZ	001-A02K_3586720	81	I	ATT	S	AGC	-0,745302098
fabZ	001-A02K_3586718	81	K	AAA	S	AGC	-0,573538274
fabZ	001-A02K_3586725	81	L	CTG	S	AGC	-0,010917319
fabZ	001-A02K_3586719	81	M	ATG	S	AGC	0,29558333
fabZ	001-A02K_3586716	81	N	AAC	S	AGC	0,043148389
fabZ	001-A02K_3586723	81	P	CCG	S	AGC	0,394500422
fabZ	001-A02K_3586721	81	Q	CAG	S	AGC	-0,148611418
fabZ	001-A02K_3586724	81	R	CGT	S	AGC	-0,166946001
fabZ	001-A02K_3586731	81	S	TCT	S	AGC	-0,123753891
fabZ	001-A02K_3586717	81	T	ACC	S	AGC	-0,194253245
fabZ	001-A02K_3586729	81	V	GTG	S	AGC	-0,321071328
fabZ	001-A02K_3586732	81	W	TGG	S	AGC	0,220032047
fabZ	001-A02K_3586730	81	Y	TAT	S	AGC	0,299001188
fabZ	001-A02K_3586751	82	A	GCG	V	GTA	-0,243197735
fabZ	001-A02K_3586754	82	C	TGC	V	GTA	0,313701616
fabZ	001-A02K_3586750	82	D	GAT	V	GTA	-0,200143557
fabZ	001-A02K_3586739	82	E	GAA	V	GTA	0,037871414
fabZ	001-A02K_3586741	82	F	TTT	V	GTA	-0,108611396
fabZ	001-A02K_3586752	82	G	GGC	V	GTA	-0,279662638
fabZ	001-A02K_3586747	82	H	CAT	V	GTA	0,061909787
fabZ	001-A02K_3586737	82	I	ATT	V	GTA	-0,026844507
fabZ	001-A02K_3586742	82	K	AAA	V	GTA	0,314200202
fabZ	001-A02K_3586738	82	L	CTG	V	GTA	-0,118479677
fabZ	001-A02K_3586736	82	M	ATG	V	GTA	0,194159265
fabZ	001-A02K_3586743	82	N	AAC	V	GTA	-0,259088382
fabZ	001-A02K_3586748	82	P	CCG	V	GTA	0,252898822
fabZ	001-A02K_3586746	82	Q	CAG	V	GTA	0,578202206
fabZ	001-A02K_3586749	82	R	CGT	V	GTA	0,045654374
fabZ	001-A02K_3586745	82	S	AGC	V	GTA	-0,016330445
fabZ	001-A02K_3586744	82	T	ACC	V	GTA	-0,073003642
fabZ	001-A02K_3586740	82	V	GTG	V	GTA	0,034256158
fabZ	001-A02K_3586755	82	W	TGG	V	GTA	-0,144858512
fabZ	001-A02K_3586753	82	Y	TAT	V	GTA	-0,112713455
fabZ	001-A02K_3586759	83	A	GCG	G	GGA	-0,090498146
fabZ	001-A02K_3586762	83	C	TGC	G	GGA	0,01901335
fabZ	001-A02K_3586773	83	D	GAT	G	GGA	0,534961415
fabZ	001-A02K_3586758	83	E	GAA	G	GGA	0,281422572
fabZ	001-A02K_3586775	83	F	TTT	G	GGA	-0,380544973
fabZ	001-A02K_3586760	83	G	GGC	G	GGA	-0,253446062
fabZ	001-A02K_3586772	83	H	CAT	G	GGA	0,27238612
fabZ	001-A02K_3586771	83	I	ATT	G	GGA	-0,658353118
fabZ	001-A02K_3586764	83	K	AAA	G	GGA	-0,261337108
fabZ	001-A02K_3586768	83	L	CTG	G	GGA	-0,148499249
fabZ	001-A02K_3586765	83	M	ATG	G	GGA	-0,123450246
fabZ	001-A02K_3586769	83	N	AAC	G	GGA	0,278956312
fabZ	001-A02K_3586767	83	P	CCG	G	GGA	-0,014993082
fabZ	001-A02K_3586766	83	Q	CAG	G	GGA	0,070260795
fabZ	001-A02K_3586757	83	R	CGT	G	GGA	0,419609734
fabZ	001-A02K_3586756	83	S	AGC	G	GGA	0,23904671
fabZ	001-A02K_3586770	83	T	ACC	G	GGA	-0,080203534
fabZ	001-A02K_3586761	83	V	GTG	G	GGA	-1,132728514
fabZ	001-A02K_3586763	83	W	TGG	G	GGA	0,25818583
fabZ	001-A02K_3586774	83	Y	TAT	G	GGA	0,03563309
fabZ	001-A02K_3586787	84	A	GCG	K	AAA	0,008132344
fabZ	001-A02K_3586793	84	C	TGC	K	AAA	0,286748758
fabZ	001-A02K_3586781	84	D	GAT	K	AAA	-0,048955861
fabZ	001-A02K_3586780	84	E	GAA	K	AAA	-0,058356002
fabZ	001-A02K_3586795	84	F	TTT	K	AAA	0,901238744
fabZ	001-A02K_3586788	84	G	GGC	K	AAA	-0,387148984
fabZ	001-A02K_3586779	84	H	CAT	K	AAA	0,197773769
fabZ	001-A02K_3586786	84	I	ATT	K	AAA	0,335919953
fabZ	001-A02K_3586777	84	K	AAG	K	AAA	-0,064038893
fabZ	001-A02K_3586792	84	L	CTG	K	AAA	0,406968032
fabZ	001-A02K_3586785	84	M	ATG	K	AAA	-0,171811621
fabZ	001-A02K_3586776	84	N	AAC	K	AAA	-0,223730943
fabZ	001-A02K_3586790	84	P	CCG	K	AAA	-0,119361559
fabZ	001-A02K_3586778	84	Q	CAG	K	AAA	0,066414187
fabZ	001-A02K_3586791	84	R	CGT	K	AAA	-0,289113574
fabZ	001-A02K_3586784	84	S	AGC	K	AAA	-0,067040262
fabZ	001-A02K_3586783	84	T	ACC	K	AAA	-0,10833445
fabZ	001-A02K_3586789	84	V	GTG	K	AAA	-0,151407489
fabZ	001-A02K_3586794	84	W	TGG	K	AAA	0,06821223
fabZ	001-A02K_3586782	84	Y	TAT	K	AAA	0,357713706
fabZ	001-A02K_3586808	85	A	GCG	L	CTG	-0,393525492
fabZ	001-A02K_3586812	85	C	TGC	L	CTG	-1,351583529
fabZ	001-A02K_3586807	85	D	GAT	L	CTG	-0,601335447
fabZ	001-A02K_3586806	85	E	GAA	L	CTG	0,573635136
fabZ	001-A02K_3586815	85	F	TTT	L	CTG	0,123462634
fabZ	001-A02K_3586809	85	G	GGC	L	CTG	-0,582952068
fabZ	001-A02K_3586803	85	H	CAT	L	CTG	-0,13430017
fabZ	001-A02K_3586801	85	I	ATT	L	CTG	0,589030951
fabZ	001-A02K_3586796	85	K	AAA	L	CTG	0,183792576
fabZ	001-A02K_3586814	85	L	TTA	L	CTG	0,15526801
fabZ	001-A02K_3586800	85	M	ATG	L	CTG	0,163695016
fabZ	001-A02K_3586797	85	N	AAC	L	CTG	-0,121248525
fabZ	001-A02K_3586804	85	P	CCG	L	CTG	-1,349035912
fabZ	001-A02K_3586802	85	Q	CAG	L	CTG	0,879637212
fabZ	001-A02K_3586805	85	R	CGT	L	CTG	-0,325076008
fabZ	001-A02K_3586799	85	S	AGC	L	CTG	0,682501631
fabZ	001-A02K_3586798	85	T	ACC	L	CTG	0,469383815
fabZ	001-A02K_3586810	85	V	GTG	L	CTG	0,512557007
fabZ	001-A02K_3586813	85	W	TGG	L	CTG	-0,006696184
fabZ	001-A02K_3586811	85	Y	TAT	L	CTG	-0,220715605
fabZ	001-A02K_3586828	86	A	GCG	E	GAA	0,039792557
fabZ	001-A02K_3586832	86	C	TGC	E	GAA	0,398167771
fabZ	001-A02K_3586827	86	D	GAT	E	GAA	-0,347521182
fabZ	001-A02K_3586835	86	E	GAG	E	GAA	-0,389126559
fabZ	001-A02K_3586834	86	F	TTT	E	GAA	0,088931937
fabZ	001-A02K_3586829	86	G	GGC	E	GAA	-0,621008009
fabZ	001-A02K_3586823	86	H	CAT	E	GAA	0,010406159
fabZ	001-A02K_3586821	86	I	ATT	E	GAA	-0,052062526
fabZ	001-A02K_3586816	86	K	AAA	E	GAA	-0,282948177
fabZ	001-A02K_3586826	86	L	CTG	E	GAA	0,153223186
fabZ	001-A02K_3586820	86	M	ATG	E	GAA	-0,620750444
fabZ	001-A02K_3586817	86	N	AAC	E	GAA	0,567318765
fabZ	001-A02K_3586824	86	P	CCG	E	GAA	-0,902418351
fabZ	001-A02K_3586822	86	Q	CAG	E	GAA	0,176702787
fabZ	001-A02K_3586825	86	R	CGT	E	GAA	-0,113755901
fabZ	001-A02K_3586819	86	S	AGC	E	GAA	0,486986876
fabZ	001-A02K_3586818	86	T	ACC	E	GAA	0,222523577
fabZ	001-A02K_3586830	86	V	GTG	E	GAA	-0,556328695
fabZ	001-A02K_3586833	86	W	TGG	E	GAA	0,269353011
fabZ	001-A02K_3586831	86	Y	TAT	E	GAA	0,152509068
fabZ	001-A02K_3586848	87	A	GCG	P	CCG	-0,054945599
fabZ	001-A02K_3586852	87	C	TGC	P	CCG	-0,04569698
fabZ	001-A02K_3586847	87	D	GAT	P	CCG	0,167072122
fabZ	001-A02K_3586846	87	E	GAA	P	CCG	-0,172551615
fabZ	001-A02K_3586854	87	F	TTT	P	CCG	0,026880313
fabZ	001-A02K_3586849	87	G	GGC	P	CCG	0,484417694
fabZ	001-A02K_3586843	87	H	CAT	P	CCG	0,276763133
fabZ	001-A02K_3586841	87	I	ATT	P	CCG	-0,057633772
fabZ	001-A02K_3586836	87	K	AAA	P	CCG	0,101311683
fabZ	001-A02K_3586845	87	L	CTG	P	CCG	0,280645376
fabZ	001-A02K_3586840	87	M	ATG	P	CCG	-0,158607313
fabZ	001-A02K_3586837	87	N	AAC	P	CCG	0,321395001
fabZ	001-A02K_3586855	87	P	CCA	P	CCG	-0,077514867
fabZ	001-A02K_3586842	87	Q	CAG	P	CCG	0,919608667
fabZ	001-A02K_3586844	87	R	CGT	P	CCG	-0,50050363
fabZ	001-A02K_3586839	87	S	AGC	P	CCG	-0,344511069
fabZ	001-A02K_3586838	87	T	ACC	P	CCG	0,560426273
fabZ	001-A02K_3586850	87	V	GTG	P	CCG	0,351959509
fabZ	001-A02K_3586853	87	W	TGG	P	CCG	0,022048572
fabZ	001-A02K_3586851	87	Y	TAT	P	CCG	-0,155356623
fabZ	001-A02K_3586869	88	A	GCG	G	GGT	0,041212655
fabZ	001-A02K_3586873	88	C	TGC	G	GGT	0,237681195
fabZ	001-A02K_3586868	88	D	GAT	G	GGT	0,290910886
fabZ	001-A02K_3586867	88	E	GAA	G	GGT	-0,118789938
fabZ	001-A02K_3586875	88	F	TTT	G	GGT	-0,170260515
fabZ	001-A02K_3586870	88	G	GGC	G	GGT	-0,070846149
fabZ	001-A02K_3586863	88	H	CAT	G	GGT	0,455978747
fabZ	001-A02K_3586861	88	I	ATT	G	GGT	-0,310755102
fabZ	001-A02K_3586856	88	K	AAA	G	GGT	0,417742636
fabZ	001-A02K_3586866	88	L	CTG	G	GGT	0,085288096
fabZ	001-A02K_3586860	88	M	ATG	G	GGT	0,016066129
fabZ	001-A02K_3586857	88	N	AAC	G	GGT	-0,119692794
fabZ	001-A02K_3586864	88	P	CCG	G	GGT	0,140119214
fabZ	001-A02K_3586862	88	Q	CAG	G	GGT	0,023882226
fabZ	001-A02K_3586865	88	R	CGT	G	GGT	-0,383545571
fabZ	001-A02K_3586859	88	S	AGC	G	GGT	0,046893125
fabZ	001-A02K_3586858	88	T	ACC	G	GGT	0,078018039
fabZ	001-A02K_3586871	88	V	GTG	G	GGT	0,265325299
fabZ	001-A02K_3586874	88	W	TGG	G	GGT	-0,651326413
fabZ	001-A02K_3586872	88	Y	TAT	G	GGT	-0,319577766
fabZ	001-A02K_3585971	89	A	GCG	E	GAG	-1,215298157
fabZ	001-A02K_3585975	89	C	TGC	E	GAG	-0,145600362
fabZ	001-A02K_3585970	89	D	GAT	E	GAG	0,125252013
fabZ	001-A02K_3585969	89	E	GAA	E	GAG	-0,45694419
fabZ	001-A02K_3585977	89	F	TTT	E	GAG	-0,36274973
fabZ	001-A02K_3585972	89	G	GGC	E	GAG	-0,516606682
fabZ	001-A02K_3585965	89	H	CAT	E	GAG	-0,151573268
fabZ	001-A02K_3585963	89	I	ATT	E	GAG	0,041169961
fabZ	001-A02K_3585958	89	K	AAA	E	GAG	0,213740049
fabZ	001-A02K_3585968	89	L	CTG	E	GAG	0,016658235
fabZ	001-A02K_3585962	89	M	ATG	E	GAG	0,357306483
fabZ	001-A02K_3585959	89	N	AAC	E	GAG	0,069546568
fabZ	001-A02K_3585966	89	P	CCG	E	GAG	-1,294328647
fabZ	001-A02K_3585964	89	Q	CAG	E	GAG	0,216632022
fabZ	001-A02K_3585967	89	R	CGT	E	GAG	0,257195168
fabZ	001-A02K_3585961	89	S	AGC	E	GAG	-0,251137247
fabZ	001-A02K_3585960	89	T	ACC	E	GAG	-0,411733945
fabZ	001-A02K_3585973	89	V	GTG	E	GAG	0,269641972
fabZ	001-A02K_3585976	89	W	TGG	E	GAG	-0,305501343
fabZ	001-A02K_3585974	89	Y	TAT	E	GAG	0,0583002
fabZ	001-A02K_3585990	90	A	GCG	L	CTG	0,027861853
fabZ	001-A02K_3585994	90	C	TGC	L	CTG	-1,005207864
fabZ	001-A02K_3585989	90	D	GAT	L	CTG	0,074551841
fabZ	001-A02K_3585988	90	E	GAA	L	CTG	-1,092750978
fabZ	001-A02K_3585997	90	F	TTT	L	CTG	0,11974208
fabZ	001-A02K_3585991	90	G	GGC	L	CTG	0,056589923
fabZ	001-A02K_3585985	90	H	CAT	L	CTG	-0,252203158
fabZ	001-A02K_3585983	90	I	ATT	L	CTG	-0,113879745
fabZ	001-A02K_3585978	90	K	AAA	L	CTG	0,032758127
fabZ	001-A02K_3585996	90	L	TTA	L	CTG	-0,121823066
fabZ	001-A02K_3585982	90	M	ATG	L	CTG	0,122840794
fabZ	001-A02K_3585979	90	N	AAC	L	CTG	0,101859364
fabZ	001-A02K_3585986	90	P	CCG	L	CTG	-1,448363841
fabZ	001-A02K_3585984	90	Q	CAG	L	CTG	-0,234378183
fabZ	001-A02K_3585987	90	R	CGT	L	CTG	-0,031984443
fabZ	001-A02K_3585981	90	S	AGC	L	CTG	0,001239539
fabZ	001-A02K_3585980	90	T	ACC	L	CTG	0,147608405
fabZ	001-A02K_3585992	90	V	GTG	L	CTG	-0,303225781
fabZ	001-A02K_3585995	90	W	TGG	L	CTG	-0,185012031
fabZ	001-A02K_3585993	90	Y	TAT	L	CTG	0,033506966
fabZ	001-A02K_3586011	91	A	GCG	Y	TAC	-1,055311513
fabZ	001-A02K_3586015	91	C	TGC	Y	TAC	-1,539402985
fabZ	001-A02K_3586010	91	D	GAT	Y	TAC	-2,201113677
fabZ	001-A02K_3586009	91	E	GAA	Y	TAC	-0,393620588
fabZ	001-A02K_3586017	91	F	TTT	Y	TAC	0,100347425
fabZ	001-A02K_3586012	91	G	GGC	Y	TAC
fabZ	001-A02K_3586005	91	H	CAT	Y	TAC	0,424703312
fabZ	001-A02K_3586003	91	I	ATT	Y	TAC	0,181335958
fabZ	001-A02K_3585998	91	K	AAA	Y	TAC
fabZ	001-A02K_3586008	91	L	CTG	Y	TAC	0,316424691
fabZ	001-A02K_3586002	91	M	ATG	Y	TAC	0,200484851
fabZ	001-A02K_3585999	91	N	AAC	Y	TAC	0,029744933
fabZ	001-A02K_3586006	91	P	CCG	Y	TAC	-4,427599022
fabZ	001-A02K_3586004	91	Q	CAG	Y	TAC	0,292854013
fabZ	001-A02K_3586007	91	R	CGT	Y	TAC
fabZ	001-A02K_3586001	91	S	AGC	Y	TAC	-0,22076197
fabZ	001-A02K_3586000	91	T	ACC	Y	TAC	-0,755781009
fabZ	001-A02K_3586013	91	V	GTG	Y	TAC	-2,088406941
fabZ	001-A02K_3586016	91	W	TGG	Y	TAC	-0,006100594
fabZ	001-A02K_3586014	91	Y	TAT	Y	TAC	-0,040720065
fabZ	001-A02K_3586031	92	A	GCG	Y	TAC	-0,132175813
fabZ	001-A02K_3586034	92	C	TGC	Y	TAC	0,067403573
fabZ	001-A02K_3586030	92	D	GAT	Y	TAC
fabZ	001-A02K_3586029	92	E	GAA	Y	TAC
fabZ	001-A02K_3586036	92	F	TTT	Y	TAC	0,01934051
fabZ	001-A02K_3586032	92	G	GGC	Y	TAC
fabZ	001-A02K_3586025	92	H	CAT	Y	TAC	-3,456329984
fabZ	001-A02K_3586023	92	I	ATT	Y	TAC	0,125172848
fabZ	001-A02K_3586018	92	K	AAA	Y	TAC	0,178405646
fabZ	001-A02K_3586028	92	L	CTG	Y	TAC	0,248141842
fabZ	001-A02K_3586022	92	M	ATG	Y	TAC	0,172606516
fabZ	001-A02K_3586019	92	N	AAC	Y	TAC
fabZ	001-A02K_3586026	92	P	CCG	Y	TAC
fabZ	001-A02K_3586024	92	Q	CAG	Y	TAC	-0,990011317
fabZ	001-A02K_3586027	92	R	CGT	Y	TAC	0,107893086
fabZ	001-A02K_3586021	92	S	AGC	Y	TAC	-0,773219085
fabZ	001-A02K_3586020	92	T	ACC	Y	TAC	-0,020665792
fabZ	001-A02K_3586033	92	V	GTG	Y	TAC	-0,242185859
fabZ	001-A02K_3586035	92	W	TGG	Y	TAC	0,07749878
fabZ	001-A02K_3586037	92	Y	TAT	Y	TAC	-0,036905966
fabZ	001-A02K_3586048	93	A	GCG	F	TTC
fabZ	001-A02K_3586057	93	C	TGC	F	TTC	0,158162085
fabZ	001-A02K_3586042	93	D	GAT	F	TTC
fabZ	001-A02K_3586041	93	E	GAA	F	TTC
fabZ	001-A02K_3586052	93	F	TTT	F	TTC	-0,114794361
fabZ	001-A02K_3586056	93	G	GGC	F	TTC
fabZ	001-A02K_3586039	93	H	CAT	F	TTC
fabZ	001-A02K_3586044	93	I	ATT	F	TTC	-3,155544333
fabZ	001-A02K_3586038	93	K	AAA	F	TTC	-4,512085465
fabZ	001-A02K_3586047	93	L	CTG	F	TTC	0,095545866
fabZ	001-A02K_3586043	93	M	ATG	F	TTC	-1,102358004
fabZ	001-A02K_3586053	93	N	AAC	F	TTC	-0,684955488
fabZ	001-A02K_3586046	93	P	CCG	F	TTC
fabZ	001-A02K_3586045	93	Q	CAG	F	TTC
fabZ	001-A02K_3586040	93	R	CGT	F	TTC
fabZ	001-A02K_3586055	93	S	AGC	F	TTC
fabZ	001-A02K_3586054	93	T	ACC	F	TTC
fabZ	001-A02K_3586049	93	V	GTG	F	TTC
fabZ	001-A02K_3586051	93	W	TGG	F	TTC	-1,175004372
fabZ	001-A02K_3586050	93	Y	TAT	F	TTC	0,11126443
fabZ	001-A02K_3586069	94	A	GCG	A	GCT	0,127751738
fabZ	001-A02K_3586064	94	C	TGC	A	GCT	0,110867556
fabZ	001-A02K_3586068	94	D	GAT	A	GCT
fabZ	001-A02K_3586073	94	E	GAA	A	GCT
fabZ	001-A02K_3586077	94	F	TTT	A	GCT	-1,712427306
fabZ	001-A02K_3586074	94	G	GGC	A	GCT	0,072981604
fabZ	001-A02K_3586071	94	H	CAT	A	GCT
fabZ	001-A02K_3586070	94	I	ATT	A	GCT	-1,178862501
fabZ	001-A02K_3586058	94	K	AAA	A	GCT
fabZ	001-A02K_3586063	94	L	CTG	A	GCT
fabZ	001-A02K_3586061	94	M	ATG	A	GCT
fabZ	001-A02K_3586059	94	N	AAC	A	GCT
fabZ	001-A02K_3586067	94	P	CCG	A	GCT
fabZ	001-A02K_3586062	94	Q	CAG	A	GCT
fabZ	001-A02K_3586072	94	R	CGT	A	GCT	-0,296107125
fabZ	001-A02K_3586060	94	S	AGC	A	GCT	0,118500348
fabZ	001-A02K_3586066	94	T	ACC	A	GCT	0,041715069
fabZ	001-A02K_3586075	94	V	GTG	A	GCT	0,10969255
fabZ	001-A02K_3586065	94	W	TGG	A	GCT	-0,076501286
fabZ	001-A02K_3586076	94	Y	TAT	A	GCT	0,194197342
fabZ	001-A02K_3586083	95	A	GCG	G	GGT	-0,103427647
fabZ	001-A02K_3586085	95	C	TGC	G	GGT	0,077896664
fabZ	001-A02K_3586088	95	D	GAT	G	GGT	-5,033888229
fabZ	001-A02K_3586095	95	E	GAA	G	GGT
fabZ	001-A02K_3586097	95	F	TTT	G	GGT	-0,58407519
fabZ	001-A02K_3586089	95	G	GGC	G	GGT	0,029269013
fabZ	001-A02K_3586094	95	H	CAT	G	GGT	-0,40950868
fabZ	001-A02K_3586093	95	I	ATT	G	GGT	-0,137189358
fabZ	001-A02K_3586090	95	K	AAA	G	GGT	0,017045493
fabZ	001-A02K_3586082	95	L	CTG	G	GGT	-0,087775681
fabZ	001-A02K_3586079	95	M	ATG	G	GGT	0,110544344
fabZ	001-A02K_3586091	95	N	AAC	G	GGT	-0,965164092
fabZ	001-A02K_3586081	95	P	CCG	G	GGT
fabZ	001-A02K_3586080	95	Q	CAG	G	GGT	-1,174835979
fabZ	001-A02K_3586087	95	R	CGT	G	GGT	0,045999945
fabZ	001-A02K_3586078	95	S	AGC	G	GGT	0,145570193
fabZ	001-A02K_3586092	95	T	ACC	G	GGT	0,055436128
fabZ	001-A02K_3586084	95	V	GTG	G	GGT	-0,148627741
fabZ	001-A02K_3586086	95	W	TGG	G	GGT	-2,387766483
fabZ	001-A02K_3586096	95	Y	TAT	G	GGT	-0,753676425
fabZ	001-A02K_3586103	96	A	GCG	I	ATT	-0,216437761
fabZ	001-A02K_3586115	96	C	TGC	I	ATT	-0,033945799
fabZ	001-A02K_3586112	96	D	GAT	I	ATT
fabZ	001-A02K_3586102	96	E	GAA	I	ATT
fabZ	001-A02K_3586117	96	F	TTT	I	ATT
fabZ	001-A02K_3586113	96	G	GGC	I	ATT
fabZ	001-A02K_3586110	96	H	CAT	I	ATT	-2,831260545
fabZ	001-A02K_3586109	96	I	ATC	I	ATT	-0,132584933
fabZ	001-A02K_3586105	96	K	AAA	I	ATT	-0,59618372
fabZ	001-A02K_3586101	96	L	CTG	I	ATT	0,329427787
fabZ	001-A02K_3586098	96	M	ATG	I	ATT	0,074629199
fabZ	001-A02K_3586106	96	N	AAC	I	ATT	-4,57502614
fabZ	001-A02K_3586100	96	P	CCG	I	ATT
fabZ	001-A02K_3586099	96	Q	CAG	I	ATT
fabZ	001-A02K_3586111	96	R	CGT	I	ATT
fabZ	001-A02K_3586108	96	S	AGC	I	ATT	-0,512604804
fabZ	001-A02K_3586107	96	T	ACC	I	ATT	-0,096404158
fabZ	001-A02K_3586104	96	V	GTG	I	ATT	-0,168984809
fabZ	001-A02K_3586116	96	W	TGG	I	ATT	-3,448057242
fabZ	001-A02K_3586114	96	Y	TAT	I	ATT	-0,375517522
fabZ	001-A02K_3586134	97	A	GCG	D	GAC	-0,019737221
fabZ	001-A02K_3586136	97	C	TGC	D	GAC	-0,206555853
fabZ	001-A02K_3586127	97	D	GAT	D	GAC	0,036768234
fabZ	001-A02K_3586126	97	E	GAA	D	GAC	-0,084634773
fabZ	001-A02K_3586125	97	F	TTT	D	GAC	0,317055407
fabZ	001-A02K_3586123	97	G	GGC	D	GAC	0,162845037
fabZ	001-A02K_3586121	97	H	CAT	D	GAC	-0,329037991
fabZ	001-A02K_3586119	97	I	ATT	D	GAC	0,217672888
fabZ	001-A02K_3586118	97	K	AAA	D	GAC	0,089683607
fabZ	001-A02K_3586133	97	L	CTG	D	GAC	0,267097797
fabZ	001-A02K_3586131	97	M	ATG	D	GAC	0,240289183
fabZ	001-A02K_3586128	97	N	AAC	D	GAC	-0,053674229
fabZ	001-A02K_3586132	97	P	CCG	D	GAC	0,086497063
fabZ	001-A02K_3586120	97	Q	CAG	D	GAC	-0,005847819
fabZ	001-A02K_3586122	97	R	CGT	D	GAC	0,011391566
fabZ	001-A02K_3586130	97	S	AGC	D	GAC	0,193620825
fabZ	001-A02K_3586129	97	T	ACC	D	GAC	0,03097166
fabZ	001-A02K_3586135	97	V	GTG	D	GAC	-0,333956975
fabZ	001-A02K_3586137	97	W	TGG	D	GAC	0,337618639
fabZ	001-A02K_3586124	97	Y	TAT	D	GAC	-0,190574088
fabZ	001-A02K_3586154	98	A	GCG	E	GAA	-0,075229432
fabZ	001-A02K_3586156	98	C	TGC	E	GAA	0,030878434
fabZ	001-A02K_3586153	98	D	GAT	E	GAA	0,000318247
fabZ	001-A02K_3586152	98	E	GAG	E	GAA	0,28999258
fabZ	001-A02K_3586157	98	F	TTT	E	GAA	-0,132229998
fabZ	001-A02K_3586155	98	G	GGC	E	GAA	0,286985826
fabZ	001-A02K_3586140	98	H	CAT	E	GAA	-0,10030587
fabZ	001-A02K_3586148	98	I	ATT	E	GAA	0,13408862
fabZ	001-A02K_3586143	98	K	AAA	E	GAA	0,114902364
fabZ	001-A02K_3586151	98	L	CTG	E	GAA	-0,077911254
fabZ	001-A02K_3586147	98	M	ATG	E	GAA	-0,126299046
fabZ	001-A02K_3586138	98	N	AAC	E	GAA	-0,045018298
fabZ	001-A02K_3586149	98	P	CCG	E	GAA	0,115339113
fabZ	001-A02K_3586139	98	Q	CAG	E	GAA	0,259115476
fabZ	001-A02K_3586150	98	R	CGT	E	GAA	0,149566869
fabZ	001-A02K_3586146	98	S	AGC	E	GAA	0,089335046
fabZ	001-A02K_3586145	98	T	ACC	E	GAA	0,45651865
fabZ	001-A02K_3586141	98	V	GTG	E	GAA	0,045867299
fabZ	001-A02K_3586144	98	W	TGG	E	GAA	-0,013114322
fabZ	001-A02K_3586142	98	Y	TAT	E	GAA	0,254369248
fabZ	001-A02K_3586170	99	A	GCC	A	GCG	0,188695962
fabZ	001-A02K_3586173	99	C	TGC	A	GCG	0,216549065
fabZ	001-A02K_3586169	99	D	GAT	A	GCG
fabZ	001-A02K_3586168	99	E	GAA	A	GCG
fabZ	001-A02K_3586175	99	F	TTT	A	GCG	-3,685858778
fabZ	001-A02K_3586171	99	G	GGC	A	GCG	0,190946274
fabZ	001-A02K_3586165	99	H	CAT	A	GCG
fabZ	001-A02K_3586163	99	I	ATT	A	GCG	-0,084897253
fabZ	001-A02K_3586158	99	K	AAA	A	GCG
fabZ	001-A02K_3586167	99	L	CTG	A	GCG	0,087938367
fabZ	001-A02K_3586162	99	M	ATG	A	GCG	0,03374592
fabZ	001-A02K_3586159	99	N	AAC	A	GCG	-0,250393703
fabZ	001-A02K_3586176	99	P	CCG	A	GCG	-5,006317088
fabZ	001-A02K_3586164	99	Q	CAG	A	GCG	0,207161418
fabZ	001-A02K_3586166	99	R	CGT	A	GCG
fabZ	001-A02K_3586161	99	S	AGC	A	GCG	0,600457761
fabZ	001-A02K_3586160	99	T	ACC	A	GCG	0,071555184
fabZ	001-A02K_3586177	99	V	GTG	A	GCG	0,176155291
fabZ	001-A02K_3586174	99	W	TGG	A	GCG	-4,12351872
fabZ	001-A02K_3586172	99	Y	TAT	A	GCG	-4,679949124
fabZ	001-A02K_3586194	100	A	GCG	R	CGC	-1,059311352
fabZ	001-A02K_3586181	100	C	TGC	R	CGC	-2,348150361
fabZ	001-A02K_3586193	100	D	GAT	R	CGC
fabZ	001-A02K_3586192	100	E	GAA	R	CGC
fabZ	001-A02K_3586197	100	F	TTT	R	CGC
fabZ	001-A02K_3586180	100	G	GGC	R	CGC
fabZ	001-A02K_3586189	100	H	CAT	R	CGC	-0,650922112
fabZ	001-A02K_3586187	100	I	ATT	R	CGC
fabZ	001-A02K_3586183	100	K	AAA	R	CGC	-0,169017588
fabZ	001-A02K_3586191	100	L	CTG	R	CGC	-2,614188349
fabZ	001-A02K_3586186	100	M	ATG	R	CGC	-3,692488584
fabZ	001-A02K_3586184	100	N	AAC	R	CGC
fabZ	001-A02K_3586190	100	P	CCG	R	CGC	0,042146004
fabZ	001-A02K_3586188	100	Q	CAG	R	CGC	-1,150423917
fabZ	001-A02K_3586178	100	R	AGA	R	CGC	0,287962787
fabZ	001-A02K_3586179	100	S	AGC	R	CGC	-1,197882181
fabZ	001-A02K_3586185	100	T	ACC	R	CGC	-1,669902844
fabZ	001-A02K_3586195	100	V	GTG	R	CGC	-2,854840824
fabZ	001-A02K_3586182	100	W	TGG	R	CGC
fabZ	001-A02K_3586196	100	Y	TAT	R	CGC	-1,497652525
fabZ	001-A02K_3586208	101	A	GCG	F	TTC
fabZ	001-A02K_3586211	101	C	TGC	F	TTC	-0,234763963
fabZ	001-A02K_3586207	101	D	GAT	F	TTC
fabZ	001-A02K_3586206	101	E	GAA	F	TTC
fabZ	001-A02K_3586213	101	F	TTT	F	TTC	0,359852113
fabZ	001-A02K_3586217	101	G	GGC	F	TTC
fabZ	001-A02K_3586202	101	H	CAT	F	TTC	-2,002810557
fabZ	001-A02K_3586200	101	I	ATT	F	TTC	0,037027763
fabZ	001-A02K_3586198	101	K	AAA	F	TTC
fabZ	001-A02K_3586205	101	L	CTG	F	TTC	-0,109218143
fabZ	001-A02K_3586199	101	M	ATG	F	TTC	0,394214858
fabZ	001-A02K_3586214	101	N	AAC	F	TTC	-0,377342161
fabZ	001-A02K_3586203	101	P	CCG	F	TTC
fabZ	001-A02K_3586201	101	Q	CAG	F	TTC	-3,401450246
fabZ	001-A02K_3586204	101	R	CGT	F	TTC	-4,316969261
fabZ	001-A02K_3586216	101	S	AGC	F	TTC
fabZ	001-A02K_3586215	101	T	ACC	F	TTC
fabZ	001-A02K_3586209	101	V	GTG	F	TTC	-0,384825513
fabZ	001-A02K_3586212	101	W	TGG	F	TTC	-0,166527217
fabZ	001-A02K_3586210	101	Y	TAT	F	TTC	0,216182732
[truncated: 15,416 more rows]
