# Supplementary material for: Deep mutational scanning of essential bacterial proteins can guide antibiotic development
Source: Nat Commun. 2023 Jan 16;14:241. doi: 10.1038/s41467-023-35940-3 (PMC9842644; doi:10.1038/s41467-023-35940-3)
Supplement: Supplementary file 10 — Supplementary Data 7 [file 41467_2023_35940_MOESM10_ESM.zip]

Archive with 7 entries (6 files):
- SupplementaryData7-PDBColoredByToleranceScore/
- SupplementaryData7-PDBColoredByToleranceScore/fabZ_bf_new.pdb
- SupplementaryData7-PDBColoredByToleranceScore/fabZ_new.pse
- SupplementaryData7-PDBColoredByToleranceScore/lpxC_bf_new.pdb
- SupplementaryData7-PDBColoredByToleranceScore/lpxC_new.pse
- SupplementaryData7-PDBColoredByToleranceScore/murA_bf_new.pdb
- SupplementaryData7-PDBColoredByToleranceScore/murA_new.pse
