# Supplementary material for: Deep mutational scanning of essential bacterial proteins can guide antibiotic development
Source: Nat Commun. 2023 Jan 16;14:241. doi: 10.1038/s41467-023-35940-3 (PMC9842644; doi:10.1038/s41467-023-35940-3)
Supplement: Supplementary file 10 — Supplementary Data 7 [file 41467_2023_35940_MOESM10_ESM.zip › SupplementaryData7-PDBColoredByToleranceScore/fabZ_bf_new.pdb]

ATOM      1  N   HIS A   6      -1.080   0.489   8.694  1.00  1.00           N  
ATOM      2  CA  HIS A   6      -0.346   1.743   8.588  1.00  1.00           C  
ATOM      3  C   HIS A   6       0.804   1.759   9.591  1.00  1.00           C  
ATOM      4  O   HIS A   6       0.707   1.163  10.662  1.00  1.00           O  
ATOM      5  CB  HIS A   6      -1.278   2.931   8.817  1.00  1.00           C  
ATOM      6  CG  HIS A   6      -0.920   4.142   8.012  1.00  1.00           C  
ATOM      7  ND1 HIS A   6      -0.249   5.222   8.548  1.00  1.00           N  
ATOM      8  CD2 HIS A   6      -1.136   4.442   6.709  1.00  1.00           C  
ATOM      9  CE1 HIS A   6      -0.073   6.136   7.611  1.00  1.00           C  
ATOM     10  NE2 HIS A   6      -0.603   5.688   6.486  1.00  1.00           N  
ATOM     11  N   THR A   7       1.886   2.451   9.243  1.00  1.00           N  
ATOM     12  CA  THR A   7       3.070   2.503  10.086  1.00  1.00           C  
ATOM     13  C   THR A   7       3.020   3.649  11.093  1.00  1.00           C  
ATOM     14  O   THR A   7       2.277   4.623  10.947  1.00  1.00           O  
ATOM     15  CB  THR A   7       4.342   2.633   9.250  1.00  1.00           C  
ATOM     16  OG1 THR A   7       4.379   3.924   8.640  1.00  1.00           O  
ATOM     17  CG2 THR A   7       4.382   1.570   8.168  1.00  1.00           C  
ATOM     18  N   LEU A   8       3.833   3.498  12.140  1.00  0.93           N  
ATOM     19  CA  LEU A   8       4.046   4.523  13.152  1.00  0.93           C  
ATOM     20  C   LEU A   8       5.543   4.660  13.362  1.00  0.93           C  
ATOM     21  O   LEU A   8       6.224   3.684  13.695  1.00  0.93           O  
ATOM     22  CB  LEU A   8       3.365   4.182  14.478  1.00  0.93           C  
ATOM     23  CG  LEU A   8       1.848   4.008  14.484  1.00  0.93           C  
ATOM     24  CD1 LEU A   8       1.392   3.730  15.896  1.00  0.93           C  
ATOM     25  CD2 LEU A   8       1.137   5.195  13.891  1.00  0.93           C  
ATOM     26  N   GLN A   9       6.048   5.866  13.163  1.00  1.00           N  
ATOM     27  CA  GLN A   9       7.431   6.175  13.439  1.00  1.00           C  
ATOM     28  C   GLN A   9       7.580   6.456  14.921  1.00  1.00           C  
ATOM     29  O   GLN A   9       6.614   6.383  15.686  1.00  1.00           O  
ATOM     30  CB  GLN A   9       7.880   7.366  12.607  1.00  1.00           C  
ATOM     31  CG  GLN A   9       7.759   7.144  11.130  1.00  1.00           C  
ATOM     32  CD  GLN A   9       8.611   5.979  10.665  1.00  1.00           C  
ATOM     33  OE1 GLN A   9       9.674   5.701  11.237  1.00  1.00           O  
ATOM     34  NE2 GLN A   9       8.166   5.305   9.613  1.00  1.00           N  
ATOM     35  N   ILE A  10       8.805   6.801  15.325  1.00  1.00           N  
ATOM     36  CA  ILE A  10       9.115   6.912  16.743  1.00  1.00           C  
ATOM     37  C   ILE A  10       8.438   8.134  17.361  1.00  1.00           C  
ATOM     38  O   ILE A  10       8.147   8.135  18.561  1.00  1.00           O  
ATOM     39  CB  ILE A  10      10.647   6.889  16.961  1.00  1.00           C  
ATOM     40  CG1 ILE A  10      11.023   6.793  18.444  1.00  1.00           C  
ATOM     41  CG2 ILE A  10      11.326   8.080  16.311  1.00  1.00           C  
ATOM     42  CD1 ILE A  10      10.553   5.536  19.159  1.00  1.00           C  
ATOM     43  N   GLU A  11       8.129   9.173  16.577  1.00  1.00           N  
ATOM     44  CA  GLU A  11       7.434  10.324  17.161  1.00  1.00           C  
ATOM     45  C   GLU A  11       6.018   9.961  17.608  1.00  1.00           C  
ATOM     46  O   GLU A  11       5.589  10.321  18.715  1.00  1.00           O  
ATOM     47  CB  GLU A  11       7.375  11.486  16.169  1.00  1.00           C  
ATOM     48  CG  GLU A  11       8.703  12.156  15.852  1.00  1.00           C  
ATOM     49  CD  GLU A  11       9.527  11.396  14.826  1.00  1.00           C  
ATOM     50  OE1 GLU A  11       9.016  10.416  14.229  1.00  1.00           O  
ATOM     51  OE2 GLU A  11      10.695  11.794  14.616  1.00  1.00           O1-
ATOM     52  N   GLU A  12       5.279   9.238  16.770  1.00  1.00           N  
ATOM     53  CA  GLU A  12       3.935   8.823  17.152  1.00  1.00           C  
ATOM     54  C   GLU A  12       3.981   7.869  18.339  1.00  1.00           C  
ATOM     55  O   GLU A  12       3.142   7.948  19.252  1.00  1.00           O  
ATOM     56  CB  GLU A  12       3.254   8.207  15.937  1.00  1.00           C  
ATOM     57  CG  GLU A  12       3.136   9.214  14.788  1.00  1.00           C  
ATOM     58  CD  GLU A  12       2.796   8.574  13.451  1.00  1.00           C  
ATOM     59  OE1 GLU A  12       2.059   9.202  12.652  1.00  1.00           O  
ATOM     60  OE2 GLU A  12       3.264   7.440  13.199  1.00  1.00           O1-
ATOM     61  N   ILE A  13       4.989   6.995  18.364  1.00  0.67           N  
ATOM     62  CA  ILE A  13       5.182   6.108  19.506  1.00  0.67           C  
ATOM     63  C   ILE A  13       5.412   6.927  20.767  1.00  0.67           C  
ATOM     64  O   ILE A  13       4.819   6.660  21.821  1.00  0.67           O  
ATOM     65  CB  ILE A  13       6.353   5.142  19.232  1.00  0.67           C  
ATOM     66  CG1 ILE A  13       6.032   4.214  18.056  1.00  0.67           C  
ATOM     67  CG2 ILE A  13       6.739   4.345  20.480  1.00  0.67           C  
ATOM     68  CD1 ILE A  13       7.181   3.304  17.687  1.00  0.67           C  
ATOM     69  N   LEU A  14       6.237   7.971  20.665  1.00  1.00           N  
ATOM     70  CA  LEU A  14       6.504   8.827  21.813  1.00  1.00           C  
ATOM     71  C   LEU A  14       5.231   9.478  22.321  1.00  1.00           C  
ATOM     72  O   LEU A  14       5.070   9.682  23.529  1.00  1.00           O  
ATOM     73  CB  LEU A  14       7.519   9.896  21.435  1.00  1.00           C  
ATOM     74  CG  LEU A  14       8.944   9.413  21.221  1.00  1.00           C  
ATOM     75  CD1 LEU A  14       9.764  10.584  20.740  1.00  1.00           C  
ATOM     76  CD2 LEU A  14       9.519   8.808  22.477  1.00  1.00           C  
ATOM     77  N   GLU A  15       4.313   9.813  21.406  1.00  1.00           N  
ATOM     78  CA  GLU A  15       3.052  10.419  21.831  1.00  1.00           C  
ATOM     79  C   GLU A  15       2.128   9.417  22.496  1.00  1.00           C  
ATOM     80  O   GLU A  15       1.349   9.796  23.373  1.00  1.00           O  
ATOM     81  CB  GLU A  15       2.321  11.057  20.655  1.00  1.00           C  
ATOM     82  CG  GLU A  15       2.999  12.271  20.059  1.00  1.00           C  
ATOM     83  CD  GLU A  15       2.249  12.802  18.850  1.00  1.00           C  
ATOM     84  OE1 GLU A  15       1.339  12.093  18.361  1.00  1.00           O  
ATOM     85  OE2 GLU A  15       2.558  13.930  18.401  1.00  1.00           O1-
ATOM     86  N   LEU A  16       2.229   8.142  22.136  1.00  1.00           N  
ATOM     87  CA  LEU A  16       1.367   7.117  22.719  1.00  1.00           C  
ATOM     88  C   LEU A  16       1.940   6.504  23.995  1.00  1.00           C  
ATOM     89  O   LEU A  16       1.222   6.356  24.985  1.00  1.00           O  
ATOM     90  CB  LEU A  16       1.134   6.018  21.690  1.00  1.00           C  
ATOM     91  CG  LEU A  16       0.246   6.415  20.527  1.00  1.00           C  
ATOM     92  CD1 LEU A  16       0.452   5.472  19.352  1.00  1.00           C  
ATOM     93  CD2 LEU A  16      -1.200   6.354  21.032  1.00  1.00           C  
ATOM     94  N   LEU A  17       3.228   6.132  23.994  1.00  0.74           N  
ATOM     95  CA  LEU A  17       3.768   5.508  25.199  1.00  0.74           C  
ATOM     96  C   LEU A  17       4.443   6.552  26.076  1.00  0.74           C  
ATOM     97  O   LEU A  17       5.032   7.504  25.563  1.00  0.74           O  
ATOM     98  CB  LEU A  17       4.773   4.428  24.860  1.00  0.74           C  
ATOM     99  CG  LEU A  17       4.405   3.125  24.156  1.00  0.74           C  
ATOM    100  CD1 LEU A  17       5.715   2.309  23.968  1.00  0.74           C  
ATOM    101  CD2 LEU A  17       3.349   2.328  24.953  1.00  0.74           C  
ATOM    102  N   PRO A  18       4.344   6.414  27.399  1.00  1.00           N  
ATOM    103  CA  PRO A  18       5.070   7.318  28.297  1.00  1.00           C  
ATOM    104  C   PRO A  18       6.514   6.908  28.593  1.00  1.00           C  
ATOM    105  O   PRO A  18       7.233   7.691  29.223  1.00  1.00           O  
ATOM    106  CB  PRO A  18       4.207   7.277  29.573  1.00  1.00           C  
ATOM    107  CG  PRO A  18       3.662   5.913  29.581  1.00  1.00           C  
ATOM    108  CD  PRO A  18       3.420   5.534  28.137  1.00  1.00           C  
ATOM    109  N   HIS A  19       6.942   5.710  28.197  1.00  0.27           N  
ATOM    110  CA  HIS A  19       8.284   5.227  28.508  1.00  0.27           C  
ATOM    111  C   HIS A  19       9.338   6.032  27.769  1.00  0.27           C  
ATOM    112  O   HIS A  19       9.142   6.437  26.623  1.00  0.27           O  
ATOM    113  CB  HIS A  19       8.406   3.758  28.140  1.00  0.27           C  
ATOM    114  CG  HIS A  19       7.290   2.923  28.687  1.00  0.27           C  
ATOM    115  ND1 HIS A  19       6.066   2.823  28.060  1.00  0.27           N  
ATOM    116  CD2 HIS A  19       7.204   2.161  29.802  1.00  0.27           C  
ATOM    117  CE1 HIS A  19       5.277   2.029  28.760  1.00  0.27           C  
ATOM    118  NE2 HIS A  19       5.943   1.613  29.821  1.00  0.27           N  
ATOM    119  N   ARG A  20      10.479   6.234  28.424  1.00  0.71           N  
ATOM    120  CA  ARG A  20      11.601   6.990  27.877  1.00  0.71           C  
ATOM    121  C   ARG A  20      12.906   6.217  28.105  1.00  0.71           C  
ATOM    122  O   ARG A  20      12.912   5.108  28.644  1.00  0.71           O  
ATOM    123  CB  ARG A  20      11.621   8.382  28.511  1.00  0.71           C  
ATOM    124  CG  ARG A  20      10.416   9.185  28.132  1.00  0.71           C  
ATOM    125  CD  ARG A  20      10.367   9.304  26.629  1.00  0.71           C  
ATOM    126  NE  ARG A  20       9.336  10.234  26.201  1.00  0.71           N  
ATOM    127  CZ  ARG A  20       8.076   9.900  25.926  1.00  0.71           C  
ATOM    128  NH1 ARG A  20       7.658   8.635  26.014  1.00  0.71           N  
ATOM    129  NH2 ARG A  20       7.225  10.838  25.554  1.00  0.71           N  
ATOM    130  N   PHE A  21      14.021   6.797  27.688  1.00  1.00           N  
ATOM    131  CA  PHE A  21      15.307   6.120  27.847  1.00  1.00           C  
ATOM    132  C   PHE A  21      15.556   5.829  29.327  1.00  1.00           C  
ATOM    133  O   PHE A  21      15.339   6.705  30.178  1.00  1.00           O  
ATOM    134  CB  PHE A  21      16.434   6.988  27.274  1.00  1.00           C  
ATOM    135  CG  PHE A  21      17.823   6.415  27.428  1.00  1.00           C  
ATOM    136  CD1 PHE A  21      18.643   6.814  28.479  1.00  1.00           C  
ATOM    137  CD2 PHE A  21      18.333   5.522  26.496  1.00  1.00           C  
ATOM    138  CE1 PHE A  21      19.949   6.310  28.605  1.00  1.00           C  
ATOM    139  CE2 PHE A  21      19.628   5.010  26.619  1.00  1.00           C  
ATOM    140  CZ  PHE A  21      20.435   5.408  27.674  1.00  1.00           C  
ATOM    141  N   PRO A  22      16.065   4.635  29.673  1.00  0.82           N  
ATOM    142  CA  PRO A  22      16.523   3.607  28.747  1.00  0.82           C  
ATOM    143  C   PRO A  22      15.563   2.455  28.681  1.00  0.82           C  
ATOM    144  O   PRO A  22      15.994   1.316  28.485  1.00  0.82           O  
ATOM    145  CB  PRO A  22      17.817   3.154  29.396  1.00  0.82           C  
ATOM    146  CG  PRO A  22      17.421   3.145  30.862  1.00  0.82           C  
ATOM    147  CD  PRO A  22      16.449   4.290  31.054  1.00  0.82           C  
ATOM    148  N   PHE A  23      14.272   2.728  28.845  1.00  0.83           N  
ATOM    149  CA  PHE A  23      13.311   1.648  28.987  1.00  0.83           C  
ATOM    150  C   PHE A  23      12.184   1.705  27.967  1.00  0.83           C  
ATOM    151  O   PHE A  23      11.171   1.035  28.154  1.00  0.83           O  
ATOM    152  CB  PHE A  23      12.735   1.630  30.399  1.00  0.83           C  
ATOM    153  CG  PHE A  23      12.570   0.244  30.963  1.00  0.83           C  
ATOM    154  CD1 PHE A  23      11.305  -0.342  31.053  1.00  0.83           C  
ATOM    155  CD2 PHE A  23      13.678  -0.488  31.378  1.00  0.83           C  
ATOM    156  CE1 PHE A  23      11.143  -1.627  31.578  1.00  0.83           C  
ATOM    157  CE2 PHE A  23      13.529  -1.774  31.910  1.00  0.83           C  
ATOM    158  CZ  PHE A  23      12.258  -2.346  32.000  1.00  0.83           C  
ATOM    159  N   LEU A  24      12.329   2.499  26.920  1.00  0.71           N  
ATOM    160  CA  LEU A  24      11.479   2.436  25.736  1.00  0.71           C  
ATOM    161  C   LEU A  24      12.089   1.469  24.714  1.00  0.71           C  
ATOM    162  O   LEU A  24      13.218   1.664  24.240  1.00  0.71           O  
ATOM    163  CB  LEU A  24      11.306   3.836  25.153  1.00  0.71           C  
ATOM    164  CG  LEU A  24      10.654   3.923  23.792  1.00  0.71           C  
ATOM    165  CD1 LEU A  24       9.261   3.254  23.767  1.00  0.71           C  
ATOM    166  CD2 LEU A  24      10.571   5.384  23.486  1.00  0.71           C  
ATOM    167  N   LEU A  25      11.339   0.434  24.376  1.00  0.93           N  
ATOM    168  CA  LEU A  25      11.849  -0.718  23.653  1.00  0.93           C  
ATOM    169  C   LEU A  25      11.043  -1.028  22.403  1.00  0.93           C  
ATOM    170  O   LEU A  25      10.999  -2.183  21.978  1.00  0.93           O  
ATOM    171  CB  LEU A  25      11.853  -1.937  24.565  1.00  0.93           C  
ATOM    172  CG  LEU A  25      12.756  -1.860  25.785  1.00  0.93           C  
ATOM    173  CD1 LEU A  25      12.402  -2.996  26.691  1.00  0.93           C  
ATOM    174  CD2 LEU A  25      14.204  -1.991  25.353  1.00  0.93           C  
ATOM    175  N   VAL A  26      10.360  -0.051  21.829  1.00  0.74           N  
ATOM    176  CA  VAL A  26       9.696  -0.228  20.545  1.00  0.74           C  
ATOM    177  C   VAL A  26      10.258   0.843  19.628  1.00  0.74           C  
ATOM    178  O   VAL A  26      10.128   2.038  19.914  1.00  0.74           O  
ATOM    179  CB  VAL A  26       8.166  -0.119  20.653  1.00  0.74           C  
ATOM    180  CG1 VAL A  26       7.537  -0.258  19.302  1.00  0.74           C  
ATOM    181  CG2 VAL A  26       7.603  -1.164  21.605  1.00  0.74           C  
ATOM    182  N   ASP A  27      10.918   0.422  18.554  1.00  0.11           N  
ATOM    183  CA  ASP A  27      11.510   1.382  17.634  1.00  0.11           C  
ATOM    184  C   ASP A  27      10.573   1.758  16.490  1.00  0.11           C  
ATOM    185  O   ASP A  27      10.671   2.883  15.979  1.00  0.11           O  
ATOM    186  CB  ASP A  27      12.825   0.838  17.062  1.00  0.11           C  
ATOM    187  CG  ASP A  27      13.888   0.618  18.132  1.00  0.11           C  
ATOM    188  OD1 ASP A  27      13.981   1.423  19.097  1.00  0.11           O  
ATOM    189  OD2 ASP A  27      14.631  -0.371  17.996  1.00  0.11           O1-
ATOM    190  N   ARG A  28       9.687   0.852  16.053  1.00  0.97           N  
ATOM    191  CA  ARG A  28       8.776   1.194  14.956  1.00  0.97           C  
ATOM    192  C   ARG A  28       7.559   0.272  14.987  1.00  0.97           C  
ATOM    193  O   ARG A  28       7.616  -0.823  15.547  1.00  0.97           O  
ATOM    194  CB  ARG A  28       9.499   1.099  13.604  1.00  0.97           C  
ATOM    195  CG  ARG A  28       8.693   1.502  12.380  1.00  0.97           C  
ATOM    196  CD  ARG A  28       9.571   1.513  11.154  1.00  0.97           C  
ATOM    197  NE  ARG A  28      10.630   2.523  11.232  1.00  0.97           N  
ATOM    198  CZ  ARG A  28      11.712   2.549  10.449  1.00  0.97           C  
ATOM    199  NH1 ARG A  28      11.912   1.612   9.526  1.00  0.97           N  
ATOM    200  NH2 ARG A  28      12.613   3.508  10.605  1.00  0.97           N  
ATOM    201  N   VAL A  29       6.452   0.722  14.385  1.00  0.73           N  
ATOM    202  CA  VAL A  29       5.242  -0.096  14.209  1.00  0.73           C  
ATOM    203  C   VAL A  29       5.002  -0.287  12.710  1.00  0.73           C  
ATOM    204  O   VAL A  29       4.715   0.685  11.999  1.00  0.73           O  
ATOM    205  CB  VAL A  29       4.014   0.541  14.888  1.00  0.73           C  
ATOM    206  CG1 VAL A  29       2.729  -0.157  14.478  1.00  0.73           C  
ATOM    207  CG2 VAL A  29       4.170   0.477  16.397  1.00  0.73           C  
ATOM    208  N   LEU A  30       5.079  -1.545  12.238  1.00  1.00           N  
ATOM    209  CA  LEU A  30       4.978  -1.831  10.803  1.00  1.00           C  
ATOM    210  C   LEU A  30       3.542  -1.903  10.320  1.00  1.00           C  
ATOM    211  O   LEU A  30       3.244  -1.446   9.215  1.00  1.00           O  
ATOM    212  CB  LEU A  30       5.694  -3.137  10.455  1.00  1.00           C  
ATOM    213  CG  LEU A  30       7.178  -3.201  10.811  1.00  1.00           C  
ATOM    214  CD1 LEU A  30       7.745  -4.533  10.418  1.00  1.00           C  
ATOM    215  CD2 LEU A  30       7.925  -2.076  10.104  1.00  1.00           C  
ATOM    216  N   ASP A  31       2.654  -2.500  11.105  1.00  1.00           N  
ATOM    217  CA  ASP A  31       1.254  -2.595  10.733  1.00  1.00           C  
ATOM    218  C   ASP A  31       0.480  -2.919  11.994  1.00  1.00           C  
ATOM    219  O   ASP A  31       1.044  -3.423  12.965  1.00  1.00           O  
ATOM    220  CB  ASP A  31       1.028  -3.652   9.650  1.00  1.00           C  
ATOM    221  CG  ASP A  31      -0.282  -3.452   8.896  1.00  1.00           C  
ATOM    222  OD1 ASP A  31      -0.895  -2.361   9.014  1.00  1.00           O  
ATOM    223  OD2 ASP A  31      -0.686  -4.386   8.164  1.00  1.00           O1-
ATOM    224  N   PHE A  32      -0.819  -2.632  11.971  1.00  0.95           N  
ATOM    225  CA  PHE A  32      -1.664  -2.994  13.101  1.00  0.95           C  
ATOM    226  C   PHE A  32      -3.118  -2.887  12.694  1.00  0.95           C  
ATOM    227  O   PHE A  32      -3.473  -2.127  11.791  1.00  0.95           O  
ATOM    228  CB  PHE A  32      -1.431  -2.105  14.336  1.00  0.95           C  
ATOM    229  CG  PHE A  32      -1.951  -0.700  14.181  1.00  0.95           C  
ATOM    230  CD1 PHE A  32      -1.161   0.273  13.588  1.00  0.95           C  
ATOM    231  CD2 PHE A  32      -3.242  -0.356  14.609  1.00  0.95           C  
ATOM    232  CE1 PHE A  32      -1.625   1.564  13.430  1.00  0.95           C  
ATOM    233  CE2 PHE A  32      -3.732   0.945  14.446  1.00  0.95           C  
ATOM    234  CZ  PHE A  32      -2.923   1.906  13.858  1.00  0.95           C  
ATOM    235  N   GLU A  33      -3.944  -3.667  13.381  1.00  0.95           N  
ATOM    236  CA  GLU A  33      -5.392  -3.570  13.321  1.00  0.95           C  
ATOM    237  C   GLU A  33      -6.029  -3.439  14.697  1.00  0.95           C  
ATOM    238  O   GLU A  33      -5.842  -4.299  15.564  1.00  0.95           O  
ATOM    239  CB  GLU A  33      -6.011  -4.745  12.646  1.00  0.95           C  
ATOM    240  CG  GLU A  33      -7.452  -4.436  12.426  1.00  0.95           C  
ATOM    241  CD  GLU A  33      -8.286  -5.734  12.403  1.00  0.95           C  
ATOM    242  OE1 GLU A  33      -7.624  -6.745  12.547  1.00  0.95           O  
ATOM    243  OE2 GLU A  33      -9.483  -5.671  12.304  1.00  0.95           O1-
ATOM    244  N   GLU A  34      -6.855  -2.410  14.860  1.00  1.00           N  
ATOM    245  CA  GLU A  34      -7.471  -2.136  16.147  1.00  1.00           C  
ATOM    246  C   GLU A  34      -8.250  -3.362  16.605  1.00  1.00           C  
ATOM    247  O   GLU A  34      -9.014  -3.953  15.838  1.00  1.00           O  
ATOM    248  CB  GLU A  34      -8.413  -0.949  16.026  1.00  1.00           C  
ATOM    249  CG  GLU A  34      -7.764   0.357  15.587  1.00  1.00           C  
ATOM    250  CD  GLU A  34      -7.561   0.446  14.069  1.00  1.00           C  
ATOM    251  OE1 GLU A  34      -7.323   1.570  13.569  1.00  1.00           O  
ATOM    252  OE2 GLU A  34      -7.673  -0.593  13.373  1.00  1.00           O1-
ATOM    253  N   GLY A  35      -8.016  -3.772  17.841  1.00  1.00           N  
ATOM    254  CA  GLY A  35      -8.706  -4.901  18.409  1.00  1.00           C  
ATOM    255  C   GLY A  35      -8.274  -6.269  17.928  1.00  1.00           C  
ATOM    256  O   GLY A  35      -8.939  -7.257  18.272  1.00  1.00           O  
ATOM    257  N   ARG A  36      -7.234  -6.371  17.098  1.00  1.00           N  
ATOM    258  CA  ARG A  36      -6.817  -7.691  16.635  1.00  1.00           C  
ATOM    259  C   ARG A  36      -5.318  -7.936  16.792  1.00  1.00           C  
ATOM    260  O   ARG A  36      -4.914  -8.827  17.543  1.00  1.00           O  
ATOM    261  CB  ARG A  36      -7.254  -7.901  15.196  1.00  1.00           C  
ATOM    262  CG  ARG A  36      -8.474  -8.793  15.030  1.00  1.00           C  
ATOM    263  CD  ARG A  36      -8.174  -9.983  14.116  1.00  1.00           C  
ATOM    264  NE  ARG A  36      -7.746  -9.599  12.762  1.00  1.00           N  
ATOM    265  CZ  ARG A  36      -6.567  -9.919  12.217  1.00  1.00           C  
ATOM    266  NH1 ARG A  36      -5.688 -10.638  12.901  1.00  1.00           N  
ATOM    267  NH2 ARG A  36      -6.269  -9.538  10.975  1.00  1.00           N  
ATOM    268  N   PHE A  37      -4.478  -7.179  16.089  1.00  1.00           N  
ATOM    269  CA  PHE A  37      -3.053  -7.469  16.124  1.00  1.00           C  
ATOM    270  C   PHE A  37      -2.231  -6.220  15.877  1.00  1.00           C  
ATOM    271  O   PHE A  37      -2.725  -5.212  15.377  1.00  1.00           O  
ATOM    272  CB  PHE A  37      -2.650  -8.494  15.063  1.00  1.00           C  
ATOM    273  CG  PHE A  37      -2.382  -7.883  13.713  1.00  1.00           C  
ATOM    274  CD1 PHE A  37      -1.078  -7.653  13.281  1.00  1.00           C  
ATOM    275  CD2 PHE A  37      -3.437  -7.519  12.884  1.00  1.00           C  
ATOM    276  CE1 PHE A  37      -0.827  -7.075  12.053  1.00  1.00           C  
ATOM    277  CE2 PHE A  37      -3.195  -6.945  11.644  1.00  1.00           C  
ATOM    278  CZ  PHE A  37      -1.887  -6.720  11.232  1.00  1.00           C  
ATOM    279  N   LEU A  38      -0.943  -6.331  16.202  1.00  0.61           N  
ATOM    280  CA  LEU A  38       0.052  -5.302  15.921  1.00  0.61           C  
ATOM    281  C   LEU A  38       1.403  -5.952  15.643  1.00  0.61           C  
ATOM    282  O   LEU A  38       1.801  -6.892  16.341  1.00  0.61           O  
ATOM    283  CB  LEU A  38       0.148  -4.317  17.084  1.00  0.61           C  
ATOM    284  CG  LEU A  38       1.151  -3.178  16.941  1.00  0.61           C  
ATOM    285  CD1 LEU A  38       0.569  -1.898  17.487  1.00  0.61           C  
ATOM    286  CD2 LEU A  38       2.445  -3.529  17.684  1.00  0.61           C  
ATOM    287  N   ARG A  39       2.107  -5.451  14.627  1.00  0.95           N  
ATOM    288  CA  ARG A  39       3.466  -5.893  14.305  1.00  0.95           C  
ATOM    289  C   ARG A  39       4.425  -4.723  14.539  1.00  0.95           C  
ATOM    290  O   ARG A  39       4.264  -3.655  13.946  1.00  0.95           O  
ATOM    291  CB  ARG A  39       3.555  -6.387  12.856  1.00  0.95           C  
ATOM    292  CG  ARG A  39       4.912  -7.013  12.479  1.00  0.95           C  
ATOM    293  CD  ARG A  39       5.016  -7.431  11.010  1.00  0.95           C  
ATOM    294  NE  ARG A  39       3.983  -8.383  10.655  1.00  0.95           N  
ATOM    295  CZ  ARG A  39       2.959  -8.082   9.860  1.00  0.95           C  
ATOM    296  NH1 ARG A  39       2.896  -6.877   9.303  1.00  0.95           N  
ATOM    297  NH2 ARG A  39       2.025  -8.990   9.580  1.00  0.95           N  
ATOM    298  N   ALA A  40       5.420  -4.917  15.398  1.00  0.73           N  
ATOM    299  CA  ALA A  40       6.370  -3.857  15.734  1.00  0.73           C  
ATOM    300  C   ALA A  40       7.812  -4.349  15.590  1.00  0.73           C  
ATOM    301  O   ALA A  40       8.087  -5.545  15.509  1.00  0.73           O  
ATOM    302  CB  ALA A  40       6.136  -3.329  17.158  1.00  0.73           C  
ATOM    303  N   VAL A  41       8.757  -3.413  15.616  1.00  0.96           N  
ATOM    304  CA  VAL A  41      10.166  -3.717  15.409  1.00  0.96           C  
ATOM    305  C   VAL A  41      10.976  -3.137  16.547  1.00  0.96           C  
ATOM    306  O   VAL A  41      10.837  -1.945  16.869  1.00  0.96           O  
ATOM    307  CB  VAL A  41      10.698  -3.132  14.101  1.00  0.96           C  
ATOM    308  CG1 VAL A  41      12.182  -3.438  13.993  1.00  0.96           C  
ATOM    309  CG2 VAL A  41       9.936  -3.657  12.951  1.00  0.96           C  
ATOM    310  N   LYS A  42      11.826  -3.982  17.137  1.00  0.43           N  
ATOM    311  CA  LYS A  42      12.894  -3.585  18.047  1.00  0.43           C  
ATOM    312  C   LYS A  42      14.234  -3.877  17.379  1.00  0.43           C  
ATOM    313  O   LYS A  42      14.548  -5.041  17.103  1.00  0.43           O  
ATOM    314  CB  LYS A  42      12.781  -4.339  19.368  1.00  0.43           C  
ATOM    315  CG  LYS A  42      13.809  -3.947  20.411  1.00  0.43           C  
ATOM    316  CD  LYS A  42      13.954  -2.441  20.515  1.00  0.43           C  
ATOM    317  CE  LYS A  42      14.964  -2.079  21.596  1.00  0.43           C  
ATOM    318  NZ  LYS A  42      16.314  -2.636  21.319  1.00  0.43           N  
ATOM    319  N   ASN A  43      15.008  -2.822  17.104  1.00  0.72           N  
ATOM    320  CA  ASN A  43      16.367  -2.965  16.574  1.00  0.72           C  
ATOM    321  C   ASN A  43      17.321  -3.218  17.728  1.00  0.72           C  
ATOM    322  O   ASN A  43      17.410  -2.401  18.647  1.00  0.72           O  
ATOM    323  CB  ASN A  43      16.792  -1.706  15.821  1.00  0.72           C  
ATOM    324  CG  ASN A  43      16.422  -1.749  14.352  1.00  0.72           C  
ATOM    325  OD1 ASN A  43      15.884  -2.734  13.869  1.00  0.72           O  
ATOM    326  ND2 ASN A  43      16.654  -0.647  13.649  1.00  0.72           N  
ATOM    327  N   VAL A  44      18.046  -4.326  17.679  1.00  0.60           N  
ATOM    328  CA  VAL A  44      18.977  -4.676  18.741  1.00  0.60           C  
ATOM    329  C   VAL A  44      20.360  -4.249  18.295  1.00  0.60           C  
ATOM    330  O   VAL A  44      20.911  -4.808  17.344  1.00  0.60           O  
ATOM    331  CB  VAL A  44      18.944  -6.169  19.060  1.00  0.60           C  
ATOM    332  CG1 VAL A  44      19.829  -6.431  20.244  1.00  0.60           C  
ATOM    333  CG2 VAL A  44      17.521  -6.613  19.300  1.00  0.60           C  
ATOM    334  N   SER A  45      20.918  -3.254  18.971  1.00  0.27           N  
ATOM    335  CA  SER A  45      22.252  -2.743  18.696  1.00  0.27           C  
ATOM    336  C   SER A  45      23.161  -2.984  19.892  1.00  0.27           C  
ATOM    337  O   SER A  45      22.712  -3.075  21.034  1.00  0.27           O  
ATOM    338  CB  SER A  45      22.220  -1.248  18.373  1.00  0.27           C  
ATOM    339  OG  SER A  45      23.528  -0.704  18.398  1.00  0.27           O  
ATOM    340  N   VAL A  46      24.463  -3.062  19.623  1.00  0.76           N  
ATOM    341  CA  VAL A  46      25.395  -3.230  20.722  1.00  0.76           C  
ATOM    342  C   VAL A  46      25.488  -1.946  21.543  1.00  0.76           C  
ATOM    343  O   VAL A  46      25.910  -1.982  22.703  1.00  0.76           O  
ATOM    344  CB  VAL A  46      26.770  -3.697  20.176  1.00  0.76           C  
ATOM    345  CG1 VAL A  46      27.612  -2.541  19.656  1.00  0.76           C  
ATOM    346  CG2 VAL A  46      27.525  -4.522  21.207  1.00  0.76           C  
ATOM    347  N   ASN A  47      25.012  -0.823  21.005  1.00  0.82           N  
ATOM    348  CA  ASN A  47      25.100   0.463  21.686  1.00  0.82           C  
ATOM    349  C   ASN A  47      23.949   0.663  22.680  1.00  0.82           C  
ATOM    350  O   ASN A  47      23.527   1.796  22.936  1.00  0.82           O  
ATOM    351  CB  ASN A  47      25.101   1.583  20.647  1.00  0.82           C  
ATOM    352  CG  ASN A  47      25.733   2.849  21.162  1.00  0.82           C  
ATOM    353  OD1 ASN A  47      26.238   2.888  22.283  1.00  0.82           O  
ATOM    354  ND2 ASN A  47      25.711   3.897  20.349  1.00  0.82           N  
ATOM    355  N   GLU A  48      23.415  -0.455  23.270  1.00  0.73           N  
ATOM    356  CA  GLU A  48      22.387  -0.321  24.284  1.00  0.73           C  
ATOM    357  C   GLU A  48      22.978  -0.538  25.672  1.00  0.73           C  
ATOM    358  O   GLU A  48      23.885  -1.355  25.845  1.00  0.73           O  
ATOM    359  CB  GLU A  48      21.249  -1.321  24.023  1.00  0.73           C  
ATOM    360  CG  GLU A  48      20.673  -1.144  22.621  1.00  0.73           C  
ATOM    361  CD  GLU A  48      19.405  -1.929  22.336  1.00  0.73           C  
ATOM    362  OE1 GLU A  48      18.411  -1.790  23.092  1.00  0.73           O  
ATOM    363  OE2 GLU A  48      19.404  -2.689  21.335  1.00  0.73           O1-
ATOM    364  N   PRO A  49      22.465   0.179  26.680  1.00  1.00           N  
ATOM    365  CA  PRO A  49      23.181   0.238  27.970  1.00  1.00           C  
ATOM    366  C   PRO A  49      23.262  -1.095  28.700  1.00  1.00           C  
ATOM    367  O   PRO A  49      24.323  -1.420  29.257  1.00  1.00           O  
ATOM    368  CB  PRO A  49      22.384   1.288  28.753  1.00  1.00           C  
ATOM    369  CG  PRO A  49      21.058   1.331  28.098  1.00  1.00           C  
ATOM    370  CD  PRO A  49      21.284   1.063  26.658  1.00  1.00           C  
ATOM    371  N   PHE A  50      22.189  -1.891  28.694  1.00  0.92           N  
ATOM    372  CA  PHE A  50      22.204  -3.171  29.400  1.00  0.92           C  
ATOM    373  C   PHE A  50      23.274  -4.120  28.876  1.00  0.92           C  
ATOM    374  O   PHE A  50      23.675  -5.036  29.600  1.00  0.92           O  
ATOM    375  CB  PHE A  50      20.853  -3.873  29.299  1.00  0.92           C  
ATOM    376  CG  PHE A  50      20.327  -3.941  27.921  1.00  0.92           C  
ATOM    377  CD1 PHE A  50      20.752  -4.926  27.051  1.00  0.92           C  
ATOM    378  CD2 PHE A  50      19.417  -3.000  27.476  1.00  0.92           C  
ATOM    379  CE1 PHE A  50      20.272  -4.980  25.747  1.00  0.92           C  
ATOM    380  CE2 PHE A  50      18.933  -3.043  26.188  1.00  0.92           C  
ATOM    381  CZ  PHE A  50      19.366  -4.039  25.314  1.00  0.92           C  
ATOM    382  N   PHE A  51      23.723  -3.950  27.632  1.00  0.85           N  
ATOM    383  CA  PHE A  51      24.750  -4.837  27.112  1.00  0.85           C  
ATOM    384  C   PHE A  51      26.075  -4.696  27.844  1.00  0.85           C  
ATOM    385  O   PHE A  51      26.872  -5.645  27.838  1.00  0.85           O  
ATOM    386  CB  PHE A  51      24.970  -4.581  25.629  1.00  0.85           C  
ATOM    387  CG  PHE A  51      24.050  -5.337  24.755  1.00  0.85           C  
ATOM    388  CD1 PHE A  51      23.851  -6.685  24.962  1.00  0.85           C  
ATOM    389  CD2 PHE A  51      23.370  -4.706  23.729  1.00  0.85           C  
ATOM    390  CE1 PHE A  51      23.000  -7.400  24.157  1.00  0.85           C  
ATOM    391  CE2 PHE A  51      22.514  -5.419  22.913  1.00  0.85           C  
ATOM    392  CZ  PHE A  51      22.329  -6.763  23.125  1.00  0.85           C  
ATOM    393  N   GLN A  52      26.327  -3.568  28.513  1.00  1.00           N  
ATOM    394  CA  GLN A  52      27.570  -3.556  29.265  1.00  1.00           C  
ATOM    395  C   GLN A  52      27.435  -4.284  30.597  1.00  1.00           C  
ATOM    396  O   GLN A  52      28.450  -4.563  31.239  1.00  1.00           O  
ATOM    397  CB  GLN A  52      28.064  -2.121  29.470  1.00  1.00           C  
ATOM    398  CG  GLN A  52      27.277  -1.321  30.456  1.00  1.00           C  
ATOM    399  CD  GLN A  52      27.834   0.077  30.672  1.00  1.00           C  
ATOM    400  OE1 GLN A  52      27.104   1.056  30.590  1.00  1.00           O  
ATOM    401  NE2 GLN A  52      29.119   0.172  30.972  1.00  1.00           N  
ATOM    402  N   GLY A  53      26.219  -4.671  30.981  1.00  0.21           N  
ATOM    403  CA  GLY A  53      25.980  -5.251  32.289  1.00  0.21           C  
ATOM    404  C   GLY A  53      25.621  -6.724  32.323  1.00  0.21           C  
ATOM    405  O   GLY A  53      26.072  -7.454  33.208  1.00  0.21           O  
ATOM    406  N   HIS A  54      24.781  -7.177  31.410  1.00  0.15           N  
ATOM    407  CA  HIS A  54      24.414  -8.588  31.353  1.00  0.15           C  
ATOM    408  C   HIS A  54      25.477  -9.310  30.531  1.00  0.15           C  
ATOM    409  O   HIS A  54      25.616  -9.060  29.325  1.00  0.15           O  
ATOM    410  CB  HIS A  54      23.005  -8.765  30.787  1.00  0.15           C  
ATOM    411  CG  HIS A  54      22.667 -10.169  30.386  1.00  0.15           C  
ATOM    412  ND1 HIS A  54      23.268 -10.795  29.306  1.00  0.15           N  
ATOM    413  CD2 HIS A  54      21.791 -11.068  30.905  1.00  0.15           C  
ATOM    414  CE1 HIS A  54      22.783 -12.018  29.170  1.00  0.15           C  
ATOM    415  NE2 HIS A  54      21.908 -12.198  30.134  1.00  0.15           N  
ATOM    416  N   PHE A  55      26.220 -10.212  31.194  1.00  0.44           N  
ATOM    417  CA  PHE A  55      27.353 -10.958  30.653  1.00  0.44           C  
ATOM    418  C   PHE A  55      28.273 -10.082  29.821  1.00  0.44           C  
ATOM    419  O   PHE A  55      28.253 -10.158  28.587  1.00  0.44           O  
ATOM    420  CB  PHE A  55      26.877 -12.129  29.803  1.00  0.44           C  
ATOM    421  CG  PHE A  55      26.589 -13.361  30.585  1.00  0.44           C  
ATOM    422  CD1 PHE A  55      25.391 -13.494  31.274  1.00  0.44           C  
ATOM    423  CD2 PHE A  55      27.518 -14.392  30.638  1.00  0.44           C  
ATOM    424  CE1 PHE A  55      25.118 -14.640  32.006  1.00  0.44           C  
ATOM    425  CE2 PHE A  55      27.256 -15.542  31.361  1.00  0.44           C  
ATOM    426  CZ  PHE A  55      26.049 -15.670  32.048  1.00  0.44           C  
ATOM    427  N   PRO A  56      29.083  -9.241  30.452  1.00  0.89           N  
ATOM    428  CA  PRO A  56      30.043  -8.427  29.690  1.00  0.89           C  
ATOM    429  C   PRO A  56      31.014  -9.294  28.908  1.00  0.89           C  
ATOM    430  O   PRO A  56      31.683 -10.167  29.465  1.00  0.89           O  
ATOM    431  CB  PRO A  56      30.760  -7.616  30.772  1.00  0.89           C  
ATOM    432  CG  PRO A  56      29.802  -7.603  31.916  1.00  0.89           C  
ATOM    433  CD  PRO A  56      29.092  -8.921  31.885  1.00  0.89           C  
ATOM    434  N   GLY A  57      31.097  -9.027  27.602  1.00  1.00           N  
ATOM    435  CA  GLY A  57      31.931  -9.770  26.681  1.00  1.00           C  
ATOM    436  C   GLY A  57      31.159 -10.646  25.710  1.00  1.00           C  
ATOM    437  O   GLY A  57      31.620 -10.850  24.580  1.00  1.00           O  
ATOM    438  N   LYS A  58      29.991 -11.157  26.115  1.00  0.93           N  
ATOM    439  CA  LYS A  58      29.131 -11.951  25.237  1.00  0.93           C  
ATOM    440  C   LYS A  58      27.758 -11.301  25.170  1.00  0.93           C  
ATOM    441  O   LYS A  58      26.810 -11.768  25.812  1.00  0.93           O  
ATOM    442  CB  LYS A  58      29.043 -13.402  25.701  1.00  0.93           C  
ATOM    443  CG  LYS A  58      28.535 -14.327  24.613  1.00  0.93           C  
ATOM    444  CD  LYS A  58      29.560 -15.399  24.323  1.00  0.93           C  
ATOM    445  CE  LYS A  58      30.811 -14.736  23.714  1.00  0.93           C  
ATOM    446  NZ  LYS A  58      31.887 -15.680  23.350  1.00  0.93           N  
ATOM    447  N   PRO A  59      27.600 -10.258  24.355  1.00  0.84           N  
ATOM    448  CA  PRO A  59      26.342  -9.496  24.345  1.00  0.84           C  
ATOM    449  C   PRO A  59      25.195 -10.345  23.825  1.00  0.84           C  
ATOM    450  O   PRO A  59      25.226 -10.822  22.689  1.00  0.84           O  
ATOM    451  CB  PRO A  59      26.642  -8.322  23.405  1.00  0.84           C  
ATOM    452  CG  PRO A  59      28.150  -8.249  23.342  1.00  0.84           C  
ATOM    453  CD  PRO A  59      28.617  -9.666  23.472  1.00  0.84           C  
ATOM    454  N   ILE A  60      24.192 -10.547  24.680  1.00  0.75           N  
ATOM    455  CA  ILE A  60      22.961 -11.240  24.320  1.00  0.75           C  
ATOM    456  C   ILE A  60      21.790 -10.515  24.968  1.00  0.75           C  
ATOM    457  O   ILE A  60      21.818 -10.239  26.169  1.00  0.75           O  
ATOM    458  CB  ILE A  60      22.974 -12.715  24.754  1.00  0.75           C  
ATOM    459  CG1 ILE A  60      24.007 -13.496  23.963  1.00  0.75           C  
ATOM    460  CG2 ILE A  60      21.574 -13.329  24.589  1.00  0.75           C  
ATOM    461  CD1 ILE A  60      24.009 -14.956  24.318  1.00  0.75           C  
ATOM    462  N   PHE A  61      20.765 -10.221  24.186  1.00  0.76           N  
ATOM    463  CA  PHE A  61      19.599  -9.480  24.670  1.00  0.76           C  
ATOM    464  C   PHE A  61      18.863 -10.253  25.759  1.00  0.76           C  
ATOM    465  O   PHE A  61      18.504 -11.415  25.543  1.00  0.76           O  
ATOM    466  CB  PHE A  61      18.665  -9.205  23.504  1.00  0.76           C  
ATOM    467  CG  PHE A  61      17.629  -8.169  23.780  1.00  0.76           C  
ATOM    468  CD1 PHE A  61      17.983  -6.842  23.934  1.00  0.76           C  
ATOM    469  CD2 PHE A  61      16.294  -8.504  23.811  1.00  0.76           C  
ATOM    470  CE1 PHE A  61      17.022  -5.873  24.151  1.00  0.76           C  
ATOM    471  CE2 PHE A  61      15.325  -7.539  24.020  1.00  0.76           C  
ATOM    472  CZ  PHE A  61      15.693  -6.219  24.193  1.00  0.76           C  
ATOM    473  N   PRO A  62      18.663  -9.675  26.940  1.00  0.19           N  
ATOM    474  CA  PRO A  62      17.973 -10.396  28.026  1.00  0.19           C  
ATOM    475  C   PRO A  62      16.530 -10.752  27.676  1.00  0.19           C  
ATOM    476  O   PRO A  62      15.811  -9.974  27.047  1.00  0.19           O  
ATOM    477  CB  PRO A  62      18.032  -9.405  29.190  1.00  0.19           C  
ATOM    478  CG  PRO A  62      19.251  -8.528  28.872  1.00  0.19           C  
ATOM    479  CD  PRO A  62      19.247  -8.397  27.386  1.00  0.19           C  
ATOM    480  N   GLY A  63      16.107 -11.950  28.082  1.00  0.01           N  
ATOM    481  CA  GLY A  63      14.779 -12.413  27.700  1.00  0.01           C  
ATOM    482  C   GLY A  63      13.660 -11.587  28.311  1.00  0.01           C  
ATOM    483  O   GLY A  63      12.637 -11.329  27.655  1.00  0.01           O  
ATOM    484  N   VAL A  64      13.849 -11.133  29.562  1.00  0.32           N  
ATOM    485  CA  VAL A  64      12.851 -10.291  30.216  1.00  0.32           C  
ATOM    486  C   VAL A  64      12.680  -8.991  29.456  1.00  0.32           C  
ATOM    487  O   VAL A  64      11.626  -8.358  29.539  1.00  0.32           O  
ATOM    488  CB  VAL A  64      13.191 -10.012  31.702  1.00  0.32           C  
ATOM    489  CG1 VAL A  64      13.178 -11.289  32.521  1.00  0.32           C  
ATOM    490  CG2 VAL A  64      14.512  -9.290  31.843  1.00  0.32           C  
ATOM    491  N   LEU A  65      13.699  -8.564  28.711  1.00  0.76           N  
ATOM    492  CA  LEU A  65      13.534  -7.377  27.891  1.00  0.76           C  
ATOM    493  C   LEU A  65      12.770  -7.684  26.613  1.00  0.76           C  
ATOM    494  O   LEU A  65      12.073  -6.805  26.097  1.00  0.76           O  
ATOM    495  CB  LEU A  65      14.897  -6.742  27.627  1.00  0.76           C  
ATOM    496  CG  LEU A  65      15.481  -6.193  28.942  1.00  0.76           C  
ATOM    497  CD1 LEU A  65      16.787  -5.412  28.783  1.00  0.76           C  
ATOM    498  CD2 LEU A  65      14.436  -5.297  29.597  1.00  0.76           C  
ATOM    499  N   ILE A  66      12.834  -8.918  26.108  1.00  0.80           N  
ATOM    500  CA  ILE A  66      11.904  -9.287  25.041  1.00  0.80           C  
ATOM    501  C   ILE A  66      10.475  -9.217  25.555  1.00  0.80           C  
ATOM    502  O   ILE A  66       9.578  -8.684  24.887  1.00  0.80           O  
ATOM    503  CB  ILE A  66      12.207 -10.686  24.466  1.00  0.80           C  
ATOM    504  CG1 ILE A  66      13.594 -10.767  23.839  1.00  0.80           C  
ATOM    505  CG2 ILE A  66      11.164 -11.072  23.413  1.00  0.80           C  
ATOM    506  CD1 ILE A  66      13.862 -12.125  23.215  1.00  0.80           C  
ATOM    507  N   LEU A  67      10.248  -9.733  26.761  1.00  0.62           N  
ATOM    508  CA  LEU A  67       8.910  -9.658  27.326  1.00  0.62           C  
ATOM    509  C   LEU A  67       8.455  -8.213  27.501  1.00  0.62           C  
ATOM    510  O   LEU A  67       7.306  -7.879  27.176  1.00  0.62           O  
ATOM    511  CB  LEU A  67       8.855 -10.397  28.660  1.00  0.62           C  
ATOM    512  CG  LEU A  67       9.079 -11.906  28.628  1.00  0.62           C  
ATOM    513  CD1 LEU A  67       8.829 -12.494  30.006  1.00  0.62           C  
ATOM    514  CD2 LEU A  67       8.204 -12.571  27.593  1.00  0.62           C  
ATOM    515  N   GLU A  68       9.329  -7.340  28.009  1.00  0.29           N  
ATOM    516  CA  GLU A  68       8.935  -5.944  28.187  1.00  0.29           C  
ATOM    517  C   GLU A  68       8.627  -5.271  26.853  1.00  0.29           C  
ATOM    518  O   GLU A  68       7.675  -4.484  26.755  1.00  0.29           O  
ATOM    519  CB  GLU A  68      10.023  -5.171  28.928  1.00  0.29           C  
ATOM    520  CG  GLU A  68       9.654  -3.709  29.220  1.00  0.29           C  
ATOM    521  CD  GLU A  68       8.423  -3.520  30.152  1.00  0.29           C  
ATOM    522  OE1 GLU A  68       7.898  -4.533  30.682  1.00  0.29           O  
ATOM    523  OE2 GLU A  68       8.013  -2.347  30.394  1.00  0.29           O1-
ATOM    524  N   ALA A  69       9.410  -5.571  25.810  1.00  0.37           N  
ATOM    525  CA  ALA A  69       9.142  -4.989  24.501  1.00  0.37           C  
ATOM    526  C   ALA A  69       7.794  -5.449  23.964  1.00  0.37           C  
ATOM    527  O   ALA A  69       7.043  -4.654  23.383  1.00  0.37           O  
ATOM    528  CB  ALA A  69      10.254  -5.347  23.522  1.00  0.37           C  
ATOM    529  N   MET A  70       7.465  -6.729  24.150  1.00  0.21           N  
ATOM    530  CA  MET A  70       6.154  -7.212  23.728  1.00  0.21           C  
ATOM    531  C   MET A  70       5.023  -6.547  24.516  1.00  0.21           C  
ATOM    532  O   MET A  70       3.973  -6.220  23.946  1.00  0.21           O  
ATOM    533  CB  MET A  70       6.082  -8.740  23.842  1.00  0.21           C  
ATOM    534  CG  MET A  70       6.913  -9.469  22.777  1.00  0.21           C  
ATOM    535  SD  MET A  70       6.710 -11.273  22.647  1.00  0.21           S  
ATOM    536  CE  MET A  70       6.929 -11.820  24.329  1.00  0.21           C  
ATOM    537  N   ALA A  71       5.208  -6.345  25.825  1.00  0.32           N  
ATOM    538  CA  ALA A  71       4.163  -5.689  26.616  1.00  0.32           C  
ATOM    539  C   ALA A  71       3.959  -4.249  26.163  1.00  0.32           C  
ATOM    540  O   ALA A  71       2.824  -3.755  26.125  1.00  0.32           O  
ATOM    541  CB  ALA A  71       4.492  -5.751  28.103  1.00  0.32           C  
ATOM    542  N   GLN A  72       5.043  -3.554  25.803  1.00  0.39           N  
ATOM    543  CA  GLN A  72       4.880  -2.197  25.278  1.00  0.39           C  
ATOM    544  C   GLN A  72       4.164  -2.205  23.935  1.00  0.39           C  
ATOM    545  O   GLN A  72       3.364  -1.307  23.642  1.00  0.39           O  
ATOM    546  CB  GLN A  72       6.225  -1.512  25.136  1.00  0.39           C  
ATOM    547  CG  GLN A  72       6.871  -1.189  26.458  1.00  0.39           C  
ATOM    548  CD  GLN A  72       8.281  -0.587  26.298  1.00  0.39           C  
ATOM    549  OE1 GLN A  72       8.753  -0.313  25.184  1.00  0.39           O  
ATOM    550  NE2 GLN A  72       8.929  -0.348  27.425  1.00  0.39           N  
ATOM    551  N   ALA A  73       4.430  -3.213  23.108  1.00  0.38           N  
ATOM    552  CA  ALA A  73       3.691  -3.325  21.860  1.00  0.38           C  
ATOM    553  C   ALA A  73       2.186  -3.521  22.118  1.00  0.38           C  
ATOM    554  O   ALA A  73       1.345  -2.870  21.477  1.00  0.38           O  
ATOM    555  CB  ALA A  73       4.273  -4.472  21.030  1.00  0.38           C  
ATOM    556  N   THR A  74       1.830  -4.389  23.076  1.00  0.95           N  
ATOM    557  CA  THR A  74       0.414  -4.541  23.417  1.00  0.95           C  
ATOM    558  C   THR A  74      -0.146  -3.238  23.956  1.00  0.95           C  
ATOM    559  O   THR A  74      -1.330  -2.942  23.747  1.00  0.95           O  
ATOM    560  CB  THR A  74       0.157  -5.648  24.456  1.00  0.95           C  
ATOM    561  OG1 THR A  74       0.534  -5.188  25.754  1.00  0.95           O  
ATOM    562  CG2 THR A  74       0.901  -6.927  24.140  1.00  0.95           C  
ATOM    563  N   GLY A  75       0.687  -2.454  24.653  1.00  0.26           N  
ATOM    564  CA  GLY A  75       0.243  -1.145  25.109  1.00  0.26           C  
ATOM    565  C   GLY A  75      -0.143  -0.226  23.965  1.00  0.26           C  
ATOM    566  O   GLY A  75      -1.171   0.459  24.017  1.00  0.26           O  
ATOM    567  N   ILE A  76       0.680  -0.192  22.917  1.00  0.62           N  
ATOM    568  CA  ILE A  76       0.331   0.610  21.744  1.00  0.62           C  
ATOM    569  C   ILE A  76      -0.983   0.119  21.140  1.00  0.62           C  
ATOM    570  O   ILE A  76      -1.872   0.914  20.799  1.00  0.62           O  
ATOM    571  CB  ILE A  76       1.474   0.602  20.716  1.00  0.62           C  
ATOM    572  CG1 ILE A  76       2.722   1.254  21.336  1.00  0.62           C  
ATOM    573  CG2 ILE A  76       1.046   1.310  19.449  1.00  0.62           C  
ATOM    574  CD1 ILE A  76       3.963   1.299  20.444  1.00  0.62           C  
ATOM    575  N   LEU A  77      -1.121  -1.201  20.993  1.00  0.59           N  
ATOM    576  CA  LEU A  77      -2.343  -1.743  20.411  1.00  0.59           C  
ATOM    577  C   LEU A  77      -3.562  -1.336  21.224  1.00  0.59           C  
ATOM    578  O   LEU A  77      -4.589  -0.943  20.659  1.00  0.59           O  
ATOM    579  CB  LEU A  77      -2.257  -3.261  20.324  1.00  0.59           C  
ATOM    580  CG  LEU A  77      -3.534  -3.969  19.850  1.00  0.59           C  
ATOM    581  CD1 LEU A  77      -4.001  -3.448  18.514  1.00  0.59           C  
ATOM    582  CD2 LEU A  77      -3.304  -5.459  19.792  1.00  0.59           C  
ATOM    583  N   ALA A  78      -3.455  -1.398  22.556  1.00  0.96           N  
ATOM    584  CA  ALA A  78      -4.580  -1.055  23.417  1.00  0.96           C  
ATOM    585  C   ALA A  78      -4.937   0.412  23.299  1.00  0.96           C  
ATOM    586  O   ALA A  78      -6.122   0.770  23.228  1.00  0.96           O  
ATOM    587  CB  ALA A  78      -4.253  -1.391  24.865  1.00  0.96           C  
ATOM    588  N   PHE A  79      -3.928   1.278  23.287  1.00  0.95           N  
ATOM    589  CA  PHE A  79      -4.205   2.708  23.187  1.00  0.95           C  
ATOM    590  C   PHE A  79      -4.833   3.058  21.851  1.00  0.95           C  
ATOM    591  O   PHE A  79      -5.538   4.064  21.741  1.00  0.95           O  
ATOM    592  CB  PHE A  79      -2.919   3.494  23.414  1.00  0.95           C  
ATOM    593  CG  PHE A  79      -2.274   3.186  24.723  1.00  0.95           C  
ATOM    594  CD1 PHE A  79      -3.037   2.720  25.785  1.00  0.95           C  
ATOM    595  CD2 PHE A  79      -0.912   3.312  24.882  1.00  0.95           C  
ATOM    596  CE1 PHE A  79      -2.456   2.418  26.976  1.00  0.95           C  
ATOM    597  CE2 PHE A  79      -0.320   3.002  26.069  1.00  0.95           C  
ATOM    598  CZ  PHE A  79      -1.089   2.556  27.125  1.00  0.95           C  
ATOM    599  N   LYS A  80      -4.531   2.285  20.816  1.00  1.00           N  
ATOM    600  CA  LYS A  80      -5.153   2.549  19.533  1.00  1.00           C  
ATOM    601  C   LYS A  80      -6.529   1.910  19.422  1.00  1.00           C  
ATOM    602  O   LYS A  80      -7.345   2.367  18.622  1.00  1.00           O  
ATOM    603  CB  LYS A  80      -4.241   2.085  18.403  1.00  1.00           C  
ATOM    604  CG  LYS A  80      -3.157   3.103  18.066  1.00  1.00           C  
ATOM    605  CD  LYS A  80      -3.677   4.236  17.194  1.00  1.00           C  
ATOM    606  CE  LYS A  80      -2.551   5.217  16.899  1.00  1.00           C  
ATOM    607  NZ  LYS A  80      -3.016   6.437  16.148  1.00  1.00           N  
ATOM    608  N   SER A  81      -6.794   0.849  20.184  1.00  1.00           N  
ATOM    609  CA  SER A  81      -8.047   0.106  20.099  1.00  1.00           C  
ATOM    610  C   SER A  81      -9.129   0.628  21.044  1.00  1.00           C  
ATOM    611  O   SER A  81     -10.295   0.755  20.656  1.00  1.00           O  
ATOM    612  CB  SER A  81      -7.797  -1.375  20.430  1.00  1.00           C  
ATOM    613  OG  SER A  81      -6.906  -1.993  19.520  1.00  1.00           O  
ATOM    614  N   VAL A  82      -8.766   0.921  22.287  1.00  1.00           N  
ATOM    615  CA  VAL A  82      -9.719   1.346  23.308  1.00  1.00           C  
ATOM    616  C   VAL A  82      -9.521   2.798  23.724  1.00  1.00           C  
ATOM    617  O   VAL A  82     -10.340   3.330  24.485  1.00  1.00           O  
ATOM    618  CB  VAL A  82      -9.647   0.399  24.526  1.00  1.00           C  
ATOM    619  CG1 VAL A  82     -10.690   0.705  25.580  1.00  1.00           C  
ATOM    620  CG2 VAL A  82      -9.827  -1.027  24.043  1.00  1.00           C  
ATOM    621  N   GLY A  83      -8.486   3.465  23.239  1.00  1.00           N  
ATOM    622  CA  GLY A  83      -8.267   4.844  23.610  1.00  1.00           C  
ATOM    623  C   GLY A  83      -6.954   5.055  24.330  1.00  1.00           C  
ATOM    624  O   GLY A  83      -6.444   4.157  25.012  1.00  1.00           O  
ATOM    625  N   LYS A  84      -6.426   6.268  24.210  1.00  1.00           N  
ATOM    626  CA  LYS A  84      -5.147   6.610  24.804  1.00  1.00           C  
ATOM    627  C   LYS A  84      -5.229   6.647  26.325  1.00  1.00           C  
ATOM    628  O   LYS A  84      -6.298   6.586  26.929  1.00  1.00           O  
ATOM    629  CB  LYS A  84      -4.661   7.960  24.267  1.00  1.00           C  
ATOM    630  CG  LYS A  84      -4.719   8.066  22.738  1.00  1.00           C  
ATOM    631  CD  LYS A  84      -4.329   9.448  22.210  1.00  1.00           C  
ATOM    632  CE  LYS A  84      -4.495   9.540  20.681  1.00  1.00           C  
ATOM    633  NZ  LYS A  84      -5.896   9.865  20.233  1.00  1.00           N  
ATOM    634  N   LEU A  85      -4.056   6.712  26.938  1.00  1.00           N  
ATOM    635  CA  LEU A  85      -3.957   6.846  28.381  1.00  1.00           C  
ATOM    636  C   LEU A  85      -4.415   8.244  28.746  1.00  1.00           C  
ATOM    637  O   LEU A  85      -3.738   9.216  28.408  1.00  1.00           O  
ATOM    638  CB  LEU A  85      -2.511   6.637  28.823  1.00  1.00           C  
ATOM    639  CG  LEU A  85      -1.956   5.250  29.104  1.00  1.00           C  
ATOM    640  CD1 LEU A  85      -0.553   5.373  29.658  1.00  1.00           C  
ATOM    641  CD2 LEU A  85      -2.845   4.555  30.106  1.00  1.00           C  
ATOM    642  N   GLU A  86      -5.545   8.374  29.416  1.00  1.00           N  
ATOM    643  CA  GLU A  86      -5.836   9.699  29.918  1.00  1.00           C  
ATOM    644  C   GLU A  86      -4.995   9.955  31.162  1.00  1.00           C  
ATOM    645  O   GLU A  86      -4.513   9.013  31.797  1.00  1.00           O  
ATOM    646  CB  GLU A  86      -7.323   9.861  30.206  1.00  1.00           C  
ATOM    647  CG  GLU A  86      -8.173  10.025  28.952  1.00  1.00           C  
ATOM    648  CD  GLU A  86      -9.659   9.825  29.215  1.00  1.00           C  
ATOM    649  OE1 GLU A  86     -10.036   9.610  30.391  1.00  1.00           O  
ATOM    650  OE2 GLU A  86     -10.451   9.899  28.247  1.00  1.00           O1-
ATOM    651  N   PRO A  87      -4.769  11.222  31.510  1.00  1.00           N  
ATOM    652  CA  PRO A  87      -3.942  11.528  32.687  1.00  1.00           C  
ATOM    653  C   PRO A  87      -4.490  10.861  33.943  1.00  1.00           C  
ATOM    654  O   PRO A  87      -5.678  10.980  34.271  1.00  1.00           O  
ATOM    655  CB  PRO A  87      -4.001  13.057  32.775  1.00  1.00           C  
ATOM    656  CG  PRO A  87      -5.241  13.434  32.018  1.00  1.00           C  
ATOM    657  CD  PRO A  87      -5.344  12.439  30.911  1.00  1.00           C  
ATOM    658  N   GLY A  88      -3.605  10.162  34.646  1.00  1.00           N  
ATOM    659  CA  GLY A  88      -3.942   9.418  35.841  1.00  1.00           C  
ATOM    660  C   GLY A  88      -4.200   7.942  35.636  1.00  1.00           C  
ATOM    661  O   GLY A  88      -4.598   7.262  36.590  1.00  1.00           O  
ATOM    662  N   GLU A  89      -3.961   7.424  34.440  1.00  1.00           N  
ATOM    663  CA  GLU A  89      -4.107   6.011  34.137  1.00  1.00           C  
ATOM    664  C   GLU A  89      -2.736   5.376  33.986  1.00  1.00           C  
ATOM    665  O   GLU A  89      -1.822   5.964  33.404  1.00  1.00           O  
ATOM    666  CB  GLU A  89      -4.922   5.759  32.869  1.00  1.00           C  
ATOM    667  CG  GLU A  89      -6.420   5.810  33.057  1.00  1.00           C  
ATOM    668  CD  GLU A  89      -7.159   5.387  31.801  1.00  1.00           C  
ATOM    669  OE1 GLU A  89      -6.532   5.344  30.709  1.00  1.00           O  
ATOM    670  OE2 GLU A  89      -8.319   4.942  31.950  1.00  1.00           O1-
ATOM    671  N   LEU A  90      -2.607   4.171  34.504  1.00  1.00           N  
ATOM    672  CA  LEU A  90      -1.396   3.398  34.347  1.00  1.00           C  
ATOM    673  C   LEU A  90      -1.715   2.179  33.495  1.00  1.00           C  
ATOM    674  O   LEU A  90      -2.846   1.687  33.474  1.00  1.00           O  
ATOM    675  CB  LEU A  90      -0.875   2.953  35.712  1.00  1.00           C  
ATOM    676  CG  LEU A  90      -0.647   4.119  36.658  1.00  1.00           C  
ATOM    677  CD1 LEU A  90      -0.244   3.578  37.995  1.00  1.00           C  
ATOM    678  CD2 LEU A  90       0.420   5.059  36.105  1.00  1.00           C  
ATOM    679  N   TYR A  91      -0.712   1.696  32.790  1.00  0.87           N  
ATOM    680  CA  TYR A  91      -0.835   0.462  32.035  1.00  0.87           C  
ATOM    681  C   TYR A  91       0.166  -0.497  32.659  1.00  0.87           C  
ATOM    682  O   TYR A  91       1.379  -0.317  32.512  1.00  0.87           O  
ATOM    683  CB  TYR A  91      -0.587   0.698  30.550  1.00  0.87           C  
ATOM    684  CG  TYR A  91      -0.912  -0.493  29.682  1.00  0.87           C  
ATOM    685  CD1 TYR A  91       0.106  -1.234  29.102  1.00  0.87           C  
ATOM    686  CD2 TYR A  91      -2.224  -0.896  29.464  1.00  0.87           C  
ATOM    687  CE1 TYR A  91      -0.160  -2.314  28.326  1.00  0.87           C  
ATOM    688  CE2 TYR A  91      -2.499  -1.984  28.674  1.00  0.87           C  
ATOM    689  CZ  TYR A  91      -1.455  -2.683  28.111  1.00  0.87           C  
ATOM    690  OH  TYR A  91      -1.685  -3.777  27.329  1.00  0.87           O  
ATOM    691  N   TYR A  92      -0.351  -1.517  33.333  1.00  0.67           N  
ATOM    692  CA  TYR A  92       0.407  -2.415  34.189  1.00  0.67           C  
ATOM    693  C   TYR A  92       0.610  -3.777  33.533  1.00  0.67           C  
ATOM    694  O   TYR A  92      -0.223  -4.260  32.760  1.00  0.67           O  
ATOM    695  CB  TYR A  92      -0.330  -2.675  35.504  1.00  0.67           C  
ATOM    696  CG  TYR A  92      -0.259  -1.684  36.637  1.00  0.67           C  
ATOM    697  CD1 TYR A  92       0.799  -1.713  37.541  1.00  0.67           C  
ATOM    698  CD2 TYR A  92      -1.308  -0.811  36.888  1.00  0.67           C  
ATOM    699  CE1 TYR A  92       0.845  -0.849  38.625  1.00  0.67           C  
ATOM    700  CE2 TYR A  92      -1.271   0.061  37.973  1.00  0.67           C  
ATOM    701  CZ  TYR A  92      -0.191   0.034  38.837  1.00  0.67           C  
ATOM    702  OH  TYR A  92      -0.147   0.893  39.912  1.00  0.67           O  
ATOM    703  N   PHE A  93       1.736  -4.391  33.861  1.00  0.49           N  
ATOM    704  CA  PHE A  93       1.976  -5.798  33.583  1.00  0.49           C  
ATOM    705  C   PHE A  93       1.313  -6.598  34.705  1.00  0.49           C  
ATOM    706  O   PHE A  93       1.700  -6.466  35.868  1.00  0.49           O  
ATOM    707  CB  PHE A  93       3.474  -6.041  33.552  1.00  0.49           C  
ATOM    708  CG  PHE A  93       3.927  -6.916  32.444  1.00  0.49           C  
ATOM    709  CD1 PHE A  93       3.066  -7.809  31.843  1.00  0.49           C  
ATOM    710  CD2 PHE A  93       5.248  -6.851  32.010  1.00  0.49           C  
ATOM    711  CE1 PHE A  93       3.506  -8.618  30.812  1.00  0.49           C  
ATOM    712  CE2 PHE A  93       5.696  -7.656  30.997  1.00  0.49           C  
ATOM    713  CZ  PHE A  93       4.827  -8.542  30.390  1.00  0.49           C  
ATOM    714  N   ALA A  94       0.284  -7.383  34.395  1.00  0.66           N  
ATOM    715  CA  ALA A  94      -0.392  -8.151  35.440  1.00  0.66           C  
ATOM    716  C   ALA A  94       0.051  -9.608  35.519  1.00  0.66           C  
ATOM    717  O   ALA A  94       0.041 -10.183  36.612  1.00  0.66           O  
ATOM    718  CB  ALA A  94      -1.919  -8.096  35.271  1.00  0.66           C  
ATOM    719  N   GLY A  95       0.378 -10.249  34.399  1.00  0.93           N  
ATOM    720  CA  GLY A  95       0.777 -11.644  34.476  1.00  0.93           C  
ATOM    721  C   GLY A  95       1.418 -12.138  33.201  1.00  0.93           C  
ATOM    722  O   GLY A  95       1.246 -11.560  32.127  1.00  0.93           O  
ATOM    723  N   ILE A  96       2.125 -13.239  33.316  1.00  0.81           N  
ATOM    724  CA  ILE A  96       2.787 -13.873  32.221  1.00  0.81           C  
ATOM    725  C   ILE A  96       2.548 -15.336  32.298  1.00  0.81           C  
ATOM    726  O   ILE A  96       2.667 -15.898  33.326  1.00  0.81           O  
ATOM    727  CB  ILE A  96       4.285 -13.725  32.362  1.00  0.81           C  
ATOM    728  CG1 ILE A  96       4.673 -12.286  32.336  1.00  0.81           C  
ATOM    729  CG2 ILE A  96       5.024 -14.369  31.230  1.00  0.81           C  
ATOM    730  CD1 ILE A  96       6.149 -12.089  32.116  1.00  0.81           C  
ATOM    731  N   ASP A  97       2.210 -15.960  31.192  1.00  1.00           N  
ATOM    732  CA  ASP A  97       2.031 -17.382  31.160  1.00  1.00           C  
ATOM    733  C   ASP A  97       2.719 -17.955  29.959  1.00  1.00           C  
ATOM    734  O   ASP A  97       2.904 -17.284  29.000  1.00  1.00           O  
ATOM    735  CB  ASP A  97       0.572 -17.686  31.033  1.00  1.00           C  
ATOM    736  CG  ASP A  97      -0.166 -17.373  32.253  1.00  1.00           C  
ATOM    737  OD1 ASP A  97      -0.549 -16.212  32.415  1.00  1.00           O  
ATOM    738  OD2 ASP A  97      -0.358 -18.285  33.059  1.00  1.00           O1-
ATOM    739  N   GLU A  98       3.182 -19.177  30.067  1.00  1.00           N  
ATOM    740  CA  GLU A  98       3.767 -19.889  28.953  1.00  1.00           C  
ATOM    741  C   GLU A  98       4.829 -19.168  28.168  1.00  1.00           C  
ATOM    742  O   GLU A  98       4.764 -19.140  26.970  1.00  1.00           O  
ATOM    743  CB  GLU A  98       2.687 -20.387  28.012  1.00  1.00           C  
ATOM    744  CG  GLU A  98       1.826 -21.497  28.558  1.00  1.00           C  
ATOM    745  CD  GLU A  98       0.611 -21.728  27.703  1.00  1.00           C  
ATOM    746  OE1 GLU A  98       0.781 -22.179  26.574  1.00  1.00           O  
ATOM    747  OE2 GLU A  98      -0.517 -21.442  28.134  1.00  1.00           O1-
ATOM    748  N   ALA A  99       5.777 -18.544  28.827  1.00  0.59           N  
ATOM    749  CA  ALA A  99       6.821 -17.873  28.110  1.00  0.59           C  
ATOM    750  C   ALA A  99       7.932 -18.825  27.798  1.00  0.59           C  
ATOM    751  O   ALA A  99       8.291 -19.605  28.596  1.00  0.59           O  
ATOM    752  CB  ALA A  99       7.328 -16.716  28.903  1.00  0.59           C  
ATOM    753  N   ARG A 100       8.447 -18.773  26.599  1.00  0.84           N  
ATOM    754  CA  ARG A 100       9.544 -19.634  26.183  1.00  0.84           C  
ATOM    755  C   ARG A 100      10.597 -18.781  25.487  1.00  0.84           C  
ATOM    756  O   ARG A 100      10.263 -18.005  24.588  1.00  0.84           O  
ATOM    757  CB  ARG A 100       9.053 -20.712  25.209  1.00  0.84           C  
ATOM    758  CG  ARG A 100       7.914 -21.532  25.722  1.00  0.84           C  
ATOM    759  CD  ARG A 100       8.255 -22.256  27.008  1.00  0.84           C  
ATOM    760  NE  ARG A 100       7.021 -22.577  27.728  1.00  0.84           N  
ATOM    761  CZ  ARG A 100       6.959 -22.964  28.997  1.00  0.84           C  
ATOM    762  NH1 ARG A 100       8.072 -23.084  29.711  1.00  0.84           N  
ATOM    763  NH2 ARG A 100       5.776 -23.227  29.548  1.00  0.84           N  
ATOM    764  N   PHE A 101      11.857 -18.896  25.893  1.00  0.59           N  
ATOM    765  CA  PHE A 101      12.943 -18.244  25.155  1.00  0.59           C  
ATOM    766  C   PHE A 101      13.684 -19.333  24.386  1.00  0.59           C  
ATOM    767  O   PHE A 101      14.374 -20.165  24.981  1.00  0.59           O  
ATOM    768  CB  PHE A 101      13.863 -17.460  26.076  1.00  0.59           C  
ATOM    769  CG  PHE A 101      13.133 -16.504  26.958  1.00  0.59           C  
ATOM    770  CD1 PHE A 101      12.434 -15.432  26.416  1.00  0.59           C  
ATOM    771  CD2 PHE A 101      13.154 -16.665  28.341  1.00  0.59           C  
ATOM    772  CE1 PHE A 101      11.746 -14.542  27.240  1.00  0.59           C  
ATOM    773  CE2 PHE A 101      12.482 -15.779  29.174  1.00  0.59           C  
ATOM    774  CZ  PHE A 101      11.776 -14.713  28.626  1.00  0.59           C  
ATOM    775  N   LYS A 102      13.550 -19.304  23.058  1.00  0.83           N  
ATOM    776  CA  LYS A 102      13.910 -20.419  22.189  1.00  0.83           C  
ATOM    777  C   LYS A 102      15.232 -20.248  21.460  1.00  0.83           C  
ATOM    778  O   LYS A 102      15.853 -21.253  21.105  1.00  0.83           O  
ATOM    779  CB  LYS A 102      12.816 -20.640  21.138  1.00  0.83           C  
ATOM    780  CG  LYS A 102      11.429 -20.812  21.699  1.00  0.83           C  
ATOM    781  CD  LYS A 102      10.474 -21.139  20.579  1.00  0.83           C  
ATOM    782  CE  LYS A 102       9.109 -21.533  21.090  1.00  0.83           C  
ATOM    783  NZ  LYS A 102       8.335 -22.257  20.031  1.00  0.83           N  
ATOM    784  N   ARG A 103      15.640 -19.007  21.181  1.00  1.00           N  
ATOM    785  CA  ARG A 103      16.824 -18.682  20.413  1.00  1.00           C  
ATOM    786  C   ARG A 103      17.371 -17.391  21.004  1.00  1.00           C  
ATOM    787  O   ARG A 103      16.584 -16.476  21.287  1.00  1.00           O  
ATOM    788  CB  ARG A 103      16.482 -18.467  18.935  1.00  1.00           C  
ATOM    789  CG  ARG A 103      16.044 -19.712  18.171  1.00  1.00           C  
ATOM    790  CD  ARG A 103      15.759 -19.385  16.698  1.00  1.00           C  
ATOM    791  NE  ARG A 103      16.958 -18.924  16.003  1.00  1.00           N  
ATOM    792  CZ  ARG A 103      17.810 -19.721  15.367  1.00  1.00           C  
ATOM    793  NH1 ARG A 103      17.584 -21.028  15.309  1.00  1.00           N  
ATOM    794  NH2 ARG A 103      18.884 -19.202  14.778  1.00  1.00           N  
ATOM    795  N   PRO A 104      18.681 -17.273  21.197  1.00  1.00           N  
ATOM    796  CA  PRO A 104      19.238 -16.017  21.726  1.00  1.00           C  
ATOM    797  C   PRO A 104      19.184 -14.911  20.685  1.00  1.00           C  
ATOM    798  O   PRO A 104      19.335 -15.158  19.491  1.00  1.00           O  
ATOM    799  CB  PRO A 104      20.689 -16.386  22.074  1.00  1.00           C  
ATOM    800  CG  PRO A 104      20.690 -17.879  22.187  1.00  1.00           C  
ATOM    801  CD  PRO A 104      19.677 -18.353  21.176  1.00  1.00           C  
ATOM    802  N   VAL A 105      18.936 -13.686  21.135  1.00  0.38           N  
ATOM    803  CA  VAL A 105      18.888 -12.519  20.253  1.00  0.38           C  
ATOM    804  C   VAL A 105      20.143 -11.681  20.478  1.00  0.38           C  
ATOM    805  O   VAL A 105      20.466 -11.332  21.620  1.00  0.38           O  
ATOM    806  CB  VAL A 105      17.606 -11.698  20.483  1.00  0.38           C  
ATOM    807  CG1 VAL A 105      17.587 -10.474  19.599  1.00  0.38           C  
ATOM    808  CG2 VAL A 105      16.380 -12.564  20.221  1.00  0.38           C  
ATOM    809  N   VAL A 106      20.829 -11.337  19.396  1.00  1.00           N  
ATOM    810  CA  VAL A 106      22.178 -10.774  19.469  1.00  1.00           C  
ATOM    811  C   VAL A 106      22.183  -9.415  18.782  1.00  1.00           C  
ATOM    812  O   VAL A 106      21.245  -9.071  18.044  1.00  1.00           O  
ATOM    813  CB  VAL A 106      23.228 -11.727  18.855  1.00  1.00           C  
ATOM    814  CG1 VAL A 106      23.107 -13.107  19.470  1.00  1.00           C  
ATOM    815  CG2 VAL A 106      23.020 -11.792  17.373  1.00  1.00           C  
ATOM    816  N   PRO A 107      23.212  -8.594  19.032  1.00  0.53           N  
ATOM    817  CA  PRO A 107      23.316  -7.313  18.324  1.00  0.53           C  
ATOM    818  C   PRO A 107      23.355  -7.512  16.818  1.00  0.53           C  
ATOM    819  O   PRO A 107      23.907  -8.487  16.313  1.00  0.53           O  
ATOM    820  CB  PRO A 107      24.625  -6.731  18.851  1.00  0.53           C  
ATOM    821  CG  PRO A 107      24.767  -7.326  20.192  1.00  0.53           C  
ATOM    822  CD  PRO A 107      24.225  -8.702  20.099  1.00  0.53           C  
ATOM    823  N   GLY A 108      22.743  -6.589  16.096  1.00  0.27           N  
ATOM    824  CA  GLY A 108      22.571  -6.755  14.679  1.00  0.27           C  
ATOM    825  C   GLY A 108      21.258  -7.391  14.291  1.00  0.27           C  
ATOM    826  O   GLY A 108      20.869  -7.316  13.124  1.00  0.27           O  
ATOM    827  N   ASP A 109      20.583  -8.040  15.232  1.00  0.96           N  
ATOM    828  CA  ASP A 109      19.300  -8.671  14.958  1.00  0.96           C  
ATOM    829  C   ASP A 109      18.173  -7.645  14.959  1.00  0.96           C  
ATOM    830  O   ASP A 109      18.101  -6.760  15.816  1.00  0.96           O  
ATOM    831  CB  ASP A 109      19.002  -9.756  15.998  1.00  0.96           C  
ATOM    832  CG  ASP A 109      19.771 -11.057  15.756  1.00  0.96           C  
ATOM    833  OD1 ASP A 109      20.385 -11.235  14.674  1.00  0.96           O  
ATOM    834  OD2 ASP A 109      19.761 -11.915  16.667  1.00  0.96           O1-
ATOM    835  N   GLN A 110      17.248  -7.816  14.041  1.00  1.00           N  
ATOM    836  CA  GLN A 110      16.062  -6.983  13.972  1.00  1.00           C  
ATOM    837  C   GLN A 110      14.907  -7.852  14.432  1.00  1.00           C  
ATOM    838  O   GLN A 110      14.535  -8.809  13.750  1.00  1.00           O  
ATOM    839  CB  GLN A 110      15.852  -6.434  12.566  1.00  1.00           C  
ATOM    840  CG  GLN A 110      14.825  -5.331  12.516  1.00  1.00           C  
ATOM    841  CD  GLN A 110      15.018  -4.413  11.338  1.00  1.00           C  
ATOM    842  OE1 GLN A 110      15.469  -4.840  10.274  1.00  1.00           O  
ATOM    843  NE2 GLN A 110      14.717  -3.124  11.533  1.00  1.00           N  
ATOM    844  N   MET A 111      14.414  -7.582  15.632  1.00  0.52           N  
ATOM    845  CA  MET A 111      13.400  -8.410  16.258  1.00  0.52           C  
ATOM    846  C   MET A 111      12.007  -7.900  15.885  1.00  0.52           C  
ATOM    847  O   MET A 111      11.629  -6.773  16.240  1.00  0.52           O  
ATOM    848  CB  MET A 111      13.619  -8.397  17.768  1.00  0.52           C  
ATOM    849  CG  MET A 111      12.938  -9.507  18.500  1.00  0.52           C  
ATOM    850  SD  MET A 111      13.382  -9.439  20.235  1.00  0.52           S  
ATOM    851  CE  MET A 111      12.724  -7.835  20.690  1.00  0.52           C  
ATOM    852  N   ILE A 112      11.243  -8.735  15.188  1.00  1.00           N  
ATOM    853  CA  ILE A 112       9.878  -8.416  14.776  1.00  1.00           C  
ATOM    854  C   ILE A 112       8.905  -9.056  15.763  1.00  1.00           C  
ATOM    855  O   ILE A 112       8.895 -10.283  15.932  1.00  1.00           O  
ATOM    856  CB  ILE A 112       9.605  -8.913  13.357  1.00  1.00           C  
ATOM    857  CG1 ILE A 112      10.684  -8.379  12.426  1.00  1.00           C  
ATOM    858  CG2 ILE A 112       8.231  -8.463  12.930  1.00  1.00           C  
ATOM    859  CD1 ILE A 112      10.533  -6.964  12.110  1.00  1.00           C  
ATOM    860  N   MET A 113       8.066  -8.236  16.389  1.00  0.76           N  
ATOM    861  CA  MET A 113       7.108  -8.685  17.389  1.00  0.76           C  
ATOM    862  C   MET A 113       5.697  -8.630  16.825  1.00  0.76           C  
ATOM    863  O   MET A 113       5.283  -7.622  16.244  1.00  0.76           O  
ATOM    864  CB  MET A 113       7.192  -7.817  18.644  1.00  0.76           C  
ATOM    865  CG  MET A 113       8.565  -7.830  19.270  1.00  0.76           C  
ATOM    866  SD  MET A 113       8.864  -6.438  20.367  1.00  0.76           S  
ATOM    867  CE  MET A 113       8.731  -5.051  19.235  1.00  0.76           C  
ATOM    868  N   GLU A 114       4.944  -9.690  17.044  1.00  0.95           N  
ATOM    869  CA  GLU A 114       3.544  -9.727  16.675  1.00  0.95           C  
ATOM    870  C   GLU A 114       2.779 -10.006  17.949  1.00  0.95           C  
ATOM    871  O   GLU A 114       2.980 -11.049  18.577  1.00  0.95           O  
ATOM    872  CB  GLU A 114       3.274 -10.793  15.607  1.00  0.95           C  
ATOM    873  CG  GLU A 114       4.012 -10.557  14.301  1.00  0.95           C  
ATOM    874  CD  GLU A 114       3.791 -11.657  13.264  1.00  0.95           C  
ATOM    875  OE1 GLU A 114       3.376 -12.775  13.640  1.00  0.95           O  
ATOM    876  OE2 GLU A 114       4.013 -11.391  12.060  1.00  0.95           O1-
ATOM    877  N   VAL A 115       1.942  -9.058  18.352  1.00  0.48           N  
ATOM    878  CA  VAL A 115       1.074  -9.232  19.507  1.00  0.48           C  
ATOM    879  C   VAL A 115      -0.356  -9.339  18.999  1.00  0.48           C  
ATOM    880  O   VAL A 115      -0.777  -8.594  18.103  1.00  0.48           O  
ATOM    881  CB  VAL A 115       1.242  -8.105  20.547  1.00  0.48           C  
ATOM    882  CG1 VAL A 115       2.650  -8.131  21.123  1.00  0.48           C  
ATOM    883  CG2 VAL A 115       0.943  -6.747  19.942  1.00  0.48           C  
ATOM    884  N   THR A 116      -1.094 -10.288  19.560  1.00  0.95           N  
ATOM    885  CA  THR A 116      -2.438 -10.609  19.124  1.00  0.95           C  
ATOM    886  C   THR A 116      -3.367 -10.527  20.315  1.00  0.95           C  
ATOM    887  O   THR A 116      -3.167 -11.221  21.317  1.00  0.95           O  
ATOM    888  CB  THR A 116      -2.497 -12.012  18.521  1.00  0.95           C  
ATOM    889  OG1 THR A 116      -1.839 -12.007  17.251  1.00  0.95           O  
ATOM    890  CG2 THR A 116      -3.936 -12.468  18.341  1.00  0.95           C  
ATOM    891  N   PHE A 117      -4.407  -9.728  20.160  1.00  1.00           N  
ATOM    892  CA  PHE A 117      -5.396  -9.511  21.196  1.00  1.00           C  
ATOM    893  C   PHE A 117      -6.248 -10.764  21.340  1.00  1.00           C  
ATOM    894  O   PHE A 117      -6.739 -11.298  20.342  1.00  1.00           O  
ATOM    895  CB  PHE A 117      -6.230  -8.297  20.770  1.00  1.00           C  
ATOM    896  CG  PHE A 117      -7.443  -8.034  21.598  1.00  1.00           C  
ATOM    897  CD1 PHE A 117      -8.630  -8.712  21.363  1.00  1.00           C  
ATOM    898  CD2 PHE A 117      -7.422  -7.044  22.566  1.00  1.00           C  
ATOM    899  CE1 PHE A 117      -9.750  -8.454  22.112  1.00  1.00           C  
ATOM    900  CE2 PHE A 117      -8.546  -6.775  23.323  1.00  1.00           C  
ATOM    901  CZ  PHE A 117      -9.712  -7.483  23.095  1.00  1.00           C  
ATOM    902  N   GLU A 118      -6.441 -11.237  22.574  1.00  1.00           N  
ATOM    903  CA  GLU A 118      -7.316 -12.372  22.831  1.00  1.00           C  
ATOM    904  C   GLU A 118      -8.630 -11.935  23.463  1.00  1.00           C  
ATOM    905  O   GLU A 118      -9.695 -12.124  22.879  1.00  1.00           O  
ATOM    906  CB  GLU A 118      -6.666 -13.408  23.758  1.00  1.00           C  
ATOM    907  CG  GLU A 118      -5.525 -14.225  23.236  1.00  1.00           C  
ATOM    908  CD  GLU A 118      -5.188 -15.365  24.205  1.00  1.00           C  
ATOM    909  OE1 GLU A 118      -4.113 -15.992  24.062  1.00  1.00           O  
ATOM    910  OE2 GLU A 118      -6.015 -15.637  25.112  1.00  1.00           O1-
ATOM    911  N   LYS A 119      -8.573 -11.364  24.660  1.00  1.00           N  
ATOM    912  CA  LYS A 119      -9.772 -11.095  25.420  1.00  1.00           C  
ATOM    913  C   LYS A 119      -9.527  -9.893  26.320  1.00  1.00           C  
ATOM    914  O   LYS A 119      -8.385  -9.582  26.666  1.00  1.00           O  
ATOM    915  CB  LYS A 119     -10.153 -12.350  26.208  1.00  1.00           C  
ATOM    916  CG  LYS A 119     -11.551 -12.386  26.728  1.00  1.00           C  
ATOM    917  CD  LYS A 119     -11.689 -13.465  27.771  1.00  1.00           C  
ATOM    918  CE  LYS A 119     -13.108 -13.509  28.312  1.00  1.00           C  
ATOM    919  NZ  LYS A 119     -13.527 -14.924  28.467  1.00  1.00           N  
ATOM    920  N   THR A 120     -10.620  -9.228  26.703  1.00  1.00           N  
ATOM    921  CA  THR A 120     -10.617  -8.088  27.612  1.00  1.00           C  
ATOM    922  C   THR A 120     -11.777  -8.236  28.579  1.00  1.00           C  
ATOM    923  O   THR A 120     -12.876  -8.639  28.185  1.00  1.00           O  
ATOM    924  CB  THR A 120     -10.814  -6.742  26.900  1.00  1.00           C  
ATOM    925  OG1 THR A 120     -11.647  -6.912  25.740  1.00  1.00           O  
ATOM    926  CG2 THR A 120      -9.528  -6.130  26.514  1.00  1.00           C  
ATOM    927  N   ARG A 121     -11.527  -7.927  29.845  1.00  0.95           N  
ATOM    928  CA  ARG A 121     -12.594  -7.958  30.833  1.00  0.95           C  
ATOM    929  C   ARG A 121     -12.154  -7.128  32.024  1.00  0.95           C  
ATOM    930  O   ARG A 121     -11.156  -7.461  32.672  1.00  0.95           O  
ATOM    931  CB  ARG A 121     -12.932  -9.395  31.236  1.00  0.95           C  
ATOM    932  CG  ARG A 121     -14.006  -9.480  32.305  1.00  0.95           C  
ATOM    933  CD  ARG A 121     -15.273  -8.931  31.692  1.00  0.95           C  
ATOM    934  NE  ARG A 121     -15.725  -9.718  30.558  1.00  0.95           N  
ATOM    935  CZ  ARG A 121     -16.177  -9.182  29.435  1.00  0.95           C  
ATOM    936  NH1 ARG A 121     -16.095  -7.874  29.256  1.00  0.95           N  
ATOM    937  NH2 ARG A 121     -16.597  -9.959  28.451  1.00  0.95           N  
ATOM    938  N   ARG A 122     -12.877  -6.034  32.279  1.00  1.00           N  
ATOM    939  CA  ARG A 122     -12.637  -5.132  33.410  1.00  1.00           C  
ATOM    940  C   ARG A 122     -11.210  -4.571  33.396  1.00  1.00           C  
ATOM    941  O   ARG A 122     -10.496  -4.590  34.400  1.00  1.00           O  
ATOM    942  CB  ARG A 122     -12.956  -5.806  34.745  1.00  1.00           C  
ATOM    943  CG  ARG A 122     -14.432  -6.123  34.878  1.00  1.00           C  
ATOM    944  CD  ARG A 122     -14.839  -6.519  36.275  1.00  1.00           C  
ATOM    945  NE  ARG A 122     -14.704  -5.423  37.221  1.00  1.00           N  
ATOM    946  CZ  ARG A 122     -14.927  -5.544  38.526  1.00  1.00           C  
ATOM    947  NH1 ARG A 122     -15.269  -6.723  39.032  1.00  1.00           N  
ATOM    948  NH2 ARG A 122     -14.806  -4.488  39.325  1.00  1.00           N  
ATOM    949  N   GLY A 123     -10.795  -4.054  32.242  1.00  1.00           N  
ATOM    950  CA  GLY A 123      -9.485  -3.468  32.116  1.00  1.00           C  
ATOM    951  C   GLY A 123      -8.332  -4.440  32.036  1.00  1.00           C  
ATOM    952  O   GLY A 123      -7.197  -4.006  31.805  1.00  1.00           O  
ATOM    953  N   LEU A 124      -8.560  -5.732  32.244  1.00  0.76           N  
ATOM    954  CA  LEU A 124      -7.518  -6.730  32.056  1.00  0.76           C  
ATOM    955  C   LEU A 124      -7.605  -7.283  30.642  1.00  0.76           C  
ATOM    956  O   LEU A 124      -8.691  -7.643  30.173  1.00  0.76           O  
ATOM    957  CB  LEU A 124      -7.652  -7.861  33.069  1.00  0.76           C  
ATOM    958  CG  LEU A 124      -6.481  -8.846  33.052  1.00  0.76           C  
ATOM    959  CD1 LEU A 124      -6.349  -9.435  34.417  1.00  0.76           C  
ATOM    960  CD2 LEU A 124      -6.628  -9.981  32.033  1.00  0.76           C  
ATOM    961  N   THR A 125      -6.463  -7.375  29.976  1.00  1.00           N  
ATOM    962  CA  THR A 125      -6.407  -7.811  28.589  1.00  1.00           C  
ATOM    963  C   THR A 125      -5.345  -8.889  28.450  1.00  1.00           C  
ATOM    964  O   THR A 125      -4.213  -8.716  28.920  1.00  1.00           O  
ATOM    965  CB  THR A 125      -6.065  -6.669  27.633  1.00  1.00           C  
ATOM    966  OG1 THR A 125      -6.912  -5.544  27.887  1.00  1.00           O  
ATOM    967  CG2 THR A 125      -6.270  -7.137  26.214  1.00  1.00           C  
ATOM    968  N   ARG A 126      -5.716  -9.993  27.809  1.00  1.00           N  
ATOM    969  CA  ARG A 126      -4.801 -11.086  27.528  1.00  1.00           C  
ATOM    970  C   ARG A 126      -4.336 -10.997  26.081  1.00  1.00           C  
ATOM    971  O   ARG A 126      -5.150 -10.830  25.171  1.00  1.00           O  
ATOM    972  CB  ARG A 126      -5.467 -12.428  27.808  1.00  1.00           C  
ATOM    973  CG  ARG A 126      -4.566 -13.619  27.636  1.00  1.00           C  
ATOM    974  CD  ARG A 126      -5.130 -14.801  28.383  1.00  1.00           C  
ATOM    975  NE  ARG A 126      -6.297 -15.357  27.708  1.00  1.00           N  
ATOM    976  CZ  ARG A 126      -7.151 -16.193  28.280  1.00  1.00           C  
ATOM    977  NH1 ARG A 126      -6.970 -16.557  29.544  1.00  1.00           N  
ATOM    978  NH2 ARG A 126      -8.185 -16.656  27.594  1.00  1.00           N  
ATOM    979  N   PHE A 127      -3.024 -11.093  25.879  1.00  1.00           N  
ATOM    980  CA  PHE A 127      -2.421 -11.053  24.562  1.00  1.00           C  
ATOM    981  C   PHE A 127      -1.535 -12.270  24.386  1.00  1.00           C  
ATOM    982  O   PHE A 127      -1.060 -12.854  25.361  1.00  1.00           O  
ATOM    983  CB  PHE A 127      -1.537  -9.836  24.356  1.00  1.00           C  
ATOM    984  CG  PHE A 127      -2.249  -8.525  24.436  1.00  1.00           C  
ATOM    985  CD1 PHE A 127      -2.733  -7.909  23.287  1.00  1.00           C  
ATOM    986  CD2 PHE A 127      -2.398  -7.879  25.656  1.00  1.00           C  
ATOM    987  CE1 PHE A 127      -3.374  -6.693  23.352  1.00  1.00           C  
ATOM    988  CE2 PHE A 127      -3.033  -6.649  25.726  1.00  1.00           C  
ATOM    989  CZ  PHE A 127      -3.528  -6.057  24.572  1.00  1.00           C  
ATOM    990  N   LYS A 128      -1.331 -12.659  23.132  1.00  1.00           N  
ATOM    991  CA  LYS A 128      -0.280 -13.601  22.778  1.00  1.00           C  
ATOM    992  C   LYS A 128       0.765 -12.879  21.936  1.00  1.00           C  
ATOM    993  O   LYS A 128       0.426 -12.226  20.947  1.00  1.00           O  
ATOM    994  CB  LYS A 128      -0.834 -14.831  22.058  1.00  1.00           C  
ATOM    995  CG  LYS A 128      -1.140 -15.955  23.032  1.00  1.00           C  
ATOM    996  CD  LYS A 128      -1.685 -17.218  22.368  1.00  1.00           C  
ATOM    997  CE  LYS A 128      -1.874 -18.345  23.404  1.00  1.00           C  
ATOM    998  NZ  LYS A 128      -2.855 -19.389  22.980  1.00  1.00           N  
ATOM    999  N   GLY A 129       2.025 -12.972  22.341  1.00  0.46           N  
ATOM   1000  CA  GLY A 129       3.113 -12.313  21.639  1.00  0.46           C  
ATOM   1001  C   GLY A 129       4.094 -13.323  21.081  1.00  0.46           C  
ATOM   1002  O   GLY A 129       4.435 -14.302  21.748  1.00  0.46           O  
ATOM   1003  N   VAL A 130       4.583 -13.057  19.874  1.00  0.96           N  
ATOM   1004  CA  VAL A 130       5.648 -13.851  19.270  1.00  0.96           C  
ATOM   1005  C   VAL A 130       6.720 -12.899  18.758  1.00  0.96           C  
ATOM   1006  O   VAL A 130       6.420 -11.952  18.030  1.00  0.96           O  
ATOM   1007  CB  VAL A 130       5.131 -14.725  18.110  1.00  0.96           C  
ATOM   1008  CG1 VAL A 130       6.224 -15.673  17.634  1.00  0.96           C  
ATOM   1009  CG2 VAL A 130       3.896 -15.481  18.506  1.00  0.96           C  
ATOM   1010  N   ALA A 131       7.965 -13.158  19.107  1.00  0.49           N  
ATOM   1011  CA  ALA A 131       9.083 -12.380  18.602  1.00  0.49           C  
ATOM   1012  C   ALA A 131       9.926 -13.280  17.713  1.00  0.49           C  
ATOM   1013  O   ALA A 131      10.301 -14.392  18.124  1.00  0.49           O  
ATOM   1014  CB  ALA A 131       9.931 -11.805  19.736  1.00  0.49           C  
ATOM   1015  N   LEU A 132      10.217 -12.780  16.507  1.00  1.00           N  
ATOM   1016  CA  LEU A 132      10.974 -13.477  15.479  1.00  1.00           C  
ATOM   1017  C   LEU A 132      12.181 -12.659  15.037  1.00  1.00           C  
ATOM   1018  O   LEU A 132      12.145 -11.424  14.998  1.00  1.00           O  
ATOM   1019  CB  LEU A 132      10.142 -13.762  14.236  1.00  1.00           C  
ATOM   1020  CG  LEU A 132       8.769 -14.369  14.400  1.00  1.00           C  
ATOM   1021  CD1 LEU A 132       7.729 -13.266  14.388  1.00  1.00           C  
ATOM   1022  CD2 LEU A 132       8.559 -15.348  13.298  1.00  1.00           C  
ATOM   1023  N   VAL A 133      13.239 -13.374  14.664  1.00  0.74           N  
ATOM   1024  CA  VAL A 133      14.432 -12.797  14.062  1.00  0.74           C  
ATOM   1025  C   VAL A 133      14.713 -13.570  12.784  1.00  0.74           C  
ATOM   1026  O   VAL A 133      14.931 -14.786  12.827  1.00  0.74           O  
ATOM   1027  CB  VAL A 133      15.649 -12.843  15.006  1.00  0.74           C  
ATOM   1028  CG1 VAL A 133      16.901 -12.419  14.269  1.00  0.74           C  
ATOM   1029  CG2 VAL A 133      15.440 -11.902  16.182  1.00  0.74           C  
ATOM   1030  N   ASP A 134      14.688 -12.869  11.652  1.00  1.00           N  
ATOM   1031  CA  ASP A 134      14.907 -13.481  10.341  1.00  1.00           C  
ATOM   1032  C   ASP A 134      13.942 -14.639  10.112  1.00  1.00           C  
ATOM   1033  O   ASP A 134      14.305 -15.681   9.570  1.00  1.00           O  
ATOM   1034  CB  ASP A 134      16.367 -13.920  10.162  1.00  1.00           C  
ATOM   1035  CG  ASP A 134      17.340 -12.731  10.017  1.00  1.00           C  
ATOM   1036  OD1 ASP A 134      16.977 -11.740   9.339  1.00  1.00           O  
ATOM   1037  OD2 ASP A 134      18.459 -12.784  10.596  1.00  1.00           O1-
ATOM   1038  N   GLY A 135      12.691 -14.433  10.523  1.00  1.00           N  
ATOM   1039  CA  GLY A 135      11.610 -15.369  10.326  1.00  1.00           C  
ATOM   1040  C   GLY A 135      11.566 -16.565  11.241  1.00  1.00           C  
ATOM   1041  O   GLY A 135      10.571 -17.298  11.215  1.00  1.00           O  
ATOM   1042  N   LYS A 136      12.555 -16.763  12.094  1.00  1.00           N  
ATOM   1043  CA  LYS A 136      12.518 -17.863  13.044  1.00  1.00           C  
ATOM   1044  C   LYS A 136      12.060 -17.336  14.387  1.00  1.00           C  
ATOM   1045  O   LYS A 136      12.464 -16.246  14.804  1.00  1.00           O  
ATOM   1046  CB  LYS A 136      13.872 -18.570  13.207  1.00  1.00           C  
ATOM   1047  CG  LYS A 136      14.272 -19.483  12.060  1.00  1.00           C  
ATOM   1048  CD  LYS A 136      15.746 -19.836  12.116  1.00  1.00           C  
ATOM   1049  CE  LYS A 136      16.089 -20.894  11.060  1.00  1.00           C  
ATOM   1050  NZ  LYS A 136      17.539 -21.251  11.014  1.00  1.00           N  
ATOM   1051  N   VAL A 137      11.186 -18.100  15.040  1.00  1.00           N  
ATOM   1052  CA  VAL A 137      10.668 -17.702  16.341  1.00  1.00           C  
ATOM   1053  C   VAL A 137      11.782 -17.761  17.376  1.00  1.00           C  
ATOM   1054  O   VAL A 137      12.425 -18.801  17.561  1.00  1.00           O  
ATOM   1055  CB  VAL A 137       9.491 -18.582  16.754  1.00  1.00           C  
ATOM   1056  CG1 VAL A 137       9.214 -18.387  18.229  1.00  1.00           C  
ATOM   1057  CG2 VAL A 137       8.275 -18.222  15.925  1.00  1.00           C  
ATOM   1058  N   VAL A 138      12.012 -16.635  18.055  1.00  0.89           N  
ATOM   1059  CA  VAL A 138      12.994 -16.566  19.128  1.00  0.89           C  
ATOM   1060  C   VAL A 138      12.304 -16.542  20.488  1.00  0.89           C  
ATOM   1061  O   VAL A 138      12.915 -16.942  21.490  1.00  0.89           O  
ATOM   1062  CB  VAL A 138      13.902 -15.326  18.978  1.00  0.89           C  
ATOM   1063  CG1 VAL A 138      14.465 -15.266  17.592  1.00  0.89           C  
ATOM   1064  CG2 VAL A 138      13.198 -14.031  19.340  1.00  0.89           C  
ATOM   1065  N   CYS A 139      11.052 -16.096  20.552  1.00  0.82           N  
ATOM   1066  CA  CYS A 139      10.359 -16.037  21.829  1.00  0.82           C  
ATOM   1067  C   CYS A 139       8.851 -16.044  21.604  1.00  0.82           C  
ATOM   1068  O   CYS A 139       8.358 -15.552  20.591  1.00  0.82           O  
ATOM   1069  CB  CYS A 139      10.765 -14.789  22.598  1.00  0.82           C  
ATOM   1070  SG  CYS A 139       9.853 -14.593  24.129  1.00  0.82           S  
ATOM   1071  N   GLU A 140       8.123 -16.594  22.563  1.00  1.00           N  
ATOM   1072  CA  GLU A 140       6.670 -16.534  22.516  1.00  1.00           C  
ATOM   1073  C   GLU A 140       6.135 -16.584  23.938  1.00  1.00           C  
ATOM   1074  O   GLU A 140       6.705 -17.255  24.800  1.00  1.00           O  
ATOM   1075  CB  GLU A 140       6.094 -17.643  21.623  1.00  1.00           C  
ATOM   1076  CG  GLU A 140       6.517 -19.054  21.964  1.00  1.00           C  
ATOM   1077  CD  GLU A 140       6.001 -20.073  20.948  1.00  1.00           C  
ATOM   1078  OE1 GLU A 140       5.571 -19.640  19.855  1.00  1.00           O  
ATOM   1079  OE2 GLU A 140       6.025 -21.298  21.236  1.00  1.00           O1-
ATOM   1080  N   ALA A 141       5.079 -15.819  24.193  1.00  0.87           N  
ATOM   1081  CA  ALA A 141       4.546 -15.715  25.546  1.00  0.87           C  
ATOM   1082  C   ALA A 141       3.071 -15.352  25.495  1.00  0.87           C  
ATOM   1083  O   ALA A 141       2.587 -14.785  24.512  1.00  0.87           O  
ATOM   1084  CB  ALA A 141       5.318 -14.675  26.361  1.00  0.87           C  
ATOM   1085  N   THR A 142       2.361 -15.654  26.581  1.00  0.95           N  
ATOM   1086  CA  THR A 142       1.005 -15.166  26.769  1.00  0.95           C  
ATOM   1087  C   THR A 142       1.076 -14.153  27.901  1.00  0.95           C  
ATOM   1088  O   THR A 142       1.539 -14.482  28.993  1.00  0.95           O  
ATOM   1089  CB  THR A 142       0.051 -16.315  27.112  1.00  0.95           C  
ATOM   1090  OG1 THR A 142       0.024 -17.266  26.037  1.00  0.95           O  
ATOM   1091  CG2 THR A 142      -1.374 -15.795  27.331  1.00  0.95           C  
ATOM   1092  N   MET A 143       0.605 -12.938  27.661  1.00  0.65           N  
ATOM   1093  CA  MET A 143       0.746 -11.866  28.635  1.00  0.65           C  
ATOM   1094  C   MET A 143      -0.615 -11.312  29.024  1.00  0.65           C  
ATOM   1095  O   MET A 143      -1.584 -11.405  28.274  1.00  0.65           O  
ATOM   1096  CB  MET A 143       1.593 -10.733  28.067  1.00  0.65           C  
ATOM   1097  CG  MET A 143       3.008 -11.166  27.708  1.00  0.65           C  
ATOM   1098  SD  MET A 143       3.771 -10.062  26.503  1.00  0.65           S  
ATOM   1099  CE  MET A 143       2.771 -10.407  25.043  1.00  0.65           C  
ATOM   1100  N   MET A 144      -0.682 -10.726  30.214  1.00  0.92           N  
ATOM   1101  CA  MET A 144      -1.885 -10.048  30.684  1.00  0.92           C  
ATOM   1102  C   MET A 144      -1.479  -8.692  31.219  1.00  0.92           C  
ATOM   1103  O   MET A 144      -0.645  -8.599  32.128  1.00  0.92           O  
ATOM   1104  CB  MET A 144      -2.636 -10.827  31.764  1.00  0.92           C  
ATOM   1105  CG  MET A 144      -3.438 -11.996  31.266  1.00  0.92           C  
ATOM   1106  SD  MET A 144      -4.178 -12.840  32.676  1.00  0.92           S  
ATOM   1107  CE  MET A 144      -5.412 -13.868  31.866  1.00  0.92           C  
ATOM   1108  N   CYS A 145      -2.096  -7.661  30.674  1.00  0.88           N  
ATOM   1109  CA  CYS A 145      -1.821  -6.289  31.046  1.00  0.88           C  
ATOM   1110  C   CYS A 145      -3.104  -5.638  31.525  1.00  0.88           C  
ATOM   1111  O   CYS A 145      -4.197  -5.959  31.048  1.00  0.88           O  
ATOM   1112  CB  CYS A 145      -1.242  -5.515  29.884  1.00  0.88           C  
ATOM   1113  SG  CYS A 145       0.338  -6.155  29.370  1.00  0.88           S  
ATOM   1114  N   ALA A 146      -2.974  -4.743  32.486  1.00  1.00           N  
ATOM   1115  CA  ALA A 146      -4.137  -4.114  33.075  1.00  1.00           C  
ATOM   1116  C   ALA A 146      -4.019  -2.601  32.976  1.00  1.00           C  
ATOM   1117  O   ALA A 146      -2.919  -2.036  32.979  1.00  1.00           O  
ATOM   1118  CB  ALA A 146      -4.299  -4.547  34.534  1.00  1.00           C  
ATOM   1119  N   ARG A 147      -5.171  -1.963  32.859  1.00  1.00           N  
ATOM   1120  CA  ARG A 147      -5.311  -0.518  32.913  1.00  1.00           C  
ATOM   1121  C   ARG A 147      -6.103  -0.233  34.175  1.00  1.00           C  
ATOM   1122  O   ARG A 147      -7.048  -0.963  34.476  1.00  1.00           O  
ATOM   1123  CB  ARG A 147      -6.030   0.028  31.669  1.00  1.00           C  
ATOM   1124  CG  ARG A 147      -5.908   1.546  31.417  1.00  1.00           C  
ATOM   1125  CD  ARG A 147      -6.949   2.008  30.375  1.00  1.00           C  
ATOM   1126  NE  ARG A 147      -6.766   1.385  29.056  1.00  1.00           N  
ATOM   1127  CZ  ARG A 147      -6.558   2.057  27.923  1.00  1.00           C  
ATOM   1128  NH1 ARG A 147      -6.410   1.397  26.780  1.00  1.00           N  
ATOM   1129  NH2 ARG A 147      -6.547   3.389  27.918  1.00  1.00           N  
ATOM   1130  N   SER A 148      -5.705   0.785  34.933  1.00  1.00           N  
ATOM   1131  CA  SER A 148      -6.359   1.022  36.215  1.00  1.00           C  
ATOM   1132  C   SER A 148      -5.920   2.360  36.789  1.00  1.00           C  
ATOM   1133  O   SER A 148      -5.056   3.052  36.237  1.00  1.00           O  
ATOM   1134  CB  SER A 148      -6.041  -0.088  37.218  1.00  1.00           C  
ATOM   1135  OG  SER A 148      -4.658  -0.086  37.544  1.00  1.00           O  
ATOM   1136  N   ARG A 149      -6.542   2.703  37.920  1.00  0.87           N  
ATOM   1137  CA  ARG A 149      -6.367   3.970  38.615  1.00  0.87           C  
ATOM   1138  C   ARG A 149      -6.489   5.141  37.659  1.00  0.87           C  
ATOM   1139  O   ARG A 149      -6.664   6.273  38.088  1.00  0.87           O  
ATOM   1140  CB  ARG A 149      -5.022   4.004  39.339  1.00  0.87           C  
ATOM   1141  CG  ARG A 149      -4.911   2.970  40.439  1.00  0.87           C  
ATOM   1142  CD  ARG A 149      -6.100   3.079  41.377  1.00  0.87           C  
ATOM   1143  NE  ARG A 149      -6.060   4.307  42.168  1.00  0.87           N  
ATOM   1144  CZ  ARG A 149      -5.696   4.360  43.447  1.00  0.87           C  
ATOM   1145  NH1 ARG A 149      -5.350   3.250  44.086  1.00  0.87           N  
ATOM   1146  NH2 ARG A 149      -5.681   5.520  44.093  1.00  0.87           N  
