# Supplementary material for: Deep mutational scanning of essential bacterial proteins can guide antibiotic development
Source: Nat Commun. 2023 Jan 16;14:241. doi: 10.1038/s41467-023-35940-3 (PMC9842644; doi:10.1038/s41467-023-35940-3)
Supplement: Supplementary file 10 — Supplementary Data 7 [file 41467_2023_35940_MOESM10_ESM.zip › SupplementaryData7-PDBColoredByToleranceScore/lpxC_bf_new.pdb]

ATOM      1  N   MET A   1     189.776 141.754  -8.187  1.00  1.00           N  
ATOM      2  CA  MET A   1     190.564 140.619  -8.643  1.00  1.00           C  
ATOM      3  C   MET A   1     190.181 139.384  -7.840  1.00  1.00           C  
ATOM      4  O   MET A   1     189.749 139.497  -6.696  1.00  1.00           O  
ATOM      5  CB  MET A   1     192.055 140.909  -8.468  1.00  1.00           C  
ATOM      6  CG  MET A   1     192.967 139.971  -9.232  1.00  1.00           C  
ATOM      7  SD  MET A   1     194.707 140.305  -8.898  1.00  1.00           S  
ATOM      8  CE  MET A   1     195.254 140.977 -10.468  1.00  1.00           C  
ATOM      9  N   ILE A   2     190.319 138.206  -8.436  1.00  1.00           N  
ATOM     10  CA  ILE A   2     190.153 136.988  -7.662  1.00  1.00           C  
ATOM     11  C   ILE A   2     191.492 136.531  -7.139  1.00  1.00           C  
ATOM     12  O   ILE A   2     192.381 136.153  -7.897  1.00  1.00           O  
ATOM     13  CB  ILE A   2     189.429 135.900  -8.431  1.00  1.00           C  
ATOM     14  CG1 ILE A   2     187.943 136.192  -8.366  1.00  1.00           C  
ATOM     15  CG2 ILE A   2     189.691 134.540  -7.815  1.00  1.00           C  
ATOM     16  CD1 ILE A   2     187.202 135.562  -9.433  1.00  1.00           C  
ATOM     17  N   LYS A   3     191.607 136.576  -5.820  1.00  0.90           N  
ATOM     18  CA  LYS A   3     192.892 136.511  -5.162  1.00  0.90           C  
ATOM     19  C   LYS A   3     193.231 135.117  -4.665  1.00  0.90           C  
ATOM     20  O   LYS A   3     192.349 134.322  -4.351  1.00  0.90           O  
ATOM     21  CB  LYS A   3     192.897 137.483  -3.992  1.00  0.90           C  
ATOM     22  CG  LYS A   3     192.689 138.950  -4.407  1.00  0.90           C  
ATOM     23  CD  LYS A   3     192.656 139.853  -3.190  1.00  0.90           C  
ATOM     24  CE  LYS A   3     192.795 141.316  -3.581  1.00  0.90           C  
ATOM     25  NZ  LYS A   3     193.030 142.155  -2.371  1.00  0.90           N  
ATOM     26  N   GLN A   4     194.526 134.835  -4.596  1.00  0.81           N  
ATOM     27  CA  GLN A   4     195.027 133.675  -3.895  1.00  0.81           C  
ATOM     28  C   GLN A   4     194.621 133.763  -2.431  1.00  0.81           C  
ATOM     29  O   GLN A   4     194.376 134.862  -1.907  1.00  0.81           O  
ATOM     30  CB  GLN A   4     196.548 133.602  -4.021  1.00  0.81           C  
ATOM     31  CG  GLN A   4     197.006 133.351  -5.443  1.00  0.81           C  
ATOM     32  CD  GLN A   4     198.510 133.328  -5.606  1.00  0.81           C  
ATOM     33  OE1 GLN A   4     199.247 132.960  -4.687  1.00  0.81           O  
ATOM     34  NE2 GLN A   4     198.976 133.712  -6.794  1.00  0.81           N  
ATOM     35  N   ARG A   5     194.530 132.605  -1.783  1.00  1.00           N  
ATOM     36  CA  ARG A   5     194.157 132.531  -0.377  1.00  1.00           C  
ATOM     37  C   ARG A   5     195.176 131.727   0.398  1.00  1.00           C  
ATOM     38  O   ARG A   5     195.792 130.804  -0.141  1.00  1.00           O  
ATOM     39  CB  ARG A   5     192.780 131.895  -0.205  1.00  1.00           C  
ATOM     40  CG  ARG A   5     191.679 132.687  -0.902  1.00  1.00           C  
ATOM     41  CD  ARG A   5     190.275 132.218  -0.551  1.00  1.00           C  
ATOM     42  NE  ARG A   5     189.316 133.289  -0.814  1.00  1.00           N  
ATOM     43  CZ  ARG A   5     188.162 133.450  -0.172  1.00  1.00           C  
ATOM     44  NH1 ARG A   5     187.801 132.601   0.782  1.00  1.00           N  
ATOM     45  NH2 ARG A   5     187.362 134.467  -0.483  1.00  1.00           N  
ATOM     46  N   THR A   6     195.359 132.096   1.660  1.00  0.89           N  
ATOM     47  CA  THR A   6     196.122 131.289   2.600  1.00  0.89           C  
ATOM     48  C   THR A   6     195.356 131.297   3.923  1.00  0.89           C  
ATOM     49  O   THR A   6     194.230 131.781   3.972  1.00  0.89           O  
ATOM     50  CB  THR A   6     197.545 131.837   2.781  1.00  0.89           C  
ATOM     51  OG1 THR A   6     198.317 130.923   3.576  1.00  0.89           O  
ATOM     52  CG2 THR A   6     197.526 133.210   3.449  1.00  0.89           C  
ATOM     53  N   LEU A   7     195.964 130.774   4.982  1.00  0.90           N  
ATOM     54  CA  LEU A   7     195.329 130.754   6.303  1.00  0.90           C  
ATOM     55  C   LEU A   7     195.538 132.074   7.052  1.00  0.90           C  
ATOM     56  O   LEU A   7     196.531 132.757   6.815  1.00  0.90           O  
ATOM     57  CB  LEU A   7     195.927 129.636   7.130  1.00  0.90           C  
ATOM     58  CG  LEU A   7     195.912 128.290   6.425  1.00  0.90           C  
ATOM     59  CD1 LEU A   7     196.430 127.201   7.370  1.00  0.90           C  
ATOM     60  CD2 LEU A   7     194.509 127.952   5.901  1.00  0.90           C  
ATOM     61  N   LYS A   8     194.608 132.422   7.946  1.00  1.00           N  
ATOM     62  CA  LYS A   8     194.773 133.585   8.814  1.00  1.00           C  
ATOM     63  C   LYS A   8     195.703 133.274   9.975  1.00  1.00           C  
ATOM     64  O   LYS A   8     196.479 134.132  10.409  1.00  1.00           O  
ATOM     65  CB  LYS A   8     193.440 134.054   9.397  1.00  1.00           C  
ATOM     66  CG  LYS A   8     192.603 134.910   8.485  1.00  1.00           C  
ATOM     67  CD  LYS A   8     191.492 135.610   9.259  1.00  1.00           C  
ATOM     68  CE  LYS A   8     190.615 136.441   8.316  1.00  1.00           C  
ATOM     69  NZ  LYS A   8     189.515 137.176   8.998  1.00  1.00           N  
ATOM     70  N   ARG A   9     195.620 132.057  10.495  1.00  1.00           N  
ATOM     71  CA  ARG A   9     196.392 131.729  11.684  1.00  1.00           C  
ATOM     72  C   ARG A   9     196.897 130.301  11.679  1.00  1.00           C  
ATOM     73  O   ARG A   9     196.363 129.446  10.988  1.00  1.00           O  
ATOM     74  CB  ARG A   9     195.570 132.000  12.945  1.00  1.00           C  
ATOM     75  CG  ARG A   9     194.332 131.137  13.094  1.00  1.00           C  
ATOM     76  CD  ARG A   9     193.396 131.703  14.178  1.00  1.00           C  
ATOM     77  NE  ARG A   9     192.858 133.000  13.789  1.00  1.00           N  
ATOM     78  CZ  ARG A   9     191.737 133.165  13.089  1.00  1.00           C  
ATOM     79  NH1 ARG A   9     191.030 132.111  12.696  1.00  1.00           N  
ATOM     80  NH2 ARG A   9     191.322 134.384  12.778  1.00  1.00           N  
ATOM     81  N   ILE A  10     197.934 130.056  12.468  1.00  1.00           N  
ATOM     82  CA  ILE A  10     198.475 128.715  12.615  1.00  1.00           C  
ATOM     83  C   ILE A  10     197.500 127.872  13.431  1.00  1.00           C  
ATOM     84  O   ILE A  10     197.003 128.334  14.455  1.00  1.00           O  
ATOM     85  CB  ILE A  10     199.824 128.770  13.321  1.00  1.00           C  
ATOM     86  CG1 ILE A  10     200.823 129.532  12.453  1.00  1.00           C  
ATOM     87  CG2 ILE A  10     200.322 127.356  13.653  1.00  1.00           C  
ATOM     88  CD1 ILE A  10     202.065 129.963  13.182  1.00  1.00           C  
ATOM     89  N   VAL A  11     197.213 126.650  12.977  1.00  1.00           N  
ATOM     90  CA  VAL A  11     196.408 125.719  13.779  1.00  1.00           C  
ATOM     91  C   VAL A  11     197.062 124.345  13.815  1.00  1.00           C  
ATOM     92  O   VAL A  11     197.924 124.047  12.998  1.00  1.00           O  
ATOM     93  CB  VAL A  11     194.981 125.524  13.245  1.00  1.00           C  
ATOM     94  CG1 VAL A  11     194.150 126.793  13.411  1.00  1.00           C  
ATOM     95  CG2 VAL A  11     195.024 125.040  11.796  1.00  1.00           C  
ATOM     96  N   GLN A  12     196.599 123.507  14.742  1.00  1.00           N  
ATOM     97  CA  GLN A  12     197.276 122.262  15.044  1.00  1.00           C  
ATOM     98  C   GLN A  12     196.261 121.199  15.474  1.00  1.00           C  
ATOM     99  O   GLN A  12     195.246 121.525  16.092  1.00  1.00           O  
ATOM    100  CB  GLN A  12     198.259 122.546  16.158  1.00  1.00           C  
ATOM    101  CG  GLN A  12     199.034 121.402  16.683  1.00  1.00           C  
ATOM    102  CD  GLN A  12     200.103 121.888  17.631  1.00  1.00           C  
ATOM    103  OE1 GLN A  12     200.841 122.825  17.320  1.00  1.00           O  
ATOM    104  NE2 GLN A  12     200.184 121.265  18.802  1.00  1.00           N  
ATOM    105  N   ALA A  13     196.518 119.943  15.123  1.00  0.93           N  
ATOM    106  CA  ALA A  13     195.674 118.838  15.577  1.00  0.93           C  
ATOM    107  C   ALA A  13     196.554 117.610  15.745  1.00  0.93           C  
ATOM    108  O   ALA A  13     197.660 117.544  15.194  1.00  0.93           O  
ATOM    109  CB  ALA A  13     194.569 118.557  14.585  1.00  0.93           C  
ATOM    110  N   THR A  14     196.089 116.643  16.521  1.00  0.85           N  
ATOM    111  CA  THR A  14     196.827 115.398  16.601  1.00  0.85           C  
ATOM    112  C   THR A  14     195.943 114.240  16.134  1.00  0.85           C  
ATOM    113  O   THR A  14     194.704 114.346  16.122  1.00  0.85           O  
ATOM    114  CB  THR A  14     197.307 115.129  18.028  1.00  0.85           C  
ATOM    115  OG1 THR A  14     196.173 115.126  18.897  1.00  0.85           O  
ATOM    116  CG2 THR A  14     198.265 116.225  18.464  1.00  0.85           C  
ATOM    117  N   GLY A  15     196.578 113.149  15.733  1.00  0.83           N  
ATOM    118  CA  GLY A  15     195.846 111.949  15.403  1.00  0.83           C  
ATOM    119  C   GLY A  15     196.844 110.837  15.170  1.00  0.83           C  
ATOM    120  O   GLY A  15     198.043 111.027  15.299  1.00  0.83           O  
ATOM    121  N   VAL A  16     196.342 109.674  14.809  1.00  0.93           N  
ATOM    122  CA  VAL A  16     197.163 108.490  14.686  1.00  0.93           C  
ATOM    123  C   VAL A  16     197.655 108.344  13.234  1.00  0.93           C  
ATOM    124  O   VAL A  16     196.924 108.633  12.292  1.00  0.93           O  
ATOM    125  CB  VAL A  16     196.328 107.284  15.133  1.00  0.93           C  
ATOM    126  CG1 VAL A  16     197.003 105.997  14.790  1.00  0.93           C  
ATOM    127  CG2 VAL A  16     196.084 107.368  16.636  1.00  0.93           C  
ATOM    128  N   GLY A  17     198.903 107.933  13.053  1.00  0.15           N  
ATOM    129  CA  GLY A  17     199.369 107.611  11.714  1.00  0.15           C  
ATOM    130  C   GLY A  17     198.820 106.239  11.316  1.00  0.15           C  
ATOM    131  O   GLY A  17     198.891 105.289  12.111  1.00  0.15           O  
ATOM    132  N   LEU A  18     198.274 106.128  10.102  1.00  0.48           N  
ATOM    133  CA  LEU A  18     197.780 104.845   9.619  1.00  0.48           C  
ATOM    134  C   LEU A  18     198.886 103.768   9.636  1.00  0.48           C  
ATOM    135  O   LEU A  18     198.650 102.622  10.014  1.00  0.48           O  
ATOM    136  CB  LEU A  18     197.262 104.994   8.197  1.00  0.48           C  
ATOM    137  CG  LEU A  18     196.743 103.736   7.510  1.00  0.48           C  
ATOM    138  CD1 LEU A  18     195.574 103.174   8.285  1.00  0.48           C  
ATOM    139  CD2 LEU A  18     196.365 104.035   6.057  1.00  0.48           C  
ATOM    140  N   HIS A  19     200.092 104.146   9.220  1.00  0.43           N  
ATOM    141  CA  HIS A  19     201.183 103.182   9.108  1.00  0.43           C  
ATOM    142  C   HIS A  19     201.811 102.862  10.444  1.00  0.43           C  
ATOM    143  O   HIS A  19     201.919 101.695  10.815  1.00  0.43           O  
ATOM    144  CB  HIS A  19     202.272 103.682   8.160  1.00  0.43           C  
ATOM    145  CG  HIS A  19     201.816 103.850   6.746  1.00  0.43           C  
ATOM    146  ND1 HIS A  19     201.482 102.781   5.938  1.00  0.43           N  
ATOM    147  CD2 HIS A  19     201.643 104.962   5.991  1.00  0.43           C  
ATOM    148  CE1 HIS A  19     201.121 103.229   4.749  1.00  0.43           C  
ATOM    149  NE2 HIS A  19     201.212 104.547   4.753  1.00  0.43           N  
ATOM    150  N   THR A  20     202.232 103.899  11.171  1.00  1.00           N  
ATOM    151  CA  THR A  20     203.002 103.676  12.396  1.00  1.00           C  
ATOM    152  C   THR A  20     202.118 103.378  13.608  1.00  1.00           C  
ATOM    153  O   THR A  20     202.570 102.762  14.577  1.00  1.00           O  
ATOM    154  CB  THR A  20     203.923 104.882  12.730  1.00  1.00           C  
ATOM    155  OG1 THR A  20     203.122 106.053  12.945  1.00  1.00           O  
ATOM    156  CG2 THR A  20     204.899 105.151  11.589  1.00  1.00           C  
ATOM    157  N   GLY A  21     200.859 103.804  13.568  1.00  1.00           N  
ATOM    158  CA  GLY A  21     200.002 103.602  14.722  1.00  1.00           C  
ATOM    159  C   GLY A  21     200.350 104.567  15.847  1.00  1.00           C  
ATOM    160  O   GLY A  21     199.824 104.450  16.952  1.00  1.00           O  
ATOM    161  N   LYS A  22     201.222 105.534  15.558  1.00  1.00           N  
ATOM    162  CA  LYS A  22     201.670 106.481  16.567  1.00  1.00           C  
ATOM    163  C   LYS A  22     201.002 107.840  16.461  1.00  1.00           C  
ATOM    164  O   LYS A  22     200.506 108.235  15.409  1.00  1.00           O  
ATOM    165  CB  LYS A  22     203.180 106.666  16.503  1.00  1.00           C  
ATOM    166  CG  LYS A  22     203.967 105.542  17.146  1.00  1.00           C  
ATOM    167  CD  LYS A  22     205.451 105.782  16.984  1.00  1.00           C  
ATOM    168  CE  LYS A  22     206.227 104.531  17.320  1.00  1.00           C  
ATOM    169  NZ  LYS A  22     205.954 104.103  18.714  1.00  1.00           N  
ATOM    170  N   LYS A  23     201.028 108.573  17.565  1.00  0.94           N  
ATOM    171  CA  LYS A  23     200.430 109.892  17.602  1.00  0.94           C  
ATOM    172  C   LYS A  23     201.203 110.845  16.690  1.00  0.94           C  
ATOM    173  O   LYS A  23     202.430 110.917  16.749  1.00  0.94           O  
ATOM    174  CB  LYS A  23     200.422 110.405  19.042  1.00  0.94           C  
ATOM    175  CG  LYS A  23     199.670 111.702  19.251  1.00  0.94           C  
ATOM    176  CD  LYS A  23     199.814 112.187  20.706  1.00  0.94           C  
ATOM    177  CE  LYS A  23     199.271 113.602  20.867  1.00  0.94           C  
ATOM    178  NZ  LYS A  23     199.492 114.190  22.216  1.00  0.94           N  
ATOM    179  N   VAL A  24     200.490 111.553  15.821  1.00  0.63           N  
ATOM    180  CA  VAL A  24     201.130 112.474  14.908  1.00  0.63           C  
ATOM    181  C   VAL A  24     200.560 113.862  15.116  1.00  0.63           C  
ATOM    182  O   VAL A  24     199.344 114.035  15.116  1.00  0.63           O  
ATOM    183  CB  VAL A  24     200.873 112.090  13.447  1.00  0.63           C  
ATOM    184  CG1 VAL A  24     201.548 113.110  12.512  1.00  0.63           C  
ATOM    185  CG2 VAL A  24     201.361 110.677  13.167  1.00  0.63           C  
ATOM    186  N   THR A  25     201.435 114.855  15.278  1.00  1.00           N  
ATOM    187  CA  THR A  25     200.962 116.221  15.431  1.00  1.00           C  
ATOM    188  C   THR A  25     201.038 116.948  14.096  1.00  1.00           C  
ATOM    189  O   THR A  25     202.105 117.032  13.473  1.00  1.00           O  
ATOM    190  CB  THR A  25     201.747 117.001  16.514  1.00  1.00           C  
ATOM    191  OG1 THR A  25     201.553 116.371  17.787  1.00  1.00           O  
ATOM    192  CG2 THR A  25     201.255 118.437  16.603  1.00  1.00           C  
ATOM    193  N   LEU A  26     199.889 117.469  13.673  1.00  0.93           N  
ATOM    194  CA  LEU A  26     199.754 118.153  12.408  1.00  0.93           C  
ATOM    195  C   LEU A  26     199.664 119.668  12.662  1.00  0.93           C  
ATOM    196  O   LEU A  26     198.841 120.095  13.469  1.00  0.93           O  
ATOM    197  CB  LEU A  26     198.462 117.664  11.739  1.00  0.93           C  
ATOM    198  CG  LEU A  26     198.061 118.267  10.398  1.00  0.93           C  
ATOM    199  CD1 LEU A  26     199.160 118.088   9.331  1.00  0.93           C  
ATOM    200  CD2 LEU A  26     196.758 117.643   9.916  1.00  0.93           C  
ATOM    201  N   THR A  27     200.490 120.466  11.982  1.00  1.00           N  
ATOM    202  CA  THR A  27     200.464 121.929  12.106  1.00  1.00           C  
ATOM    203  C   THR A  27     200.260 122.579  10.736  1.00  1.00           C  
ATOM    204  O   THR A  27     200.990 122.264   9.797  1.00  1.00           O  
ATOM    205  CB  THR A  27     201.786 122.446  12.695  1.00  1.00           C  
ATOM    206  OG1 THR A  27     202.065 121.755  13.917  1.00  1.00           O  
ATOM    207  CG2 THR A  27     201.735 123.962  12.975  1.00  1.00           C  
ATOM    208  N   LEU A  28     199.269 123.468  10.614  1.00  0.76           N  
ATOM    209  CA  LEU A  28     199.007 124.147   9.338  1.00  0.76           C  
ATOM    210  C   LEU A  28     199.375 125.624   9.484  1.00  0.76           C  
ATOM    211  O   LEU A  28     198.958 126.271  10.448  1.00  0.76           O  
ATOM    212  CB  LEU A  28     197.537 124.008   8.915  1.00  0.76           C  
ATOM    213  CG  LEU A  28     196.882 122.628   8.819  1.00  0.76           C  
ATOM    214  CD1 LEU A  28     195.487 122.746   8.246  1.00  0.76           C  
ATOM    215  CD2 LEU A  28     197.687 121.647   7.996  1.00  0.76           C  
ATOM    216  N   ARG A  29     200.163 126.152   8.541  1.00  0.95           N  
ATOM    217  CA  ARG A  29     200.645 127.524   8.625  1.00  0.95           C  
ATOM    218  C   ARG A  29     200.291 128.363   7.393  1.00  0.95           C  
ATOM    219  O   ARG A  29     200.315 127.862   6.270  1.00  0.95           O  
ATOM    220  CB  ARG A  29     202.165 127.552   8.760  1.00  0.95           C  
ATOM    221  CG  ARG A  29     202.748 126.616   9.790  1.00  0.95           C  
ATOM    222  CD  ARG A  29     204.247 126.864   9.958  1.00  0.95           C  
ATOM    223  NE  ARG A  29     204.780 125.999  10.996  1.00  0.95           N  
ATOM    224  CZ  ARG A  29     204.946 126.384  12.256  1.00  0.95           C  
ATOM    225  NH1 ARG A  29     204.647 127.627  12.616  1.00  0.95           N  
ATOM    226  NH2 ARG A  29     205.423 125.531  13.156  1.00  0.95           N  
ATOM    227  N   PRO A  30     200.019 129.664   7.586  1.00  1.00           N  
ATOM    228  CA  PRO A  30     199.873 130.587   6.451  1.00  1.00           C  
ATOM    229  C   PRO A  30     201.157 130.676   5.627  1.00  1.00           C  
ATOM    230  O   PRO A  30     202.250 130.402   6.144  1.00  1.00           O  
ATOM    231  CB  PRO A  30     199.598 131.935   7.129  1.00  1.00           C  
ATOM    232  CG  PRO A  30     199.026 131.569   8.476  1.00  1.00           C  
ATOM    233  CD  PRO A  30     199.806 130.349   8.874  1.00  1.00           C  
ATOM    234  N   ALA A  31     201.029 131.050   4.358  1.00  1.00           N  
ATOM    235  CA  ALA A  31     202.197 131.169   3.488  1.00  1.00           C  
ATOM    236  C   ALA A  31     201.996 132.269   2.445  1.00  1.00           C  
ATOM    237  O   ALA A  31     200.862 132.596   2.085  1.00  1.00           O  
ATOM    238  CB  ALA A  31     202.490 129.823   2.812  1.00  1.00           C  
ATOM    239  N   PRO A  32     203.095 132.851   1.950  1.00  1.00           N  
ATOM    240  CA  PRO A  32     202.983 133.978   1.019  1.00  1.00           C  
ATOM    241  C   PRO A  32     202.454 133.569  -0.355  1.00  1.00           C  
ATOM    242  O   PRO A  32     202.331 132.380  -0.672  1.00  1.00           O  
ATOM    243  CB  PRO A  32     204.422 134.481   0.897  1.00  1.00           C  
ATOM    244  CG  PRO A  32     205.180 133.823   1.987  1.00  1.00           C  
ATOM    245  CD  PRO A  32     204.497 132.540   2.263  1.00  1.00           C  
ATOM    246  N   ALA A  33     202.128 134.574  -1.151  1.00  1.00           N  
ATOM    247  CA  ALA A  33     201.618 134.380  -2.498  1.00  1.00           C  
ATOM    248  C   ALA A  33     202.593 133.552  -3.334  1.00  1.00           C  
ATOM    249  O   ALA A  33     203.809 133.676  -3.167  1.00  1.00           O  
ATOM    250  CB  ALA A  33     201.383 135.731  -3.159  1.00  1.00           C  
ATOM    251  N   ASN A  34     202.041 132.702  -4.203  1.00  1.00           N  
ATOM    252  CA  ASN A  34     202.812 131.937  -5.182  1.00  1.00           C  
ATOM    253  C   ASN A  34     203.711 130.803  -4.648  1.00  1.00           C  
ATOM    254  O   ASN A  34     204.367 130.116  -5.428  1.00  1.00           O  
ATOM    255  CB  ASN A  34     203.619 132.873  -6.104  1.00  1.00           C  
ATOM    256  CG  ASN A  34     202.733 133.775  -6.936  1.00  1.00           C  
ATOM    257  OD1 ASN A  34     201.796 133.317  -7.591  1.00  1.00           O  
ATOM    258  ND2 ASN A  34     203.018 135.067  -6.906  1.00  1.00           N  
ATOM    259  N   THR A  35     203.734 130.599  -3.340  1.00  0.95           N  
ATOM    260  CA  THR A  35     204.574 129.554  -2.775  1.00  0.95           C  
ATOM    261  C   THR A  35     203.914 128.176  -2.882  1.00  0.95           C  
ATOM    262  O   THR A  35     204.583 127.148  -2.806  1.00  0.95           O  
ATOM    263  CB  THR A  35     204.891 129.831  -1.301  1.00  0.95           C  
ATOM    264  OG1 THR A  35     203.668 130.048  -0.601  1.00  0.95           O  
ATOM    265  CG2 THR A  35     205.759 131.069  -1.165  1.00  0.95           C  
ATOM    266  N   GLY A  36     202.602 128.161  -3.056  1.00  0.95           N  
ATOM    267  CA  GLY A  36     201.863 126.925  -3.228  1.00  0.95           C  
ATOM    268  C   GLY A  36     201.689 126.103  -1.958  1.00  0.95           C  
ATOM    269  O   GLY A  36     201.820 126.617  -0.855  1.00  0.95           O  
ATOM    270  N   VAL A  37     201.392 124.816  -2.135  1.00  0.84           N  
ATOM    271  CA  VAL A  37     201.169 123.898  -1.030  1.00  0.84           C  
ATOM    272  C   VAL A  37     202.489 123.172  -0.791  1.00  0.84           C  
ATOM    273  O   VAL A  37     203.097 122.661  -1.732  1.00  0.84           O  
ATOM    274  CB  VAL A  37     200.069 122.874  -1.391  1.00  0.84           C  
ATOM    275  CG1 VAL A  37     199.922 121.763  -0.319  1.00  0.84           C  
ATOM    276  CG2 VAL A  37     198.715 123.590  -1.612  1.00  0.84           C  
ATOM    277  N   ILE A  38     202.933 123.156   0.461  1.00  1.00           N  
ATOM    278  CA  ILE A  38     204.191 122.526   0.838  1.00  1.00           C  
ATOM    279  C   ILE A  38     203.966 121.614   2.031  1.00  1.00           C  
ATOM    280  O   ILE A  38     203.539 122.073   3.094  1.00  1.00           O  
ATOM    281  CB  ILE A  38     205.235 123.581   1.229  1.00  1.00           C  
ATOM    282  CG1 ILE A  38     205.660 124.362  -0.006  1.00  1.00           C  
ATOM    283  CG2 ILE A  38     206.456 122.919   1.920  1.00  1.00           C  
ATOM    284  CD1 ILE A  38     206.705 125.405   0.233  1.00  1.00           C  
ATOM    285  N   TYR A  39     204.248 120.325   1.849  1.00  0.51           N  
ATOM    286  CA  TYR A  39     204.214 119.392   2.956  1.00  0.51           C  
ATOM    287  C   TYR A  39     205.610 119.344   3.573  1.00  0.51           C  
ATOM    288  O   TYR A  39     206.621 119.383   2.864  1.00  0.51           O  
ATOM    289  CB  TYR A  39     203.765 118.012   2.498  1.00  0.51           C  
ATOM    290  CG  TYR A  39     202.290 117.971   2.117  1.00  0.51           C  
ATOM    291  CD1 TYR A  39     201.860 118.320   0.839  1.00  0.51           C  
ATOM    292  CD2 TYR A  39     201.332 117.589   3.037  1.00  0.51           C  
ATOM    293  CE1 TYR A  39     200.527 118.298   0.513  1.00  0.51           C  
ATOM    294  CE2 TYR A  39     200.011 117.575   2.714  1.00  0.51           C  
ATOM    295  CZ  TYR A  39     199.604 117.919   1.463  1.00  0.51           C  
ATOM    296  OH  TYR A  39     198.252 117.871   1.164  1.00  0.51           O  
ATOM    297  N   ARG A  40     205.683 119.287   4.892  1.00  0.90           N  
ATOM    298  CA  ARG A  40     206.987 119.323   5.507  1.00  0.90           C  
ATOM    299  C   ARG A  40     207.071 118.311   6.642  1.00  0.90           C  
ATOM    300  O   ARG A  40     206.198 118.299   7.529  1.00  0.90           O  
ATOM    301  CB  ARG A  40     207.235 120.720   6.059  1.00  0.90           C  
ATOM    302  CG  ARG A  40     208.525 120.847   6.895  1.00  0.90           C  
ATOM    303  CD  ARG A  40     208.652 122.248   7.495  1.00  0.90           C  
ATOM    304  NE  ARG A  40     208.882 123.251   6.465  1.00  0.90           N  
ATOM    305  CZ  ARG A  40     208.590 124.546   6.595  1.00  0.90           C  
ATOM    306  NH1 ARG A  40     208.035 125.027   7.713  1.00  0.90           N  
ATOM    307  NH2 ARG A  40     208.853 125.374   5.591  1.00  0.90           N  
ATOM    308  N   ARG A  41     208.120 117.483   6.622  1.00  0.63           N  
ATOM    309  CA  ARG A  41     208.439 116.625   7.771  1.00  0.63           C  
ATOM    310  C   ARG A  41     209.372 117.310   8.779  1.00  0.63           C  
ATOM    311  O   ARG A  41     210.502 117.712   8.441  1.00  0.63           O  
ATOM    312  CB  ARG A  41     209.072 115.313   7.313  1.00  0.63           C  
ATOM    313  CG  ARG A  41     208.064 114.330   6.702  1.00  0.63           C  
ATOM    314  CD  ARG A  41     208.711 113.019   6.322  1.00  0.63           C  
ATOM    315  NE  ARG A  41     209.276 112.299   7.457  1.00  0.63           N  
ATOM    316  CZ  ARG A  41     209.889 111.130   7.337  1.00  0.63           C  
ATOM    317  NH1 ARG A  41     209.975 110.556   6.147  1.00  0.63           N  
ATOM    318  NH2 ARG A  41     210.405 110.520   8.408  1.00  0.63           N  
ATOM    319  N   THR A  42     208.923 117.415  10.024  1.00  1.00           N  
ATOM    320  CA  THR A  42     209.753 118.002  11.065  1.00  1.00           C  
ATOM    321  C   THR A  42     210.279 116.941  12.029  1.00  1.00           C  
ATOM    322  O   THR A  42     210.933 117.277  13.026  1.00  1.00           O  
ATOM    323  CB  THR A  42     208.990 119.090  11.854  1.00  1.00           C  
ATOM    324  OG1 THR A  42     207.885 118.489  12.543  1.00  1.00           O  
ATOM    325  CG2 THR A  42     208.460 120.140  10.885  1.00  1.00           C  
ATOM    326  N   ASP A  43     210.004 115.662  11.746  1.00  0.20           N  
ATOM    327  CA  ASP A  43     210.665 114.607  12.523  1.00  0.20           C  
ATOM    328  C   ASP A  43     212.145 114.494  12.147  1.00  0.20           C  
ATOM    329  O   ASP A  43     212.997 114.331  13.017  1.00  0.20           O  
ATOM    330  CB  ASP A  43     209.952 113.260  12.428  1.00  0.20           C  
ATOM    331  CG  ASP A  43     209.774 112.772  10.997  1.00  0.20           C  
ATOM    332  OD1 ASP A  43     209.736 113.591  10.065  1.00  0.20           O  
ATOM    333  OD2 ASP A  43     209.635 111.555  10.822  1.00  0.20           O  
ATOM    334  N   LEU A  44     212.441 114.620  10.852  1.00  1.00           N  
ATOM    335  CA  LEU A  44     213.813 114.618  10.357  1.00  1.00           C  
ATOM    336  C   LEU A  44     214.499 115.923  10.715  1.00  1.00           C  
ATOM    337  O   LEU A  44     213.846 116.963  10.805  1.00  1.00           O  
ATOM    338  CB  LEU A  44     213.820 114.463   8.837  1.00  1.00           C  
ATOM    339  CG  LEU A  44     213.133 113.208   8.302  1.00  1.00           C  
ATOM    340  CD1 LEU A  44     212.891 113.288   6.789  1.00  1.00           C  
ATOM    341  CD2 LEU A  44     213.947 111.974   8.659  1.00  1.00           C  
ATOM    342  N   ASN A  45     215.809 115.864  10.908  1.00  1.00           N  
ATOM    343  CA  ASN A  45     216.598 117.035  11.235  1.00  1.00           C  
ATOM    344  C   ASN A  45     217.828 117.058  10.322  1.00  1.00           C  
ATOM    345  O   ASN A  45     218.696 116.191  10.419  1.00  1.00           O  
ATOM    346  CB  ASN A  45     216.995 117.021  12.710  1.00  1.00           C  
ATOM    347  CG  ASN A  45     217.077 118.414  13.304  1.00  1.00           C  
ATOM    348  OD1 ASN A  45     217.405 119.383  12.621  1.00  1.00           O  
ATOM    349  ND2 ASN A  45     216.782 118.516  14.593  1.00  1.00           N  
ATOM    350  N   PRO A  46     217.899 118.040   9.417  1.00  1.00           N  
ATOM    351  CA  PRO A  46     216.945 119.146   9.263  1.00  1.00           C  
ATOM    352  C   PRO A  46     215.586 118.712   8.715  1.00  1.00           C  
ATOM    353  O   PRO A  46     215.473 117.598   8.207  1.00  1.00           O  
ATOM    354  CB  PRO A  46     217.644 120.057   8.249  1.00  1.00           C  
ATOM    355  CG  PRO A  46     218.479 119.152   7.448  1.00  1.00           C  
ATOM    356  CD  PRO A  46     218.960 118.089   8.396  1.00  1.00           C  
ATOM    357  N   PRO A  47     214.563 119.578   8.824  1.00  1.00           N  
ATOM    358  CA  PRO A  47     213.251 119.304   8.240  1.00  1.00           C  
ATOM    359  C   PRO A  47     213.340 119.124   6.725  1.00  1.00           C  
ATOM    360  O   PRO A  47     214.250 119.654   6.097  1.00  1.00           O  
ATOM    361  CB  PRO A  47     212.438 120.555   8.567  1.00  1.00           C  
ATOM    362  CG  PRO A  47     213.142 121.194   9.705  1.00  1.00           C  
ATOM    363  CD  PRO A  47     214.590 120.838   9.582  1.00  1.00           C  
ATOM    364  N   VAL A  48     212.427 118.347   6.157  1.00  1.00           N  
ATOM    365  CA  VAL A  48     212.397 118.137   4.711  1.00  1.00           C  
ATOM    366  C   VAL A  48     211.085 118.672   4.142  1.00  1.00           C  
ATOM    367  O   VAL A  48     210.018 118.401   4.689  1.00  1.00           O  
ATOM    368  CB  VAL A  48     212.573 116.648   4.348  1.00  1.00           C  
ATOM    369  CG1 VAL A  48     212.457 116.425   2.841  1.00  1.00           C  
ATOM    370  CG2 VAL A  48     213.937 116.147   4.859  1.00  1.00           C  
ATOM    371  N   ASP A  49     211.182 119.449   3.061  1.00  1.00           N  
ATOM    372  CA  ASP A  49     210.011 120.029   2.417  1.00  1.00           C  
ATOM    373  C   ASP A  49     209.652 119.237   1.147  1.00  1.00           C  
ATOM    374  O   ASP A  49     210.532 118.768   0.426  1.00  1.00           O  
ATOM    375  CB  ASP A  49     210.279 121.486   2.029  1.00  1.00           C  
ATOM    376  CG  ASP A  49     210.190 122.444   3.208  1.00  1.00           C  
ATOM    377  OD1 ASP A  49     210.290 122.011   4.369  1.00  1.00           O  
ATOM    378  OD2 ASP A  49     210.029 123.659   2.965  1.00  1.00           O  
ATOM    379  N   PHE A  50     208.357 119.092   0.898  1.00  0.69           N  
ATOM    380  CA  PHE A  50     207.842 118.371  -0.256  1.00  0.69           C  
ATOM    381  C   PHE A  50     206.772 119.258  -0.916  1.00  0.69           C  
ATOM    382  O   PHE A  50     205.604 119.197  -0.549  1.00  0.69           O  
ATOM    383  CB  PHE A  50     207.178 117.054   0.172  1.00  0.69           C  
ATOM    384  CG  PHE A  50     208.083 116.102   0.914  1.00  0.69           C  
ATOM    385  CD1 PHE A  50     208.316 116.245   2.268  1.00  0.69           C  
ATOM    386  CD2 PHE A  50     208.673 115.034   0.257  1.00  0.69           C  
ATOM    387  CE1 PHE A  50     209.134 115.357   2.944  1.00  0.69           C  
ATOM    388  CE2 PHE A  50     209.497 114.152   0.947  1.00  0.69           C  
ATOM    389  CZ  PHE A  50     209.718 114.314   2.273  1.00  0.69           C  
ATOM    390  N   PRO A  51     207.170 120.084  -1.895  1.00  1.00           N  
ATOM    391  CA  PRO A  51     206.188 120.897  -2.619  1.00  1.00           C  
ATOM    392  C   PRO A  51     205.201 119.984  -3.342  1.00  1.00           C  
ATOM    393  O   PRO A  51     205.639 119.033  -3.971  1.00  1.00           O  
ATOM    394  CB  PRO A  51     207.050 121.664  -3.638  1.00  1.00           C  
ATOM    395  CG  PRO A  51     208.438 121.656  -3.045  1.00  1.00           C  
ATOM    396  CD  PRO A  51     208.545 120.308  -2.383  1.00  1.00           C  
ATOM    397  N   ALA A  52     203.903 120.238  -3.240  1.00  1.00           N  
ATOM    398  CA  ALA A  52     202.934 119.454  -3.999  1.00  1.00           C  
ATOM    399  C   ALA A  52     203.189 119.623  -5.497  1.00  1.00           C  
ATOM    400  O   ALA A  52     203.152 120.740  -6.024  1.00  1.00           O  
ATOM    401  CB  ALA A  52     201.517 119.868  -3.639  1.00  1.00           C  
ATOM    402  N   ASP A  53     203.478 118.513  -6.170  1.00  1.00           N  
ATOM    403  CA  ASP A  53     203.808 118.518  -7.583  1.00  1.00           C  
ATOM    404  C   ASP A  53     203.371 117.178  -8.161  1.00  1.00           C  
ATOM    405  O   ASP A  53     203.599 116.144  -7.544  1.00  1.00           O  
ATOM    406  CB  ASP A  53     205.323 118.682  -7.773  1.00  1.00           C  
ATOM    407  CG  ASP A  53     205.685 119.140  -9.173  1.00  1.00           C  
ATOM    408  OD1 ASP A  53     205.845 118.285 -10.063  1.00  1.00           O  
ATOM    409  OD2 ASP A  53     205.809 120.364  -9.386  1.00  1.00           O  
ATOM    410  N   ALA A  54     202.751 117.189  -9.342  1.00  1.00           N  
ATOM    411  CA  ALA A  54     202.281 115.957  -9.972  1.00  1.00           C  
ATOM    412  C   ALA A  54     203.390 114.933 -10.204  1.00  1.00           C  
ATOM    413  O   ALA A  54     203.129 113.732 -10.194  1.00  1.00           O  
ATOM    414  CB  ALA A  54     201.564 116.262 -11.295  1.00  1.00           C  
ATOM    415  N   LYS A  55     204.613 115.411 -10.429  1.00  1.00           N  
ATOM    416  CA  LYS A  55     205.739 114.542 -10.779  1.00  1.00           C  
ATOM    417  C   LYS A  55     206.323 113.851  -9.558  1.00  1.00           C  
ATOM    418  O   LYS A  55     207.046 112.864  -9.669  1.00  1.00           O  
ATOM    419  CB  LYS A  55     206.853 115.355 -11.421  1.00  1.00           C  
ATOM    420  CG  LYS A  55     206.499 116.006 -12.743  1.00  1.00           C  
ATOM    421  CD  LYS A  55     207.626 116.940 -13.145  1.00  1.00           C  
ATOM    422  CE  LYS A  55     207.357 117.620 -14.473  1.00  1.00           C  
ATOM    423  NZ  LYS A  55     208.549 118.418 -14.888  1.00  1.00           N  
ATOM    424  N   SER A  56     206.016 114.390  -8.392  1.00  1.00           N  
ATOM    425  CA  SER A  56     206.613 113.919  -7.164  1.00  1.00           C  
ATOM    426  C   SER A  56     205.784 112.816  -6.546  1.00  1.00           C  
ATOM    427  O   SER A  56     206.178 112.239  -5.541  1.00  1.00           O  
ATOM    428  CB  SER A  56     206.735 115.074  -6.176  1.00  1.00           C  
ATOM    429  OG  SER A  56     207.672 116.029  -6.632  1.00  1.00           O  
ATOM    430  N   VAL A  57     204.634 112.527  -7.147  1.00  0.91           N  
ATOM    431  CA  VAL A  57     203.680 111.625  -6.523  1.00  0.91           C  
ATOM    432  C   VAL A  57     204.109 110.182  -6.720  1.00  0.91           C  
ATOM    433  O   VAL A  57     204.617 109.831  -7.772  1.00  0.91           O  
ATOM    434  CB  VAL A  57     202.269 111.820  -7.115  1.00  0.91           C  
ATOM    435  CG1 VAL A  57     201.317 110.724  -6.651  1.00  0.91           C  
ATOM    436  CG2 VAL A  57     201.733 113.201  -6.754  1.00  0.91           C  
ATOM    437  N   ARG A  58     203.926 109.356  -5.697  1.00  1.00           N  
ATOM    438  CA  ARG A  58     204.043 107.911  -5.869  1.00  1.00           C  
ATOM    439  C   ARG A  58     202.836 107.235  -5.212  1.00  1.00           C  
ATOM    440  O   ARG A  58     202.464 107.572  -4.085  1.00  1.00           O  
ATOM    441  CB  ARG A  58     205.350 107.388  -5.276  1.00  1.00           C  
ATOM    442  CG  ARG A  58     206.609 108.139  -5.717  1.00  1.00           C  
ATOM    443  CD  ARG A  58     206.886 107.956  -7.200  1.00  1.00           C  
ATOM    444  NE  ARG A  58     208.199 108.450  -7.616  1.00  1.00           N  
ATOM    445  CZ  ARG A  58     208.414 109.626  -8.208  1.00  1.00           C  
ATOM    446  NH1 ARG A  58     207.405 110.459  -8.443  1.00  1.00           N  
ATOM    447  NH2 ARG A  58     209.646 109.982  -8.562  1.00  1.00           N  
ATOM    448  N   ASP A  59     202.215 106.300  -5.927  1.00  1.00           N  
ATOM    449  CA  ASP A  59     201.056 105.571  -5.409  1.00  1.00           C  
ATOM    450  C   ASP A  59     201.533 104.323  -4.680  1.00  1.00           C  
ATOM    451  O   ASP A  59     201.962 103.356  -5.301  1.00  1.00           O  
ATOM    452  CB  ASP A  59     200.095 105.203  -6.551  1.00  1.00           C  
ATOM    453  CG  ASP A  59     198.811 104.530  -6.063  1.00  1.00           C  
ATOM    454  OD1 ASP A  59     198.608 104.403  -4.838  1.00  1.00           O  
ATOM    455  OD2 ASP A  59     197.987 104.137  -6.912  1.00  1.00           O  
ATOM    456  N   THR A  60     201.472 104.359  -3.356  1.00  0.82           N  
ATOM    457  CA  THR A  60     201.909 103.231  -2.557  1.00  0.82           C  
ATOM    458  C   THR A  60     200.749 102.268  -2.307  1.00  0.82           C  
ATOM    459  O   THR A  60     199.622 102.528  -2.721  1.00  0.82           O  
ATOM    460  CB  THR A  60     202.506 103.694  -1.225  1.00  0.82           C  
ATOM    461  OG1 THR A  60     201.559 104.521  -0.540  1.00  0.82           O  
ATOM    462  CG2 THR A  60     203.776 104.498  -1.469  1.00  0.82           C  
ATOM    463  N   MET A  61     201.043 101.154  -1.640  1.00  1.00           N  
ATOM    464  CA  MET A  61     200.046 100.127  -1.367  1.00  1.00           C  
ATOM    465  C   MET A  61     198.841 100.717  -0.655  1.00  1.00           C  
ATOM    466  O   MET A  61     197.698 100.393  -0.963  1.00  1.00           O  
ATOM    467  CB  MET A  61     200.649  99.011  -0.522  1.00  1.00           C  
ATOM    468  CG  MET A  61     199.653  97.970  -0.031  1.00  1.00           C  
ATOM    469  SD  MET A  61     199.253  96.697  -1.250  1.00  1.00           S  
ATOM    470  CE  MET A  61     197.933  97.458  -2.192  1.00  1.00           C  
ATOM    471  N  ALEU A  62     199.089 101.595   0.302  0.43  0.65           N  
ATOM    472  N  BLEU A  62     199.127 101.591   0.306  0.57  0.65           N  
ATOM    473  CA ALEU A  62     197.985 102.204   1.016  0.43  0.65           C  
ATOM    474  CA BLEU A  62     198.114 102.308   1.060  0.57  0.65           C  
ATOM    475  C  ALEU A  62     197.590 103.531   0.393  0.43  0.65           C  
ATOM    476  C  BLEU A  62     198.245 103.792   0.802  0.57  0.65           C  
ATOM    477  O  ALEU A  62     196.968 103.564  -0.660  0.43  0.65           O  
ATOM    478  O  BLEU A  62     199.311 104.371   1.023  0.57  0.65           O  
ATOM    479  CB ALEU A  62     198.312 102.334   2.501  0.43  0.65           C  
ATOM    480  CB BLEU A  62     198.305 102.071   2.555  0.57  0.65           C  
ATOM    481  CG ALEU A  62     198.214 100.956   3.159  0.43  0.65           C  
ATOM    482  CG BLEU A  62     198.035 100.666   3.080  0.57  0.65           C  
ATOM    483  CD1ALEU A  62     198.537 100.986   4.644  0.43  0.65           C  
ATOM    484  CD1BLEU A  62     198.378 100.589   4.559  0.57  0.65           C  
ATOM    485  CD2ALEU A  62     196.829 100.364   2.909  0.43  0.65           C  
ATOM    486  CD2BLEU A  62     196.585 100.287   2.827  0.57  0.65           C  
ATOM    487  N  ACYS A  63     197.973 104.622   1.034  0.43  0.53           N  
ATOM    488  N  BCYS A  63     197.165 104.404   0.330  0.57  0.53           N  
ATOM    489  CA ACYS A  63     197.585 105.955   0.595  0.43  0.53           C  
ATOM    490  CA BCYS A  63     197.139 105.850   0.146  0.57  0.53           C  
ATOM    491  C  ACYS A  63     198.286 106.382  -0.691  0.43  0.53           C  
ATOM    492  C  BCYS A  63     198.210 106.304  -0.862  0.57  0.53           C  
ATOM    493  O  ACYS A  63     198.395 105.614  -1.649  0.43  0.53           O  
ATOM    494  O  BCYS A  63     198.613 105.523  -1.729  0.57  0.53           O  
ATOM    495  CB ACYS A  63     197.952 106.929   1.696  0.43  0.53           C  
ATOM    496  CB BCYS A  63     197.261 106.556   1.505  0.57  0.53           C  
ATOM    497  SG ACYS A  63     199.646 106.686   2.279  0.43  0.53           S  
ATOM    498  SG BCYS A  63     195.864 106.202   2.640  0.57  0.53           S  
ATOM    499  N  ATHR A  64     198.729 107.633  -0.711  0.43  0.33           N  
ATOM    500  N  BTHR A  64     198.647 107.558  -0.775  0.57  0.33           N  
ATOM    501  CA ATHR A  64     199.669 108.110  -1.715  0.43  0.33           C  
ATOM    502  CA BTHR A  64     199.666 108.076  -1.698  0.57  0.33           C  
ATOM    503  C  ATHR A  64     200.795 108.788  -0.958  0.43  0.33           C  
ATOM    504  C  BTHR A  64     200.804 108.746  -0.936  0.57  0.33           C  
ATOM    505  O  ATHR A  64     200.594 109.247   0.170  0.43  0.33           O  
ATOM    506  O  BTHR A  64     200.614 109.169   0.207  0.57  0.33           O  
ATOM    507  CB ATHR A  64     199.047 109.152  -2.667  0.43  0.33           C  
ATOM    508  CB BTHR A  64     199.085 109.128  -2.671  0.57  0.33           C  
ATOM    509  OG1ATHR A  64     198.574 110.278  -1.916  0.43  0.33           O  
ATOM    510  OG1BTHR A  64     198.593 110.254  -1.934  0.57  0.33           O  
ATOM    511  CG2ATHR A  64     197.897 108.550  -3.446  0.43  0.33           C  
ATOM    512  CG2BTHR A  64     197.959 108.538  -3.496  0.57  0.33           C  
ATOM    513  N   CYS A  65     201.971 108.862  -1.574  1.00  0.79           N  
ATOM    514  CA  CYS A  65     203.103 109.560  -0.957  1.00  0.79           C  
ATOM    515  C   CYS A  65     203.767 110.586  -1.907  1.00  0.79           C  
ATOM    516  O   CYS A  65     203.761 110.395  -3.118  1.00  0.79           O  
ATOM    517  CB  CYS A  65     204.132 108.547  -0.443  1.00  0.79           C  
ATOM    518  SG  CYS A  65     205.252 107.915  -1.674  1.00  0.79           S  
ATOM    519  N   LEU A  66     204.305 111.677  -1.353  1.00  0.44           N  
ATOM    520  CA  LEU A  66     205.205 112.559  -2.115  1.00  0.44           C  
ATOM    521  C   LEU A  66     206.669 112.155  -1.862  1.00  0.44           C  
ATOM    522  O   LEU A  66     207.001 111.698  -0.773  1.00  0.44           O  
ATOM    523  CB  LEU A  66     205.022 113.999  -1.690  1.00  0.44           C  
ATOM    524  CG  LEU A  66     203.716 114.668  -2.118  1.00  0.44           C  
ATOM    525  CD1 LEU A  66     203.464 115.932  -1.317  1.00  0.44           C  
ATOM    526  CD2 LEU A  66     203.761 114.990  -3.607  1.00  0.44           C  
ATOM    527  N   VAL A  67     207.540 112.329  -2.856  1.00  0.96           N  
ATOM    528  CA  VAL A  67     208.958 112.048  -2.640  1.00  0.96           C  
ATOM    529  C   VAL A  67     209.837 113.240  -2.993  1.00  0.96           C  
ATOM    530  O   VAL A  67     209.447 114.100  -3.784  1.00  0.96           O  
ATOM    531  CB  VAL A  67     209.455 110.826  -3.440  1.00  0.96           C  
ATOM    532  CG1 VAL A  67     208.790 109.570  -2.955  1.00  0.96           C  
ATOM    533  CG2 VAL A  67     209.190 111.024  -4.933  1.00  0.96           C  
ATOM    534  N   ASN A  68     211.021 113.284  -2.386  1.00  1.00           N  
ATOM    535  CA  ASN A  68     212.047 114.259  -2.752  1.00  1.00           C  
ATOM    536  C   ASN A  68     213.163 113.606  -3.575  1.00  1.00           C  
ATOM    537  O   ASN A  68     213.091 112.409  -3.897  1.00  1.00           O  
ATOM    538  CB  ASN A  68     212.598 114.951  -1.500  1.00  1.00           C  
ATOM    539  CG  ASN A  68     213.610 114.101  -0.739  1.00  1.00           C  
ATOM    540  OD1 ASN A  68     213.856 112.932  -1.058  1.00  1.00           O  
ATOM    541  ND2 ASN A  68     214.206 114.700   0.292  1.00  1.00           N  
ATOM    542  N   GLU A  69     214.218 114.375  -3.859  1.00  1.00           N  
ATOM    543  CA  GLU A  69     215.311 113.937  -4.715  1.00  1.00           C  
ATOM    544  C   GLU A  69     216.021 112.674  -4.215  1.00  1.00           C  
ATOM    545  O   GLU A  69     216.617 111.945  -5.011  1.00  1.00           O  
ATOM    546  CB  GLU A  69     216.323 115.067  -4.887  1.00  1.00           C  
ATOM    547  CG  GLU A  69     216.575 115.862  -3.597  1.00  1.00           C  
ATOM    548  CD  GLU A  69     217.753 116.823  -3.706  1.00  1.00           C  
ATOM    549  OE1 GLU A  69     218.517 116.743  -4.694  1.00  1.00           O  
ATOM    550  OE2 GLU A  69     217.917 117.653  -2.791  1.00  1.00           O  
ATOM    551  N   HIS A  70     215.954 112.422  -2.911  1.00  1.00           N  
ATOM    552  CA  HIS A  70     216.630 111.282  -2.317  1.00  1.00           C  
ATOM    553  C   HIS A  70     215.682 110.156  -1.928  1.00  1.00           C  
ATOM    554  O   HIS A  70     216.080 109.247  -1.213  1.00  1.00           O  
ATOM    555  CB  HIS A  70     217.398 111.726  -1.080  1.00  1.00           C  
ATOM    556  CG  HIS A  70     218.372 112.825  -1.350  1.00  1.00           C  
ATOM    557  ND1 HIS A  70     218.220 114.096  -0.832  1.00  1.00           N  
ATOM    558  CD2 HIS A  70     219.503 112.852  -2.091  1.00  1.00           C  
ATOM    559  CE1 HIS A  70     219.223 114.854  -1.236  1.00  1.00           C  
ATOM    560  NE2 HIS A  70     220.012 114.126  -2.007  1.00  1.00           N  
ATOM    561  N   ASP A  71     214.434 110.233  -2.386  1.00  1.00           N  
ATOM    562  CA  ASP A  71     213.421 109.213  -2.108  1.00  1.00           C  
ATOM    563  C   ASP A  71     213.007 109.089  -0.635  1.00  1.00           C  
ATOM    564  O   ASP A  71     212.533 108.042  -0.194  1.00  1.00           O  
ATOM    565  CB  ASP A  71     213.817 107.854  -2.702  1.00  1.00           C  
ATOM    566  CG  ASP A  71     213.997 107.908  -4.211  1.00  1.00           C  
ATOM    567  OD1 ASP A  71     213.158 108.527  -4.901  1.00  1.00           O  
ATOM    568  OD2 ASP A  71     214.981 107.332  -4.716  1.00  1.00           O  
ATOM    569  N   VAL A  72     213.169 110.173   0.119  1.00  0.96           N  
ATOM    570  CA  VAL A  72     212.529 110.302   1.408  1.00  0.96           C  
ATOM    571  C   VAL A  72     211.069 110.620   1.082  1.00  0.96           C  
ATOM    572  O   VAL A  72     210.795 111.213   0.035  1.00  0.96           O  
ATOM    573  CB  VAL A  72     213.178 111.433   2.215  1.00  0.96           C  
ATOM    574  CG1 VAL A  72     212.473 111.662   3.535  1.00  0.96           C  
ATOM    575  CG2 VAL A  72     214.694 111.133   2.426  1.00  0.96           C  
ATOM    576  N   ARG A  73     210.143 110.214   1.951  1.00  1.00           N  
ATOM    577  CA  ARG A  73     208.720 110.281   1.632  1.00  1.00           C  
ATOM    578  C   ARG A  73     207.916 110.951   2.705  1.00  1.00           C  
ATOM    579  O   ARG A  73     208.337 111.007   3.853  1.00  1.00           O  
ATOM    580  CB  ARG A  73     208.152 108.878   1.468  1.00  1.00           C  
ATOM    581  CG  ARG A  73     208.755 108.115   0.330  1.00  1.00           C  
ATOM    582  CD  ARG A  73     208.464 106.640   0.415  1.00  1.00           C  
ATOM    583  NE  ARG A  73     209.212 105.954  -0.628  1.00  1.00           N  
ATOM    584  CZ  ARG A  73     209.041 104.681  -0.960  1.00  1.00           C  
ATOM    585  NH1 ARG A  73     208.137 103.948  -0.322  1.00  1.00           N  
ATOM    586  NH2 ARG A  73     209.776 104.144  -1.930  1.00  1.00           N  
ATOM    587  N   ILE A  74     206.742 111.448   2.312  1.00  0.56           N  
ATOM    588  CA  ILE A  74     205.678 111.757   3.250  1.00  0.56           C  
ATOM    589  C   ILE A  74     204.388 111.179   2.679  1.00  0.56           C  
ATOM    590  O   ILE A  74     204.094 111.352   1.484  1.00  0.56           O  
ATOM    591  CB  ILE A  74     205.532 113.268   3.527  1.00  0.56           C  
ATOM    592  CG1 ILE A  74     204.421 113.487   4.552  1.00  0.56           C  
ATOM    593  CG2 ILE A  74     205.268 114.051   2.246  1.00  0.56           C  
ATOM    594  CD1 ILE A  74     204.122 114.893   4.822  1.00  0.56           C  
ATOM    595  N   SER A  75     203.650 110.442   3.505  1.00  1.00           N  
ATOM    596  CA  SER A  75     202.539 109.612   3.016  1.00  1.00           C  
ATOM    597  C   SER A  75     201.175 110.130   3.471  1.00  1.00           C  
ATOM    598  O   SER A  75     201.104 110.925   4.414  1.00  1.00           O  
ATOM    599  CB  SER A  75     202.687 108.196   3.552  1.00  1.00           C  
ATOM    600  OG  SER A  75     203.973 107.672   3.295  1.00  1.00           O  
ATOM    601  N   THR A  76     200.117 109.633   2.827  1.00  0.48           N  
ATOM    602  CA  THR A  76     198.742 109.899   3.233  1.00  0.48           C  
ATOM    603  C   THR A  76     198.393 111.378   3.120  1.00  0.48           C  
ATOM    604  O   THR A  76     197.812 111.946   4.028  1.00  0.48           O  
ATOM    605  CB  THR A  76     198.459 109.365   4.671  1.00  0.48           C  
ATOM    606  OG1 THR A  76     199.187 108.148   4.878  1.00  0.48           O  
ATOM    607  CG2 THR A  76     196.963 109.086   4.884  1.00  0.48           C  
ATOM    608  N   VAL A  77     198.751 112.000   2.002  1.00  0.55           N  
ATOM    609  CA  VAL A  77     198.496 113.423   1.853  1.00  0.55           C  
ATOM    610  C   VAL A  77     197.183 113.745   1.128  1.00  0.55           C  
ATOM    611  O   VAL A  77     196.759 114.909   1.101  1.00  0.55           O  
ATOM    612  CB  VAL A  77     199.650 114.158   1.105  1.00  0.55           C  
ATOM    613  CG1 VAL A  77     200.991 113.952   1.813  1.00  0.55           C  
ATOM    614  CG2 VAL A  77     199.730 113.684  -0.322  1.00  0.55           C  
ATOM    615  N   GLU A  78     196.540 112.749   0.534  1.00  0.07           N  
ATOM    616  CA  GLU A  78     195.528 113.073  -0.459  1.00  0.07           C  
ATOM    617  C   GLU A  78     194.181 113.510   0.134  1.00  0.07           C  
ATOM    618  O   GLU A  78     193.461 114.312  -0.472  1.00  0.07           O  
ATOM    619  CB  GLU A  78     195.335 111.931  -1.448  1.00  0.07           C  
ATOM    620  CG  GLU A  78     194.856 110.633  -0.836  1.00  0.07           C  
ATOM    621  CD  GLU A  78     195.974 109.775  -0.257  1.00  0.07           C  
ATOM    622  OE1 GLU A  78     197.124 110.251  -0.104  1.00  0.07           O  
ATOM    623  OE2 GLU A  78     195.676 108.607   0.059  1.00  0.07           O  
ATOM    624  N   HIS A  79     193.838 112.993   1.302  1.00  0.00           N  
ATOM    625  CA  HIS A  79     192.581 113.401   1.913  1.00  0.00           C  
ATOM    626  C   HIS A  79     192.656 114.871   2.351  1.00  0.00           C  
ATOM    627  O   HIS A  79     191.761 115.654   2.060  1.00  0.00           O  
ATOM    628  CB  HIS A  79     192.205 112.457   3.041  1.00  0.00           C  
ATOM    629  CG  HIS A  79     192.016 111.031   2.587  1.00  0.00           C  
ATOM    630  ND1 HIS A  79     192.032 109.966   3.468  1.00  0.00           N  
ATOM    631  CD2 HIS A  79     191.799 110.512   1.358  1.00  0.00           C  
ATOM    632  CE1 HIS A  79     191.842 108.846   2.789  1.00  0.00           C  
ATOM    633  NE2 HIS A  79     191.685 109.146   1.515  1.00  0.00           N  
ATOM    634  N   LEU A  80     193.753 115.246   3.001  1.00  0.50           N  
ATOM    635  CA  LEU A  80     193.964 116.637   3.377  1.00  0.50           C  
ATOM    636  C   LEU A  80     194.029 117.517   2.131  1.00  0.50           C  
ATOM    637  O   LEU A  80     193.460 118.620   2.105  1.00  0.50           O  
ATOM    638  CB  LEU A  80     195.237 116.793   4.220  1.00  0.50           C  
ATOM    639  CG  LEU A  80     195.759 118.216   4.504  1.00  0.50           C  
ATOM    640  CD1 LEU A  80     194.620 119.126   4.952  1.00  0.50           C  
ATOM    641  CD2 LEU A  80     196.817 118.201   5.598  1.00  0.50           C  
ATOM    642  N   ASN A  81     194.728 117.031   1.104  1.00  0.97           N  
ATOM    643  CA  ASN A  81     194.814 117.747  -0.165  1.00  0.97           C  
ATOM    644  C   ASN A  81     193.444 118.009  -0.792  1.00  0.97           C  
ATOM    645  O   ASN A  81     193.221 119.059  -1.405  1.00  0.97           O  
ATOM    646  CB  ASN A  81     195.674 116.976  -1.158  1.00  0.97           C  
ATOM    647  CG  ASN A  81     196.653 117.875  -1.868  1.00  0.97           C  
ATOM    648  OD1 ASN A  81     197.480 118.533  -1.235  1.00  0.97           O  
ATOM    649  ND2 ASN A  81     196.561 117.917  -3.200  1.00  0.97           N  
ATOM    650  N   ALA A  82     192.540 117.050  -0.649  1.00  0.22           N  
ATOM    651  CA  ALA A  82     191.180 117.233  -1.141  1.00  0.22           C  
ATOM    652  C   ALA A  82     190.458 118.355  -0.373  1.00  0.22           C  
ATOM    653  O   ALA A  82     189.716 119.152  -0.967  1.00  0.22           O  
ATOM    654  CB  ALA A  82     190.410 115.934  -1.073  1.00  0.22           C  
ATOM    655  N   ALA A  83     190.683 118.437   0.936  1.00  0.22           N  
ATOM    656  CA  ALA A  83     190.094 119.524   1.721  1.00  0.22           C  
ATOM    657  C   ALA A  83     190.673 120.888   1.301  1.00  0.22           C  
ATOM    658  O   ALA A  83     189.953 121.873   1.275  1.00  0.22           O  
ATOM    659  CB  ALA A  83     190.277 119.285   3.219  1.00  0.22           C  
ATOM    660  N   LEU A  84     191.961 120.937   0.959  1.00  0.65           N  
ATOM    661  CA  LEU A  84     192.570 122.185   0.501  1.00  0.65           C  
ATOM    662  C   LEU A  84     191.840 122.680  -0.745  1.00  0.65           C  
ATOM    663  O   LEU A  84     191.483 123.849  -0.848  1.00  0.65           O  
ATOM    664  CB  LEU A  84     194.042 121.989   0.161  1.00  0.65           C  
ATOM    665  CG  LEU A  84     194.974 121.638   1.317  1.00  0.65           C  
ATOM    666  CD1 LEU A  84     196.412 121.531   0.842  1.00  0.65           C  
ATOM    667  CD2 LEU A  84     194.853 122.659   2.463  1.00  0.65           C  
ATOM    668  N   ALA A  85     191.619 121.767  -1.684  1.00  0.84           N  
ATOM    669  CA  ALA A  85     190.882 122.042  -2.912  1.00  0.84           C  
ATOM    670  C   ALA A  85     189.448 122.477  -2.585  1.00  0.84           C  
ATOM    671  O   ALA A  85     188.988 123.515  -3.058  1.00  0.84           O  
ATOM    672  CB  ALA A  85     190.891 120.790  -3.818  1.00  0.84           C  
ATOM    673  N   GLY A  86     188.765 121.698  -1.742  1.00  0.68           N  
ATOM    674  CA  GLY A  86     187.411 122.007  -1.322  1.00  0.68           C  
ATOM    675  C   GLY A  86     187.246 123.418  -0.772  1.00  0.68           C  
ATOM    676  O   GLY A  86     186.305 124.123  -1.154  1.00  0.68           O  
ATOM    677  N   LEU A  87     188.151 123.833   0.107  1.00  1.00           N  
ATOM    678  CA  LEU A  87     188.065 125.141   0.733  1.00  1.00           C  
ATOM    679  C   LEU A  87     188.776 126.248  -0.052  1.00  1.00           C  
ATOM    680  O   LEU A  87     188.715 127.418   0.325  1.00  1.00           O  
ATOM    681  CB  LEU A  87     188.588 125.074   2.159  1.00  1.00           C  
ATOM    682  CG  LEU A  87     187.626 124.340   3.090  1.00  1.00           C  
ATOM    683  CD1 LEU A  87     188.201 124.209   4.474  1.00  1.00           C  
ATOM    684  CD2 LEU A  87     186.307 125.066   3.147  1.00  1.00           C  
ATOM    685  N   GLY A  88     189.420 125.893  -1.150  1.00  1.00           N  
ATOM    686  CA  GLY A  88     190.073 126.892  -1.961  1.00  1.00           C  
ATOM    687  C   GLY A  88     191.290 127.504  -1.283  1.00  1.00           C  
ATOM    688  O   GLY A  88     191.456 128.724  -1.289  1.00  1.00           O  
ATOM    689  N   ILE A  89     192.135 126.673  -0.681  1.00  0.67           N  
ATOM    690  CA  ILE A  89     193.389 127.170  -0.124  1.00  0.67           C  
ATOM    691  C   ILE A  89     194.456 127.049  -1.213  1.00  0.67           C  
ATOM    692  O   ILE A  89     194.572 125.991  -1.801  1.00  0.67           O  
ATOM    693  CB  ILE A  89     193.809 126.332   1.090  1.00  0.67           C  
ATOM    694  CG1 ILE A  89     192.674 126.228   2.104  1.00  0.67           C  
ATOM    695  CG2 ILE A  89     195.078 126.886   1.735  1.00  0.67           C  
ATOM    696  CD1 ILE A  89     192.345 127.517   2.756  1.00  0.67           C  
ATOM    697  N   ASP A  90     195.227 128.109  -1.481  1.00  0.60           N  
ATOM    698  CA  ASP A  90     196.254 128.058  -2.533  1.00  0.60           C  
ATOM    699  C   ASP A  90     197.689 127.964  -1.997  1.00  0.60           C  
ATOM    700  O   ASP A  90     198.553 127.321  -2.600  1.00  0.60           O  
ATOM    701  CB  ASP A  90     196.174 129.291  -3.428  1.00  0.60           C  
ATOM    702  CG  ASP A  90     194.788 129.506  -3.995  1.00  0.60           C  
ATOM    703  OD1 ASP A  90     194.346 128.657  -4.794  1.00  0.60           O  
ATOM    704  OD2 ASP A  90     194.144 130.522  -3.651  1.00  0.60           O  
ATOM    705  N   ASN A  91     197.947 128.648  -0.893  1.00  0.58           N  
ATOM    706  CA  ASN A  91     199.290 128.681  -0.333  1.00  0.58           C  
ATOM    707  C   ASN A  91     199.224 128.282   1.113  1.00  0.58           C  
ATOM    708  O   ASN A  91     198.416 128.834   1.867  1.00  0.58           O  
ATOM    709  CB  ASN A  91     199.919 130.068  -0.476  1.00  0.58           C  
ATOM    710  CG  ASN A  91     199.826 130.603  -1.880  1.00  0.58           C  
ATOM    711  OD1 ASN A  91     200.482 130.109  -2.797  1.00  0.58           O  
ATOM    712  ND2 ASN A  91     199.011 131.635  -2.062  1.00  0.58           N  
ATOM    713  N   ILE A  92     200.037 127.295   1.493  1.00  0.49           N  
ATOM    714  CA  ILE A  92     199.977 126.756   2.841  1.00  0.49           C  
ATOM    715  C   ILE A  92     201.204 125.901   3.118  1.00  0.49           C  
ATOM    716  O   ILE A  92     201.727 125.249   2.218  1.00  0.49           O  
ATOM    717  CB  ILE A  92     198.673 125.936   3.082  1.00  0.49           C  
ATOM    718  CG1 ILE A  92     198.618 125.379   4.497  1.00  0.49           C  
ATOM    719  CG2 ILE A  92     198.549 124.771   2.078  1.00  0.49           C  
ATOM    720  CD1 ILE A  92     197.332 124.626   4.800  1.00  0.49           C  
ATOM    721  N   VAL A  93     201.672 125.939   4.360  1.00  1.00           N  
ATOM    722  CA  VAL A  93     202.675 124.988   4.824  1.00  1.00           C  
ATOM    723  C   VAL A  93     202.032 123.995   5.799  1.00  1.00           C  
ATOM    724  O   VAL A  93     201.385 124.390   6.785  1.00  1.00           O  
ATOM    725  CB  VAL A  93     203.852 125.688   5.494  1.00  1.00           C  
ATOM    726  CG1 VAL A  93     204.828 124.665   6.078  1.00  1.00           C  
ATOM    727  CG2 VAL A  93     204.575 126.585   4.497  1.00  1.00           C  
ATOM    728  N   ILE A  94     202.200 122.710   5.513  1.00  0.53           N  
ATOM    729  CA  ILE A  94     201.581 121.663   6.304  1.00  0.53           C  
ATOM    730  C   ILE A  94     202.707 120.842   6.909  1.00  0.53           C  
ATOM    731  O   ILE A  94     203.473 120.225   6.179  1.00  0.53           O  
ATOM    732  CB  ILE A  94     200.742 120.748   5.397  1.00  0.53           C  
ATOM    733  CG1 ILE A  94     199.603 121.535   4.726  1.00  0.53           C  
ATOM    734  CG2 ILE A  94     200.237 119.563   6.179  1.00  0.53           C  
ATOM    735  CD1 ILE A  94     199.102 120.933   3.427  1.00  0.53           C  
ATOM    736  N   GLU A  95     202.817 120.833   8.231  1.00  0.95           N  
ATOM    737  CA  GLU A  95     203.935 120.151   8.888  1.00  0.95           C  
ATOM    738  C   GLU A  95     203.444 118.962   9.684  1.00  0.95           C  
ATOM    739  O   GLU A  95     202.420 119.053  10.378  1.00  0.95           O  
ATOM    740  CB  GLU A  95     204.610 121.082   9.880  1.00  0.95           C  
ATOM    741  CG  GLU A  95     205.155 122.346   9.280  1.00  0.95           C  
ATOM    742  CD  GLU A  95     205.965 123.149  10.294  1.00  0.95           C  
ATOM    743  OE1 GLU A  95     205.912 122.836  11.502  1.00  0.95           O  
ATOM    744  OE2 GLU A  95     206.657 124.096   9.881  1.00  0.95           O  
ATOM    745  N   VAL A  96     204.186 117.860   9.629  1.00  0.48           N  
ATOM    746  CA  VAL A  96     203.944 116.783  10.574  1.00  0.48           C  
ATOM    747  C   VAL A  96     205.252 116.350  11.181  1.00  0.48           C  
ATOM    748  O   VAL A  96     206.288 116.397  10.525  1.00  0.48           O  
ATOM    749  CB  VAL A  96     203.269 115.576   9.924  1.00  0.48           C  
ATOM    750  CG1 VAL A  96     201.812 115.859   9.747  1.00  0.48           C  
ATOM    751  CG2 VAL A  96     203.931 115.251   8.587  1.00  0.48           C  
ATOM    752  N   ASN A  97     205.200 115.934  12.436  1.00  0.90           N  
ATOM    753  CA  ASN A  97     206.382 115.429  13.112  1.00  0.90           C  
ATOM    754  C   ASN A  97     206.466 113.918  12.943  1.00  0.90           C  
ATOM    755  O   ASN A  97     206.756 113.201  13.899  1.00  0.90           O  
ATOM    756  CB  ASN A  97     206.342 115.793  14.599  1.00  0.90           C  
ATOM    757  CG  ASN A  97     205.171 115.159  15.328  1.00  0.90           C  
ATOM    758  OD1 ASN A  97     204.178 114.734  14.719  1.00  0.90           O  
ATOM    759  ND2 ASN A  97     205.278 115.097  16.648  1.00  0.90           N  
ATOM    760  N   ALA A  98     206.203 113.439  11.728  1.00  0.96           N  
ATOM    761  CA  ALA A  98     206.109 112.011  11.477  1.00  0.96           C  
ATOM    762  C   ALA A  98     206.217 111.794   9.980  1.00  0.96           C  
ATOM    763  O   ALA A  98     206.247 112.757   9.224  1.00  0.96           O  
ATOM    764  CB  ALA A  98     204.776 111.470  12.022  1.00  0.96           C  
ATOM    765  N   PRO A  99     206.305 110.533   9.533  1.00  1.00           N  
ATOM    766  CA  PRO A  99     206.410 110.338   8.084  1.00  1.00           C  
ATOM    767  C   PRO A  99     205.070 110.398   7.335  1.00  1.00           C  
ATOM    768  O   PRO A  99     205.044 110.138   6.117  1.00  1.00           O  
ATOM    769  CB  PRO A  99     206.969 108.923   7.968  1.00  1.00           C  
ATOM    770  CG  PRO A  99     207.519 108.593   9.356  1.00  1.00           C  
ATOM    771  CD  PRO A  99     206.605 109.291  10.274  1.00  1.00           C  
ATOM    772  N   GLU A 100     203.976 110.718   8.013  1.00  0.26           N  
ATOM    773  CA  GLU A 100     202.679 110.622   7.362  1.00  0.26           C  
ATOM    774  C   GLU A 100     201.718 111.634   7.951  1.00  0.26           C  
ATOM    775  O   GLU A 100     201.867 112.011   9.109  1.00  0.26           O  
ATOM    776  CB  GLU A 100     202.091 109.217   7.530  1.00  0.26           C  
ATOM    777  CG  GLU A 100     202.015 108.731   8.995  1.00  0.26           C  
ATOM    778  CD  GLU A 100     201.577 107.264   9.113  1.00  0.26           C  
ATOM    779  OE1 GLU A 100     200.831 106.786   8.236  1.00  0.26           O  
ATOM    780  OE2 GLU A 100     201.969 106.590  10.086  1.00  0.26           O  
ATOM    781  N   ILE A 101     200.729 112.056   7.155  1.00  0.65           N  
ATOM    782  CA  ILE A 101     199.613 112.830   7.686  1.00  0.65           C  
ATOM    783  C   ILE A 101     198.688 111.882   8.490  1.00  0.65           C  
ATOM    784  O   ILE A 101     198.424 110.756   8.062  1.00  0.65           O  
ATOM    785  CB  ILE A 101     198.820 113.455   6.513  1.00  0.65           C  
ATOM    786  CG1 ILE A 101     199.729 114.305   5.621  1.00  0.65           C  
ATOM    787  CG2 ILE A 101     197.609 114.212   6.972  1.00  0.65           C  
ATOM    788  CD1 ILE A 101     200.461 115.404   6.355  1.00  0.65           C  
ATOM    789  N   PRO A 102     198.171 112.332   9.639  1.00  0.58           N  
ATOM    790  CA  PRO A 102     197.236 111.497  10.412  1.00  0.58           C  
ATOM    791  C   PRO A 102     195.988 111.099   9.588  1.00  0.58           C  
ATOM    792  O   PRO A 102     195.495 111.904   8.790  1.00  0.58           O  
ATOM    793  CB  PRO A 102     196.861 112.396  11.598  1.00  0.58           C  
ATOM    794  CG  PRO A 102     197.220 113.755  11.181  1.00  0.58           C  
ATOM    795  CD  PRO A 102     198.417 113.625  10.299  1.00  0.58           C  
ATOM    796  N   ILE A 103     195.528 109.859   9.756  1.00  0.79           N  
ATOM    797  CA  ILE A 103     194.419 109.309   8.961  1.00  0.79           C  
ATOM    798  C   ILE A 103     193.049 109.836   9.396  1.00  0.79           C  
ATOM    799  O   ILE A 103     192.087 109.844   8.606  1.00  0.79           O  
ATOM    800  CB  ILE A 103     194.438 107.763   9.021  1.00  0.79           C  
ATOM    801  CG1 ILE A 103     193.478 107.121   8.002  1.00  0.79           C  
ATOM    802  CG2 ILE A 103     194.191 107.263  10.475  1.00  0.79           C  
ATOM    803  CD1 ILE A 103     193.672 107.602   6.580  1.00  0.79           C  
ATOM    804  N   MET A 104     192.972 110.304  10.635  1.00  1.00           N  
ATOM    805  CA  MET A 104     191.716 110.793  11.224  1.00  1.00           C  
ATOM    806  C   MET A 104     190.622 109.721  11.142  1.00  1.00           C  
ATOM    807  O   MET A 104     190.892 108.560  11.444  1.00  1.00           O  
ATOM    808  CB  MET A 104     191.283 112.115  10.592  1.00  1.00           C  
ATOM    809  CG  MET A 104     192.442 113.159  10.576  1.00  1.00           C  
ATOM    810  SD  MET A 104     193.266 113.409  12.201  1.00  1.00           S  
ATOM    811  CE  MET A 104     192.124 114.365  13.157  1.00  1.00           C  
ATOM    812  N   ASP A 105     189.400 110.095  10.757  1.00  0.13           N  
ATOM    813  CA  ASP A 105     188.352 109.106  10.595  1.00  0.13           C  
ATOM    814  C   ASP A 105     188.346 108.445   9.195  1.00  0.13           C  
ATOM    815  O   ASP A 105     187.422 107.711   8.868  1.00  0.13           O  
ATOM    816  CB  ASP A 105     186.980 109.702  10.927  1.00  0.13           C  
ATOM    817  CG  ASP A 105     186.466 110.649   9.834  1.00  0.13           C  
ATOM    818  OD1 ASP A 105     187.282 111.126   9.012  1.00  0.13           O  
ATOM    819  OD2 ASP A 105     185.245 110.914   9.808  1.00  0.13           O  
ATOM    820  N   GLY A 106     189.355 108.713   8.365  1.00  0.07           N  
ATOM    821  CA  GLY A 106     189.385 108.148   7.018  1.00  0.07           C  
ATOM    822  C   GLY A 106     188.771 109.035   5.935  1.00  0.07           C  
ATOM    823  O   GLY A 106     188.814 108.684   4.740  1.00  0.07           O  
ATOM    824  N   SER A 107     188.199 110.175   6.331  1.00  0.12           N  
ATOM    825  CA  SER A 107     187.596 111.117   5.383  1.00  0.12           C  
ATOM    826  C   SER A 107     188.335 112.452   5.389  1.00  0.12           C  
ATOM    827  O   SER A 107     189.420 112.560   5.959  1.00  0.12           O  
ATOM    828  CB  SER A 107     186.134 111.349   5.732  1.00  0.12           C  
ATOM    829  OG  SER A 107     186.014 112.166   6.892  1.00  0.12           O  
ATOM    830  N   ALA A 108     187.761 113.469   4.739  1.00  0.15           N  
ATOM    831  CA  ALA A 108     188.391 114.791   4.703  1.00  0.15           C  
ATOM    832  C   ALA A 108     187.768 115.751   5.724  1.00  0.15           C  
ATOM    833  O   ALA A 108     188.297 116.826   5.980  1.00  0.15           O  
ATOM    834  CB  ALA A 108     188.309 115.389   3.288  1.00  0.15           C  
ATOM    835  N   ALA A 109     186.648 115.340   6.300  1.00  0.96           N  
ATOM    836  CA  ALA A 109     185.832 116.204   7.154  1.00  0.96           C  
ATOM    837  C   ALA A 109     186.560 116.828   8.347  1.00  0.96           C  
ATOM    838  O   ALA A 109     186.433 118.034   8.566  1.00  0.96           O  
ATOM    839  CB  ALA A 109     184.522 115.466   7.595  1.00  0.96           C  
ATOM    840  N   PRO A 110     187.342 116.037   9.103  1.00  0.73           N  
ATOM    841  CA  PRO A 110     188.109 116.632  10.202  1.00  0.73           C  
ATOM    842  C   PRO A 110     189.075 117.739   9.737  1.00  0.73           C  
ATOM    843  O   PRO A 110     189.323 118.688  10.478  1.00  0.73           O  
ATOM    844  CB  PRO A 110     188.914 115.458  10.735  1.00  0.73           C  
ATOM    845  CG  PRO A 110     188.120 114.274  10.403  1.00  0.73           C  
ATOM    846  CD  PRO A 110     187.414 114.563   9.123  1.00  0.73           C  
ATOM    847  N   PHE A 111     189.600 117.621   8.525  1.00  0.73           N  
ATOM    848  CA  PHE A 111     190.477 118.655   8.006  1.00  0.73           C  
ATOM    849  C   PHE A 111     189.682 119.907   7.657  1.00  0.73           C  
ATOM    850  O   PHE A 111     190.199 121.021   7.737  1.00  0.73           O  
ATOM    851  CB  PHE A 111     191.245 118.143   6.793  1.00  0.73           C  
ATOM    852  CG  PHE A 111     192.155 116.976   7.096  1.00  0.73           C  
ATOM    853  CD1 PHE A 111     193.097 117.063   8.095  1.00  0.73           C  
ATOM    854  CD2 PHE A 111     192.046 115.790   6.388  1.00  0.73           C  
ATOM    855  CE1 PHE A 111     193.935 115.986   8.375  1.00  0.73           C  
ATOM    856  CE2 PHE A 111     192.882 114.712   6.670  1.00  0.73           C  
ATOM    857  CZ  PHE A 111     193.820 114.818   7.666  1.00  0.73           C  
ATOM    858  N   VAL A 112     188.420 119.725   7.278  1.00  0.80           N  
ATOM    859  CA  VAL A 112     187.561 120.863   6.969  1.00  0.80           C  
ATOM    860  C   VAL A 112     187.400 121.761   8.188  1.00  0.80           C  
ATOM    861  O   VAL A 112     187.586 122.971   8.098  1.00  0.80           O  
ATOM    862  CB  VAL A 112     186.202 120.413   6.450  1.00  0.80           C  
ATOM    863  CG1 VAL A 112     185.212 121.555   6.423  1.00  0.80           C  
ATOM    864  CG2 VAL A 112     186.372 119.800   5.063  1.00  0.80           C  
ATOM    865  N   TYR A 113     187.076 121.168   9.329  1.00  0.92           N  
ATOM    866  CA  TYR A 113     186.912 121.942  10.540  1.00  0.92           C  
ATOM    867  C   TYR A 113     188.223 122.607  10.929  1.00  0.92           C  
ATOM    868  O   TYR A 113     188.243 123.766  11.320  1.00  0.92           O  
ATOM    869  CB  TYR A 113     186.417 121.058  11.667  1.00  0.92           C  
ATOM    870  CG  TYR A 113     185.004 120.595  11.429  1.00  0.92           C  
ATOM    871  CD1 TYR A 113     183.939 121.479  11.542  1.00  0.92           C  
ATOM    872  CD2 TYR A 113     184.729 119.281  11.085  1.00  0.92           C  
ATOM    873  CE1 TYR A 113     182.633 121.061  11.321  1.00  0.92           C  
ATOM    874  CE2 TYR A 113     183.432 118.859  10.867  1.00  0.92           C  
ATOM    875  CZ  TYR A 113     182.389 119.750  10.986  1.00  0.92           C  
ATOM    876  OH  TYR A 113     181.108 119.309  10.768  1.00  0.92           O  
ATOM    877  N   LEU A 114     189.316 121.864  10.797  1.00  1.00           N  
ATOM    878  CA  LEU A 114     190.632 122.397  11.124  1.00  1.00           C  
ATOM    879  C   LEU A 114     190.986 123.630  10.282  1.00  1.00           C  
ATOM    880  O   LEU A 114     191.467 124.638  10.815  1.00  1.00           O  
ATOM    881  CB  LEU A 114     191.677 121.311  10.954  1.00  1.00           C  
ATOM    882  CG  LEU A 114     193.113 121.678  11.277  1.00  1.00           C  
ATOM    883  CD1 LEU A 114     193.191 122.245  12.688  1.00  1.00           C  
ATOM    884  CD2 LEU A 114     193.997 120.434  11.112  1.00  1.00           C  
ATOM    885  N   LEU A 115     190.749 123.556   8.977  1.00  0.53           N  
ATOM    886  CA  LEU A 115     190.974 124.694   8.094  1.00  0.53           C  
ATOM    887  C   LEU A 115     190.052 125.871   8.426  1.00  0.53           C  
ATOM    888  O   LEU A 115     190.469 127.038   8.360  1.00  0.53           O  
ATOM    889  CB  LEU A 115     190.823 124.268   6.649  1.00  0.53           C  
ATOM    890  CG  LEU A 115     191.941 123.369   6.099  1.00  0.53           C  
ATOM    891  CD1 LEU A 115     191.525 122.616   4.839  1.00  0.53           C  
ATOM    892  CD2 LEU A 115     193.198 124.175   5.817  1.00  0.53           C  
ATOM    893  N   LEU A 116     188.811 125.589   8.816  1.00  1.00           N  
ATOM    894  CA  LEU A 116     187.914 126.672   9.186  1.00  1.00           C  
ATOM    895  C   LEU A 116     188.405 127.412  10.452  1.00  1.00           C  
ATOM    896  O   LEU A 116     188.261 128.627  10.557  1.00  1.00           O  
ATOM    897  CB  LEU A 116     186.496 126.153   9.353  1.00  1.00           C  
ATOM    898  CG  LEU A 116     185.793 125.701   8.073  1.00  1.00           C  
ATOM    899  CD1 LEU A 116     184.452 125.075   8.400  1.00  1.00           C  
ATOM    900  CD2 LEU A 116     185.597 126.872   7.112  1.00  1.00           C  
ATOM    901  N   ASP A 117     189.005 126.676  11.386  1.00  1.00           N  
ATOM    902  CA  ASP A 117     189.572 127.263  12.587  1.00  1.00           C  
ATOM    903  C   ASP A 117     190.684 128.251  12.215  1.00  1.00           C  
ATOM    904  O   ASP A 117     190.866 129.271  12.875  1.00  1.00           O  
ATOM    905  CB  ASP A 117     190.181 126.183  13.480  1.00  1.00           C  
ATOM    906  CG  ASP A 117     189.158 125.505  14.396  1.00  1.00           C  
ATOM    907  OD1 ASP A 117     188.070 126.064  14.657  1.00  1.00           O  
ATOM    908  OD2 ASP A 117     189.475 124.392  14.877  1.00  1.00           O  
ATOM    909  N   ALA A 118     191.432 127.929  11.160  1.00  0.68           N  
ATOM    910  CA  ALA A 118     192.595 128.723  10.750  1.00  0.68           C  
ATOM    911  C   ALA A 118     192.227 130.012  10.009  1.00  0.68           C  
ATOM    912  O   ALA A 118     193.031 130.960   9.976  1.00  0.68           O  
ATOM    913  CB  ALA A 118     193.542 127.878   9.903  1.00  0.68           C  
ATOM    914  N   GLY A 119     191.029 130.053   9.421  1.00  1.00           N  
ATOM    915  CA  GLY A 119     190.540 131.248   8.746  1.00  1.00           C  
ATOM    916  C   GLY A 119     191.152 131.439   7.365  1.00  1.00           C  
ATOM    917  O   GLY A 119     192.012 130.679   6.939  1.00  1.00           O  
ATOM    918  N   ILE A 120     190.714 132.473   6.665  1.00  1.00           N  
ATOM    919  CA  ILE A 120     191.154 132.718   5.301  1.00  1.00           C  
ATOM    920  C   ILE A 120     191.742 134.100   5.180  1.00  1.00           C  
ATOM    921  O   ILE A 120     191.129 135.076   5.611  1.00  1.00           O  
ATOM    922  CB  ILE A 120     189.977 132.651   4.322  1.00  1.00           C  
ATOM    923  CG1 ILE A 120     189.480 131.222   4.201  1.00  1.00           C  
ATOM    924  CG2 ILE A 120     190.372 133.204   2.948  1.00  1.00           C  
ATOM    925  CD1 ILE A 120     190.435 130.345   3.536  1.00  1.00           C  
ATOM    926  N   ASP A 121     192.927 134.182   4.584  1.00  0.88           N  
ATOM    927  CA  ASP A 121     193.529 135.465   4.288  1.00  0.88           C  
ATOM    928  C   ASP A 121     193.734 135.576   2.781  1.00  0.88           C  
ATOM    929  O   ASP A 121     194.380 134.721   2.165  1.00  0.88           O  
ATOM    930  CB  ASP A 121     194.859 135.598   5.023  1.00  0.88           C  
ATOM    931  CG  ASP A 121     195.483 136.967   4.862  1.00  0.88           C  
ATOM    932  OD1 ASP A 121     194.730 137.947   4.703  1.00  0.88           O  
ATOM    933  OD2 ASP A 121     196.731 137.066   4.903  1.00  0.88           O  
ATOM    934  N   GLU A 122     193.161 136.615   2.186  1.00  1.00           N  
ATOM    935  CA  GLU A 122     193.350 136.869   0.767  1.00  1.00           C  
ATOM    936  C   GLU A 122     194.653 137.631   0.533  1.00  1.00           C  
ATOM    937  O   GLU A 122     194.933 138.615   1.219  1.00  1.00           O  
ATOM    938  CB  GLU A 122     192.174 137.648   0.200  1.00  1.00           C  
ATOM    939  CG  GLU A 122     190.872 136.868   0.228  1.00  1.00           C  
ATOM    940  CD  GLU A 122     189.732 137.597  -0.467  1.00  1.00           C  
ATOM    941  OE1 GLU A 122     189.949 138.717  -0.977  1.00  1.00           O  
ATOM    942  OE2 GLU A 122     188.618 137.048  -0.502  1.00  1.00           O  
ATOM    943  N   LEU A 123     195.445 137.158  -0.428  1.00  0.98           N  
ATOM    944  CA  LEU A 123     196.697 137.813  -0.784  1.00  0.98           C  
ATOM    945  C   LEU A 123     196.557 138.574  -2.103  1.00  0.98           C  
ATOM    946  O   LEU A 123     195.862 138.124  -3.016  1.00  0.98           O  
ATOM    947  CB  LEU A 123     197.800 136.773  -0.927  1.00  0.98           C  
ATOM    948  CG  LEU A 123     197.925 135.778   0.220  1.00  0.98           C  
ATOM    949  CD1 LEU A 123     198.557 134.489  -0.266  1.00  0.98           C  
ATOM    950  CD2 LEU A 123     198.727 136.388   1.361  1.00  0.98           C  
ATOM    951  N   ASN A 124     197.232 139.715  -2.208  1.00  1.00           N  
ATOM    952  CA  ASN A 124     197.121 140.543  -3.395  1.00  1.00           C  
ATOM    953  C   ASN A 124     197.959 140.007  -4.558  1.00  1.00           C  
ATOM    954  O   ASN A 124     199.020 140.551  -4.888  1.00  1.00           O  
ATOM    955  CB  ASN A 124     197.508 141.983  -3.081  1.00  1.00           C  
ATOM    956  CG  ASN A 124     197.169 142.928  -4.210  1.00  1.00           C  
ATOM    957  OD1 ASN A 124     196.258 142.676  -4.996  1.00  1.00           O  
ATOM    958  ND2 ASN A 124     197.909 144.025  -4.302  1.00  1.00           N  
ATOM    959  N   CYS A 125     197.473 138.928  -5.164  1.00  1.00           N  
ATOM    960  CA  CYS A 125     198.103 138.309  -6.320  1.00  1.00           C  
ATOM    961  C   CYS A 125     197.020 137.431  -6.927  1.00  1.00           C  
ATOM    962  O   CYS A 125     196.233 136.821  -6.199  1.00  1.00           O  
ATOM    963  CB  CYS A 125     199.300 137.463  -5.904  1.00  1.00           C  
ATOM    964  SG  CYS A 125     200.383 136.943  -7.252  1.00  1.00           S  
ATOM    965  N   ALA A 126     196.965 137.395  -8.254  1.00  1.00           N  
ATOM    966  CA  ALA A 126     195.874 136.736  -8.944  1.00  1.00           C  
ATOM    967  C   ALA A 126     195.965 135.233  -8.769  1.00  1.00           C  
ATOM    968  O   ALA A 126     197.046 134.666  -8.810  1.00  1.00           O  
ATOM    969  CB  ALA A 126     195.878 137.105 -10.420  1.00  1.00           C  
ATOM    970  N   LYS A 127     194.818 134.601  -8.562  1.00  0.80           N  
ATOM    971  CA  LYS A 127     194.744 133.161  -8.474  1.00  0.80           C  
ATOM    972  C   LYS A 127     194.729 132.600  -9.894  1.00  0.80           C  
ATOM    973  O   LYS A 127     193.891 132.990 -10.709  1.00  0.80           O  
ATOM    974  CB  LYS A 127     193.474 132.779  -7.732  1.00  0.80           C  
ATOM    975  CG  LYS A 127     193.231 131.285  -7.564  1.00  0.80           C  
ATOM    976  CD  LYS A 127     192.056 131.066  -6.618  1.00  0.80           C  
ATOM    977  CE  LYS A 127     191.668 129.600  -6.526  1.00  0.80           C  
ATOM    978  NZ  LYS A 127     190.665 129.377  -5.456  1.00  0.80           N  
ATOM    979  N   LYS A 128     195.676 131.709 -10.193  1.00  1.00           N  
ATOM    980  CA  LYS A 128     195.767 131.108 -11.521  1.00  1.00           C  
ATOM    981  C   LYS A 128     195.021 129.773 -11.612  1.00  1.00           C  
ATOM    982  O   LYS A 128     195.203 128.889 -10.765  1.00  1.00           O  
ATOM    983  CB  LYS A 128     197.223 130.909 -11.934  1.00  1.00           C  
ATOM    984  CG  LYS A 128     197.888 132.164 -12.528  1.00  1.00           C  
ATOM    985  CD  LYS A 128     199.304 131.888 -13.048  1.00  1.00           C  
ATOM    986  CE  LYS A 128     200.175 131.194 -12.001  1.00  1.00           C  
ATOM    987  NZ  LYS A 128     201.643 131.473 -12.169  1.00  1.00           N  
ATOM    988  N   PHE A 129     194.199 129.637 -12.650  1.00  0.74           N  
ATOM    989  CA  PHE A 129     193.440 128.416 -12.887  1.00  0.74           C  
ATOM    990  C   PHE A 129     193.993 127.719 -14.122  1.00  0.74           C  
ATOM    991  O   PHE A 129     194.482 128.360 -15.044  1.00  0.74           O  
ATOM    992  CB  PHE A 129     191.962 128.731 -13.124  1.00  0.74           C  
ATOM    993  CG  PHE A 129     191.251 129.265 -11.914  1.00  0.74           C  
ATOM    994  CD1 PHE A 129     191.428 130.575 -11.508  1.00  0.74           C  
ATOM    995  CD2 PHE A 129     190.393 128.463 -11.193  1.00  0.74           C  
ATOM    996  CE1 PHE A 129     190.781 131.060 -10.392  1.00  0.74           C  
ATOM    997  CE2 PHE A 129     189.736 128.953 -10.080  1.00  0.74           C  
ATOM    998  CZ  PHE A 129     189.935 130.246  -9.681  1.00  0.74           C  
ATOM    999  N   VAL A 130     193.917 126.401 -14.133  1.00  0.93           N  
ATOM   1000  CA  VAL A 130     194.308 125.659 -15.315  1.00  0.93           C  
ATOM   1001  C   VAL A 130     193.062 125.372 -16.142  1.00  0.93           C  
ATOM   1002  O   VAL A 130     192.195 124.602 -15.709  1.00  0.93           O  
ATOM   1003  CB  VAL A 130     194.995 124.345 -14.926  1.00  0.93           C  
ATOM   1004  CG1 VAL A 130     195.187 123.444 -16.137  1.00  0.93           C  
ATOM   1005  CG2 VAL A 130     196.340 124.651 -14.243  1.00  0.93           C  
ATOM   1006  N   ARG A 131     192.958 126.005 -17.314  1.00  1.00           N  
ATOM   1007  CA  ARG A 131     191.795 125.802 -18.173  1.00  1.00           C  
ATOM   1008  C   ARG A 131     192.115 124.777 -19.262  1.00  1.00           C  
ATOM   1009  O   ARG A 131     193.086 124.934 -20.005  1.00  1.00           O  
ATOM   1010  CB  ARG A 131     191.310 127.117 -18.789  1.00  1.00           C  
ATOM   1011  CG  ARG A 131     189.920 127.002 -19.478  1.00  1.00           C  
ATOM   1012  CD  ARG A 131     189.484 128.293 -20.201  1.00  1.00           C  
ATOM   1013  NE  ARG A 131     190.194 128.487 -21.462  1.00  1.00           N  
ATOM   1014  CZ  ARG A 131     189.804 127.975 -22.630  1.00  1.00           C  
ATOM   1015  NH1 ARG A 131     188.705 127.229 -22.703  1.00  1.00           N  
ATOM   1016  NH2 ARG A 131     190.513 128.204 -23.731  1.00  1.00           N  
ATOM   1017  N   ILE A 132     191.301 123.725 -19.330  1.00  0.46           N  
ATOM   1018  CA  ILE A 132     191.427 122.683 -20.344  1.00  0.46           C  
ATOM   1019  C   ILE A 132     190.985 123.176 -21.729  1.00  0.46           C  
ATOM   1020  O   ILE A 132     189.927 123.786 -21.854  1.00  0.46           O  
ATOM   1021  CB  ILE A 132     190.558 121.472 -19.964  1.00  0.46           C  
ATOM   1022  CG1 ILE A 132     190.888 121.001 -18.549  1.00  0.46           C  
ATOM   1023  CG2 ILE A 132     190.741 120.344 -20.960  1.00  0.46           C  
ATOM   1024  CD1 ILE A 132     192.314 120.547 -18.388  1.00  0.46           C  
ATOM   1025  N   LYS A 133     191.775 122.873 -22.762  1.00  0.93           N  
ATOM   1026  CA  LYS A 133     191.522 123.366 -24.119  1.00  0.93           C  
ATOM   1027  C   LYS A 133     191.446 122.283 -25.197  1.00  0.93           C  
ATOM   1028  O   LYS A 133     190.741 122.436 -26.189  1.00  0.93           O  
ATOM   1029  CB  LYS A 133     192.598 124.368 -24.515  1.00  0.93           C  
ATOM   1030  CG  LYS A 133     192.492 125.684 -23.795  1.00  0.93           C  
ATOM   1031  CD  LYS A 133     193.786 126.448 -23.897  1.00  0.93           C  
ATOM   1032  CE  LYS A 133     194.218 126.605 -25.343  1.00  0.93           C  
ATOM   1033  NZ  LYS A 133     195.525 127.298 -25.441  1.00  0.93           N  
ATOM   1034  N   GLU A 134     192.152 121.185 -24.988  1.00  0.95           N  
ATOM   1035  CA  GLU A 134     192.125 120.026 -25.866  1.00  0.95           C  
ATOM   1036  C   GLU A 134     191.544 118.940 -24.992  1.00  0.95           C  
ATOM   1037  O   GLU A 134     191.436 119.117 -23.806  1.00  0.95           O  
ATOM   1038  CB  GLU A 134     193.532 119.602 -26.311  1.00  0.95           C  
ATOM   1039  CG  GLU A 134     194.142 120.365 -27.487  1.00  0.95           C  
ATOM   1040  CD  GLU A 134     195.600 119.997 -27.776  1.00  0.95           C  
ATOM   1041  OE1 GLU A 134     196.387 120.901 -28.113  1.00  0.95           O  
ATOM   1042  OE2 GLU A 134     195.977 118.818 -27.683  1.00  0.95           O  
ATOM   1043  N   THR A 135     191.103 117.844 -25.570  1.00  1.00           N  
ATOM   1044  CA  THR A 135     190.643 116.730 -24.771  1.00  1.00           C  
ATOM   1045  C   THR A 135     191.847 115.837 -24.540  1.00  1.00           C  
ATOM   1046  O   THR A 135     192.604 115.564 -25.467  1.00  1.00           O  
ATOM   1047  CB  THR A 135     189.517 115.943 -25.473  1.00  1.00           C  
ATOM   1048  OG1 THR A 135     188.347 116.761 -25.553  1.00  1.00           O  
ATOM   1049  CG2 THR A 135     189.179 114.686 -24.699  1.00  1.00           C  
ATOM   1050  N   VAL A 136     192.056 115.420 -23.296  1.00  1.00           N  
ATOM   1051  CA  VAL A 136     193.182 114.552 -22.993  1.00  1.00           C  
ATOM   1052  C   VAL A 136     192.698 113.316 -22.269  1.00  1.00           C  
ATOM   1053  O   VAL A 136     191.922 113.403 -21.319  1.00  1.00           O  
ATOM   1054  CB  VAL A 136     194.237 115.258 -22.135  1.00  1.00           C  
ATOM   1055  CG1 VAL A 136     195.441 114.345 -21.917  1.00  1.00           C  
ATOM   1056  CG2 VAL A 136     194.658 116.553 -22.795  1.00  1.00           C  
ATOM   1057  N   ARG A 137     193.178 112.166 -22.718  1.00  1.00           N  
ATOM   1058  CA  ARG A 137     192.723 110.900 -22.183  1.00  1.00           C  
ATOM   1059  C   ARG A 137     193.920 110.013 -21.908  1.00  1.00           C  
ATOM   1060  O   ARG A 137     194.907 110.036 -22.643  1.00  1.00           O  
ATOM   1061  CB  ARG A 137     191.785 110.229 -23.191  1.00  1.00           C  
ATOM   1062  CG  ARG A 137     191.160 108.905 -22.757  1.00  1.00           C  
ATOM   1063  CD  ARG A 137     190.348 108.318 -23.926  1.00  1.00           C  
ATOM   1064  NE  ARG A 137     189.644 107.080 -23.600  1.00  1.00           N  
ATOM   1065  CZ  ARG A 137     188.387 107.036 -23.165  1.00  1.00           C  
ATOM   1066  NH1 ARG A 137     187.696 108.159 -22.991  1.00  1.00           N  
ATOM   1067  NH2 ARG A 137     187.818 105.870 -22.898  1.00  1.00           N  
ATOM   1068  N   VAL A 138     193.838 109.257 -20.825  1.00  1.00           N  
ATOM   1069  CA  VAL A 138     194.843 108.263 -20.514  1.00  1.00           C  
ATOM   1070  C   VAL A 138     194.117 106.987 -20.177  1.00  1.00           C  
ATOM   1071  O   VAL A 138     192.941 107.012 -19.815  1.00  1.00           O  
ATOM   1072  CB  VAL A 138     195.697 108.672 -19.321  1.00  1.00           C  
ATOM   1073  CG1 VAL A 138     196.632 109.796 -19.714  1.00  1.00           C  
ATOM   1074  CG2 VAL A 138     194.814 109.064 -18.139  1.00  1.00           C  
ATOM   1075  N   GLU A 139     194.815 105.869 -20.289  1.00  1.00           N  
ATOM   1076  CA  GLU A 139     194.172 104.587 -20.072  1.00  1.00           C  
ATOM   1077  C   GLU A 139     195.131 103.572 -19.483  1.00  1.00           C  
ATOM   1078  O   GLU A 139     196.349 103.702 -19.601  1.00  1.00           O  
ATOM   1079  CB  GLU A 139     193.573 104.064 -21.385  1.00  1.00           C  
ATOM   1080  CG  GLU A 139     194.496 104.212 -22.580  1.00  1.00           C  
ATOM   1081  CD  GLU A 139     193.838 103.837 -23.903  1.00  1.00           C  
ATOM   1082  OE1 GLU A 139     192.596 103.944 -24.026  1.00  1.00           O  
ATOM   1083  OE2 GLU A 139     194.574 103.439 -24.825  1.00  1.00           O  
ATOM   1084  N   ASP A 140     194.561 102.570 -18.828  1.00  1.00           N  
ATOM   1085  CA  ASP A 140     195.326 101.460 -18.301  1.00  1.00           C  
ATOM   1086  C   ASP A 140     194.488 100.208 -18.482  1.00  1.00           C  
ATOM   1087  O   ASP A 140     193.772  99.798 -17.570  1.00  1.00           O  
ATOM   1088  CB  ASP A 140     195.644 101.687 -16.829  1.00  1.00           C  
ATOM   1089  CG  ASP A 140     196.392 100.532 -16.219  1.00  1.00           C  
ATOM   1090  OD1 ASP A 140     197.023  99.772 -16.978  1.00  1.00           O  
ATOM   1091  OD2 ASP A 140     196.349 100.383 -14.979  1.00  1.00           O  
ATOM   1092  N   GLY A 141     194.565  99.624 -19.674  1.00  0.94           N  
ATOM   1093  CA  GLY A 141     193.738  98.488 -20.025  1.00  0.94           C  
ATOM   1094  C   GLY A 141     192.273  98.863 -20.098  1.00  0.94           C  
ATOM   1095  O   GLY A 141     191.870  99.681 -20.917  1.00  0.94           O  
ATOM   1096  N   ASP A 142     191.483  98.259 -19.222  1.00  1.00           N  
ATOM   1097  CA  ASP A 142     190.051  98.516 -19.133  1.00  1.00           C  
ATOM   1098  C   ASP A 142     189.749  99.889 -18.543  1.00  1.00           C  
ATOM   1099  O   ASP A 142     188.673 100.450 -18.763  1.00  1.00           O  
ATOM   1100  CB  ASP A 142     189.414  97.437 -18.262  1.00  1.00           C  
ATOM   1101  CG  ASP A 142     190.090  97.318 -16.910  1.00  1.00           C  
ATOM   1102  OD1 ASP A 142     191.097  98.020 -16.684  1.00  1.00           O  
ATOM   1103  OD2 ASP A 142     189.613  96.533 -16.063  1.00  1.00           O  
ATOM   1104  N   LYS A 143     190.709 100.424 -17.796  1.00  1.00           N  
ATOM   1105  CA  LYS A 143     190.523 101.678 -17.073  1.00  1.00           C  
ATOM   1106  C   LYS A 143     190.922 102.884 -17.909  1.00  1.00           C  
ATOM   1107  O   LYS A 143     191.818 102.803 -18.750  1.00  1.00           O  
ATOM   1108  CB  LYS A 143     191.328 101.653 -15.786  1.00  1.00           C  
ATOM   1109  CG  LYS A 143     190.899 100.551 -14.840  1.00  1.00           C  
ATOM   1110  CD  LYS A 143     192.069  99.747 -14.331  1.00  1.00           C  
ATOM   1111  CE  LYS A 143     193.052 100.615 -13.593  1.00  1.00           C  
ATOM   1112  NZ  LYS A 143     194.030  99.798 -12.828  1.00  1.00           N  
ATOM   1113  N   TRP A 144     190.257 104.006 -17.666  1.00  0.93           N  
ATOM   1114  CA  TRP A 144     190.606 105.230 -18.365  1.00  0.93           C  
ATOM   1115  C   TRP A 144     190.223 106.475 -17.570  1.00  0.93           C  
ATOM   1116  O   TRP A 144     189.371 106.423 -16.679  1.00  0.93           O  
ATOM   1117  CB  TRP A 144     189.997 105.258 -19.776  1.00  0.93           C  
ATOM   1118  CG  TRP A 144     188.514 105.036 -19.821  1.00  0.93           C  
ATOM   1119  CD1 TRP A 144     187.872 103.851 -20.023  1.00  0.93           C  
ATOM   1120  CD2 TRP A 144     187.488 106.026 -19.671  1.00  0.93           C  
ATOM   1121  NE1 TRP A 144     186.509 104.039 -20.007  1.00  0.93           N  
ATOM   1122  CE2 TRP A 144     186.249 105.368 -19.795  1.00  0.93           C  
ATOM   1123  CE3 TRP A 144     187.494 107.406 -19.457  1.00  0.93           C  
ATOM   1124  CZ2 TRP A 144     185.033 106.041 -19.704  1.00  0.93           C  
ATOM   1125  CZ3 TRP A 144     186.284 108.071 -19.365  1.00  0.93           C  
ATOM   1126  CH2 TRP A 144     185.073 107.391 -19.483  1.00  0.93           C  
ATOM   1127  N   ALA A 145     190.881 107.588 -17.879  1.00  0.54           N  
ATOM   1128  CA  ALA A 145     190.505 108.870 -17.309  1.00  0.54           C  
ATOM   1129  C   ALA A 145     190.682 109.941 -18.367  1.00  0.54           C  
ATOM   1130  O   ALA A 145     191.586 109.857 -19.202  1.00  0.54           O  
ATOM   1131  CB  ALA A 145     191.350 109.185 -16.087  1.00  0.54           C  
ATOM   1132  N   GLU A 146     189.817 110.943 -18.350  1.00  1.00           N  
ATOM   1133  CA  GLU A 146     189.959 112.008 -19.317  1.00  1.00           C  
ATOM   1134  C   GLU A 146     189.481 113.358 -18.818  1.00  1.00           C  
ATOM   1135  O   GLU A 146     188.649 113.461 -17.907  1.00  1.00           O  
ATOM   1136  CB  GLU A 146     189.295 111.650 -20.664  1.00  1.00           C  
ATOM   1137  CG  GLU A 146     187.804 111.860 -20.722  1.00  1.00           C  
ATOM   1138  CD  GLU A 146     187.212 111.473 -22.083  1.00  1.00           C  
ATOM   1139  OE1 GLU A 146     185.981 111.586 -22.236  1.00  1.00           O  
ATOM   1140  OE2 GLU A 146     187.970 111.054 -22.990  1.00  1.00           O  
ATOM   1141  N   PHE A 147     190.053 114.392 -19.418  1.00  0.88           N  
ATOM   1142  CA  PHE A 147     189.616 115.742 -19.177  1.00  0.88           C  
ATOM   1143  C   PHE A 147     189.067 116.294 -20.482  1.00  0.88           C  
ATOM   1144  O   PHE A 147     189.556 115.965 -21.569  1.00  0.88           O  
ATOM   1145  CB  PHE A 147     190.760 116.621 -18.679  1.00  0.88           C  
ATOM   1146  CG  PHE A 147     190.641 116.999 -17.237  1.00  0.88           C  
ATOM   1147  CD1 PHE A 147     189.590 117.780 -16.801  1.00  0.88           C  
ATOM   1148  CD2 PHE A 147     191.579 116.569 -16.311  1.00  0.88           C  
ATOM   1149  CE1 PHE A 147     189.472 118.121 -15.481  1.00  0.88           C  
ATOM   1150  CE2 PHE A 147     191.465 116.918 -14.988  1.00  0.88           C  
ATOM   1151  CZ  PHE A 147     190.414 117.693 -14.576  1.00  0.88           C  
ATOM   1152  N   LYS A 148     188.042 117.121 -20.371  1.00  0.93           N  
ATOM   1153  CA  LYS A 148     187.465 117.744 -21.545  1.00  0.93           C  
ATOM   1154  C   LYS A 148     187.140 119.182 -21.209  1.00  0.93           C  
ATOM   1155  O   LYS A 148     186.796 119.492 -20.063  1.00  0.93           O  
ATOM   1156  CB  LYS A 148     186.183 117.016 -21.956  1.00  0.93           C  
ATOM   1157  CG  LYS A 148     186.420 115.655 -22.603  1.00  0.93           C  
ATOM   1158  CD  LYS A 148     185.085 114.988 -22.917  1.00  0.93           C  
ATOM   1159  CE  LYS A 148     185.080 114.380 -24.307  1.00  0.93           C  
ATOM   1160  NZ  LYS A 148     185.989 113.217 -24.396  1.00  0.93           N  
ATOM   1161  N   PRO A 149     187.238 120.069 -22.210  1.00  1.00           N  
ATOM   1162  CA  PRO A 149     186.870 121.479 -22.070  1.00  1.00           C  
ATOM   1163  C   PRO A 149     185.459 121.632 -21.539  1.00  1.00           C  
ATOM   1164  O   PRO A 149     184.561 120.899 -21.947  1.00  1.00           O  
ATOM   1165  CB  PRO A 149     186.953 121.998 -23.498  1.00  1.00           C  
ATOM   1166  CG  PRO A 149     187.985 121.150 -24.132  1.00  1.00           C  
ATOM   1167  CD  PRO A 149     187.809 119.782 -23.537  1.00  1.00           C  
ATOM   1168  N   TYR A 150     185.287 122.582 -20.630  1.00  1.00           N  
ATOM   1169  CA  TYR A 150     184.016 122.812 -19.971  1.00  1.00           C  
ATOM   1170  C   TYR A 150     184.222 124.029 -19.091  1.00  1.00           C  
ATOM   1171  O   TYR A 150     185.221 124.117 -18.368  1.00  1.00           O  
ATOM   1172  CB  TYR A 150     183.618 121.597 -19.125  1.00  1.00           C  
ATOM   1173  CG  TYR A 150     182.341 121.747 -18.323  1.00  1.00           C  
ATOM   1174  CD1 TYR A 150     181.101 121.581 -18.911  1.00  1.00           C  
ATOM   1175  CD2 TYR A 150     182.384 122.020 -16.961  1.00  1.00           C  
ATOM   1176  CE1 TYR A 150     179.939 121.705 -18.170  1.00  1.00           C  
ATOM   1177  CE2 TYR A 150     181.228 122.148 -16.216  1.00  1.00           C  
ATOM   1178  CZ  TYR A 150     180.009 121.990 -16.825  1.00  1.00           C  
ATOM   1179  OH  TYR A 150     178.861 122.112 -16.088  1.00  1.00           O  
ATOM   1180  N   ASN A 151     183.301 124.982 -19.173  1.00  1.00           N  
ATOM   1181  CA  ASN A 151     183.429 126.196 -18.391  1.00  1.00           C  
ATOM   1182  C   ASN A 151     182.940 125.960 -16.976  1.00  1.00           C  
ATOM   1183  O   ASN A 151     181.946 126.546 -16.534  1.00  1.00           O  
ATOM   1184  CB  ASN A 151     182.679 127.365 -19.027  1.00  1.00           C  
ATOM   1185  CG  ASN A 151     182.961 128.674 -18.322  1.00  1.00           C  
ATOM   1186  OD1 ASN A 151     184.063 128.888 -17.818  1.00  1.00           O  
ATOM   1187  ND2 ASN A 151     181.960 129.542 -18.252  1.00  1.00           N  
ATOM   1188  N   GLY A 152     183.651 125.090 -16.270  1.00  0.96           N  
ATOM   1189  CA  GLY A 152     183.276 124.706 -14.926  1.00  0.96           C  
ATOM   1190  C   GLY A 152     184.223 123.627 -14.448  1.00  0.96           C  
ATOM   1191  O   GLY A 152     185.314 123.457 -15.004  1.00  0.96           O  
ATOM   1192  N   PHE A 153     183.813 122.904 -13.414  1.00  0.78           N  
ATOM   1193  CA  PHE A 153     184.559 121.741 -12.956  1.00  0.78           C  
ATOM   1194  C   PHE A 153     183.553 120.667 -12.583  1.00  0.78           C  
ATOM   1195  O   PHE A 153     182.885 120.762 -11.551  1.00  0.78           O  
ATOM   1196  CB  PHE A 153     185.435 122.091 -11.753  1.00  0.78           C  
ATOM   1197  CG  PHE A 153     186.292 120.953 -11.267  1.00  0.78           C  
ATOM   1198  CD1 PHE A 153     186.766 119.996 -12.145  1.00  0.78           C  
ATOM   1199  CD2 PHE A 153     186.621 120.846  -9.928  1.00  0.78           C  
ATOM   1200  CE1 PHE A 153     187.546 118.957 -11.687  1.00  0.78           C  
ATOM   1201  CE2 PHE A 153     187.393 119.805  -9.464  1.00  0.78           C  
ATOM   1202  CZ  PHE A 153     187.855 118.864 -10.344  1.00  0.78           C  
ATOM   1203  N   SER A 154     183.437 119.655 -13.432  1.00  1.00           N  
ATOM   1204  CA  SER A 154     182.556 118.540 -13.141  1.00  1.00           C  
ATOM   1205  C   SER A 154     183.356 117.240 -13.050  1.00  1.00           C  
ATOM   1206  O   SER A 154     184.394 117.092 -13.710  1.00  1.00           O  
ATOM   1207  CB  SER A 154     181.507 118.411 -14.230  1.00  1.00           C  
ATOM   1208  OG  SER A 154     182.091 117.899 -15.411  1.00  1.00           O  
ATOM   1209  N   LEU A 155     182.869 116.307 -12.232  1.00  0.72           N  
ATOM   1210  CA  LEU A 155     183.511 115.007 -12.064  1.00  0.72           C  
ATOM   1211  C   LEU A 155     182.484 113.897 -12.241  1.00  0.72           C  
ATOM   1212  O   LEU A 155     181.396 113.958 -11.668  1.00  0.72           O  
ATOM   1213  CB  LEU A 155     184.152 114.900 -10.677  1.00  0.72           C  
ATOM   1214  CG  LEU A 155     185.184 115.958 -10.290  1.00  0.72           C  
ATOM   1215  CD1 LEU A 155     184.527 117.183  -9.681  1.00  0.72           C  
ATOM   1216  CD2 LEU A 155     186.237 115.378  -9.347  1.00  0.72           C  
ATOM   1217  N   ASP A 156     182.831 112.889 -13.033  1.00  0.96           N  
ATOM   1218  CA  ASP A 156     181.942 111.775 -13.296  1.00  0.96           C  
ATOM   1219  C   ASP A 156     182.694 110.462 -13.069  1.00  0.96           C  
ATOM   1220  O   ASP A 156     183.523 110.050 -13.885  1.00  0.96           O  
ATOM   1221  CB  ASP A 156     181.415 111.861 -14.725  1.00  0.96           C  
ATOM   1222  CG  ASP A 156     180.269 110.920 -14.976  1.00  0.96           C  
ATOM   1223  OD1 ASP A 156     180.315 109.784 -14.466  1.00  0.96           O  
ATOM   1224  OD2 ASP A 156     179.315 111.321 -15.687  1.00  0.96           O  
ATOM   1225  N   PHE A 157     182.405 109.825 -11.954  1.00  0.78           N  
ATOM   1226  CA  PHE A 157     183.211 108.706 -11.523  1.00  0.78           C  
ATOM   1227  C   PHE A 157     182.479 107.386 -11.493  1.00  0.78           C  
ATOM   1228  O   PHE A 157     181.547 107.218 -10.763  1.00  0.78           O  
ATOM   1229  CB  PHE A 157     183.761 108.995 -10.126  1.00  0.78           C  
ATOM   1230  CG  PHE A 157     185.077 108.375  -9.870  1.00  0.78           C  
ATOM   1231  CD1 PHE A 157     185.177 107.051  -9.591  1.00  0.78           C  
ATOM   1232  CD2 PHE A 157     186.217 109.127  -9.931  1.00  0.78           C  
ATOM   1233  CE1 PHE A 157     186.397 106.475  -9.376  1.00  0.78           C  
ATOM   1234  CE2 PHE A 157     187.446 108.562  -9.715  1.00  0.78           C  
ATOM   1235  CZ  PHE A 157     187.537 107.231  -9.444  1.00  0.78           C  
ATOM   1236  N   THR A 158     182.962 106.434 -12.257  1.00  1.00           N  
ATOM   1237  CA  THR A 158     182.454 105.096 -12.165  1.00  1.00           C  
ATOM   1238  C   THR A 158     183.487 104.137 -11.620  1.00  1.00           C  
ATOM   1239  O   THR A 158     184.546 103.965 -12.180  1.00  1.00           O  
ATOM   1240  CB  THR A 158     181.940 104.647 -13.533  1.00  1.00           C  
ATOM   1241  OG1 THR A 158     180.742 105.362 -13.808  1.00  1.00           O  
ATOM   1242  CG2 THR A 158     181.647 103.177 -13.567  1.00  1.00           C  
ATOM   1243  N   ILE A 159     183.099 103.483 -10.542  1.00  0.35           N  
ATOM   1244  CA  ILE A 159     183.797 102.358  -9.949  1.00  0.35           C  
ATOM   1245  C   ILE A 159     183.059 101.055 -10.277  1.00  0.35           C  
ATOM   1246  O   ILE A 159     181.936 101.043 -10.718  1.00  0.35           O  
ATOM   1247  CB  ILE A 159     183.942 102.487  -8.432  1.00  0.35           C  
ATOM   1248  CG1 ILE A 159     182.620 102.258  -7.723  1.00  0.35           C  
ATOM   1249  CG2 ILE A 159     184.466 103.847  -8.056  1.00  0.35           C  
ATOM   1250  CD1 ILE A 159     182.810 102.034  -6.253  1.00  0.35           C  
ATOM   1251  N   ASP A 160     183.793  99.968 -10.231  1.00  0.96           N  
ATOM   1252  CA  ASP A 160     183.217  98.731 -10.691  1.00  0.96           C  
ATOM   1253  C   ASP A 160     183.368  97.795  -9.538  1.00  0.96           C  
ATOM   1254  O   ASP A 160     184.434  97.265  -9.364  1.00  0.96           O  
ATOM   1255  CB  ASP A 160     183.976  98.300 -11.971  1.00  0.96           C  
ATOM   1256  CG  ASP A 160     184.265  96.818 -12.056  1.00  0.96           C  
ATOM   1257  OD1 ASP A 160     183.315  96.039 -12.238  1.00  0.96           O  
ATOM   1258  OD2 ASP A 160     185.445  96.447 -11.970  1.00  0.96           O  
ATOM   1259  N   PHE A 161     182.332  97.561  -8.748  1.00  0.35           N  
ATOM   1260  CA  PHE A 161     182.683  96.769  -7.614  1.00  0.35           C  
ATOM   1261  C   PHE A 161     181.773  95.605  -7.507  1.00  0.35           C  
ATOM   1262  O   PHE A 161     180.565  95.761  -7.384  1.00  0.35           O  
ATOM   1263  CB  PHE A 161     182.735  97.601  -6.343  1.00  0.35           C  
ATOM   1264  CG  PHE A 161     184.010  98.379  -6.180  1.00  0.35           C  
ATOM   1265  CD1 PHE A 161     185.121  98.100  -6.959  1.00  0.35           C  
ATOM   1266  CD2 PHE A 161     184.097  99.388  -5.254  1.00  0.35           C  
ATOM   1267  CE1 PHE A 161     186.294  98.820  -6.814  1.00  0.35           C  
ATOM   1268  CE2 PHE A 161     185.256 100.110  -5.100  1.00  0.35           C  
ATOM   1269  CZ  PHE A 161     186.358  99.830  -5.881  1.00  0.35           C  
ATOM   1270  N   ASN A 162     182.363  94.427  -7.501  1.00  1.00           N  
ATOM   1271  CA  ASN A 162     181.527  93.278  -7.364  1.00  1.00           C  
ATOM   1272  C   ASN A 162     181.891  92.822  -6.010  1.00  1.00           C  
ATOM   1273  O   ASN A 162     182.568  91.846  -5.813  1.00  1.00           O  
ATOM   1274  CB  ASN A 162     181.823  92.227  -8.408  1.00  1.00           C  
ATOM   1275  CG  ASN A 162     180.706  91.202  -8.542  1.00  1.00           C  
ATOM   1276  OD1 ASN A 162     180.061  90.818  -7.563  1.00  1.00           O  
ATOM   1277  ND2 ASN A 162     180.479  90.746  -9.762  1.00  1.00           N  
ATOM   1278  N   HIS A 163     181.404  93.590  -5.060  1.00  1.00           N  
ATOM   1279  CA  HIS A 163     181.359  93.175  -3.709  1.00  1.00           C  
ATOM   1280  C   HIS A 163     179.923  93.216  -3.314  1.00  1.00           C  
ATOM   1281  O   HIS A 163     179.184  94.086  -3.704  1.00  1.00           O  
ATOM   1282  CB  HIS A 163     182.183  94.077  -2.824  1.00  1.00           C  
ATOM   1283  CG  HIS A 163     182.274  93.601  -1.415  1.00  1.00           C  
ATOM   1284  ND1 HIS A 163     181.229  93.692  -0.538  1.00  1.00           N  
ATOM   1285  CD2 HIS A 163     183.280  93.019  -0.737  1.00  1.00           C  
ATOM   1286  CE1 HIS A 163     181.588  93.190   0.623  1.00  1.00           C  
ATOM   1287  NE2 HIS A 163     182.830  92.778   0.528  1.00  1.00           N  
ATOM   1288  N   PRO A 164     179.558  92.168  -2.473  1.00  1.00           N  
ATOM   1289  CA  PRO A 164     178.128  92.122  -2.184  1.00  1.00           C  
ATOM   1290  C   PRO A 164     177.645  93.380  -1.528  1.00  1.00           C  
ATOM   1291  O   PRO A 164     176.485  93.677  -1.635  1.00  1.00           O  
ATOM   1292  CB  PRO A 164     177.999  91.012  -1.161  1.00  1.00           C  
ATOM   1293  CG  PRO A 164     179.045  90.078  -1.479  1.00  1.00           C  
ATOM   1294  CD  PRO A 164     180.194  90.926  -1.797  1.00  1.00           C  
ATOM   1295  N   ALA A 165     178.503  94.078  -0.815  1.00  1.00           N  
ATOM   1296  CA  ALA A 165     178.070  95.192  -0.021  1.00  1.00           C  
ATOM   1297  C   ALA A 165     177.988  96.438  -0.830  1.00  1.00           C  
ATOM   1298  O   ALA A 165     177.759  97.471  -0.307  1.00  1.00           O  
ATOM   1299  CB  ALA A 165     178.993  95.401   1.139  1.00  1.00           C  
ATOM   1300  N   ILE A 166     178.249  96.356  -2.109  1.00  0.49           N  
ATOM   1301  CA  ILE A 166     178.145  97.519  -2.972  1.00  0.49           C  
ATOM   1302  C   ILE A 166     177.171  97.210  -4.089  1.00  0.49           C  
ATOM   1303  O   ILE A 166     177.491  96.471  -5.016  1.00  0.49           O  
ATOM   1304  CB  ILE A 166     179.505  97.942  -3.558  1.00  0.49           C  
ATOM   1305  CG1 ILE A 166     180.556  98.005  -2.463  1.00  0.49           C  
ATOM   1306  CG2 ILE A 166     179.393  99.288  -4.251  1.00  0.49           C  
ATOM   1307  CD1 ILE A 166     181.850  98.621  -2.898  1.00  0.49           C  
ATOM   1308  N   ASP A 167     175.982  97.792  -3.988  1.00  1.00           N  
ATOM   1309  CA  ASP A 167     174.923  97.516  -4.934  1.00  1.00           C  
ATOM   1310  C   ASP A 167     175.129  98.257  -6.251  1.00  1.00           C  
ATOM   1311  O   ASP A 167     175.915  99.197  -6.334  1.00  1.00           O  
ATOM   1312  CB  ASP A 167     173.565  97.863  -4.333  1.00  1.00           C  
ATOM   1313  CG  ASP A 167     172.456  97.008  -4.895  1.00  1.00           C  
ATOM   1314  OD1 ASP A 167     172.652  96.438  -5.983  1.00  1.00           O  
ATOM   1315  OD2 ASP A 167     171.389  96.892  -4.253  1.00  1.00           O  
ATOM   1316  N   SER A 168     174.404  97.811  -7.269  1.00  1.00           N  
ATOM   1317  CA  SER A 168     174.504  98.347  -8.617  1.00  1.00           C  
ATOM   1318  C   SER A 168     174.240  99.845  -8.664  1.00  1.00           C  
ATOM   1319  O   SER A 168     175.040 100.612  -9.208  1.00  1.00           O  
ATOM   1320  CB  SER A 168     173.520  97.612  -9.529  1.00  1.00           C  
ATOM   1321  OG  SER A 168     173.733  97.938 -10.890  1.00  1.00           O  
ATOM   1322  N   SER A 169     173.129 100.262  -8.066  1.00  1.00           N  
ATOM   1323  CA  SER A 169     172.732 101.666  -8.043  1.00  1.00           C  
ATOM   1324  C   SER A 169     173.727 102.596  -7.332  1.00  1.00           C  
ATOM   1325  O   SER A 169     173.477 103.796  -7.229  1.00  1.00           O  
ATOM   1326  CB  SER A 169     171.366 101.789  -7.372  1.00  1.00           C  
ATOM   1327  OG  SER A 169     171.400 101.211  -6.080  1.00  1.00           O  
ATOM   1328  N   ASN A 170     174.839 102.056  -6.842  1.00  1.00           N  
ATOM   1329  CA  ASN A 170     175.790 102.863  -6.086  1.00  1.00           C  
ATOM   1330  C   ASN A 170     177.226 102.766  -6.591  1.00  1.00           C  
ATOM   1331  O   ASN A 170     178.171 102.668  -5.806  1.00  1.00           O  
ATOM   1332  CB  ASN A 170     175.726 102.482  -4.610  1.00  1.00           C  
ATOM   1333  CG  ASN A 170     174.377 102.778  -4.002  1.00  1.00           C  
ATOM   1334  OD1 ASN A 170     173.790 103.825  -4.261  1.00  1.00           O  
ATOM   1335  ND2 ASN A 170     173.864 101.843  -3.204  1.00  1.00           N  
ATOM   1336  N   GLN A 171     177.399 102.811  -7.903  1.00  1.00           N  
ATOM   1337  CA  GLN A 171     178.715 102.590  -8.477  1.00  1.00           C  
ATOM   1338  C   GLN A 171     179.152 103.774  -9.311  1.00  1.00           C  
ATOM   1339  O   GLN A 171     180.192 103.751  -9.969  1.00  1.00           O  
ATOM   1340  CB  GLN A 171     178.709 101.345  -9.333  1.00  1.00           C  
ATOM   1341  CG  GLN A 171     179.300 100.165  -8.612  1.00  1.00           C  
ATOM   1342  CD  GLN A 171     179.066  98.865  -9.331  1.00  1.00           C  
ATOM   1343  OE1 GLN A 171     178.509  98.833 -10.433  1.00  1.00           O  
ATOM   1344  NE2 GLN A 171     179.481  97.772  -8.705  1.00  1.00           N  
ATOM   1345  N   ARG A 172     178.338 104.812  -9.280  1.00  1.00           N  
ATOM   1346  CA  ARG A 172     178.593 105.940 -10.117  1.00  1.00           C  
ATOM   1347  C   ARG A 172     178.180 107.141  -9.333  1.00  1.00           C  
ATOM   1348  O   ARG A 172     177.133 107.135  -8.687  1.00  1.00           O  
ATOM   1349  CB  ARG A 172     177.761 105.827 -11.382  1.00  1.00           C  
ATOM   1350  CG  ARG A 172     178.357 106.502 -12.581  1.00  1.00           C  
ATOM   1351  CD  ARG A 172     177.348 107.422 -13.204  1.00  1.00           C  
ATOM   1352  NE  ARG A 172     177.852 108.046 -14.417  1.00  1.00           N  
ATOM   1353  CZ  ARG A 172     177.283 109.097 -14.999  1.00  1.00           C  
ATOM   1354  NH1 ARG A 172     176.198 109.648 -14.467  1.00  1.00           N  
ATOM   1355  NH2 ARG A 172     177.796 109.608 -16.111  1.00  1.00           N  
ATOM   1356  N   TYR A 173     179.014 108.170  -9.371  1.00  0.93           N  
ATOM   1357  CA  TYR A 173     178.658 109.424  -8.746  1.00  0.93           C  
ATOM   1358  C   TYR A 173     179.096 110.572  -9.655  1.00  0.93           C  
ATOM   1359  O   TYR A 173     180.170 110.523 -10.253  1.00  0.93           O  
ATOM   1360  CB  TYR A 173     179.288 109.531  -7.358  1.00  0.93           C  
ATOM   1361  CG  TYR A 173     178.634 110.581  -6.508  1.00  0.93           C  
ATOM   1362  CD1 TYR A 173     177.354 110.401  -6.014  1.00  0.93           C  
ATOM   1363  CD2 TYR A 173     179.282 111.765  -6.218  1.00  0.93           C  
ATOM   1364  CE1 TYR A 173     176.747 111.376  -5.251  1.00  0.93           C  
ATOM   1365  CE2 TYR A 173     178.680 112.737  -5.458  1.00  0.93           C  
ATOM   1366  CZ  TYR A 173     177.423 112.541  -4.971  1.00  0.93           C  
ATOM   1367  OH  TYR A 173     176.846 113.531  -4.216  1.00  0.93           O  
ATOM   1368  N   ALA A 174     178.244 111.582  -9.778  1.00  1.00           N  
ATOM   1369  CA  ALA A 174     178.532 112.718 -10.631  1.00  1.00           C  
ATOM   1370  C   ALA A 174     178.152 113.994  -9.905  1.00  1.00           C  
ATOM   1371  O   ALA A 174     177.091 114.072  -9.274  1.00  1.00           O  
ATOM   1372  CB  ALA A 174     177.777 112.613 -11.936  1.00  1.00           C  
ATOM   1373  N   MET A 175     179.027 114.989  -9.979  1.00  0.95           N  
ATOM   1374  CA  MET A 175     178.783 116.227  -9.275  1.00  0.95           C  
ATOM   1375  C   MET A 175     179.356 117.396 -10.053  1.00  0.95           C  
ATOM   1376  O   MET A 175     180.304 117.234 -10.826  1.00  0.95           O  
ATOM   1377  CB  MET A 175     179.392 116.180  -7.873  1.00  0.95           C  
ATOM   1378  CG  MET A 175     180.899 116.384  -7.838  1.00  0.95           C  
ATOM   1379  SD  MET A 175     181.614 116.416  -6.159  1.00  0.95           S  
ATOM   1380  CE  MET A 175     180.287 117.188  -5.233  1.00  0.95           C  
ATOM   1381  N   ASN A 176     178.749 118.563  -9.872  1.00  1.00           N  
ATOM   1382  CA  ASN A 176     179.393 119.802 -10.241  1.00  1.00           C  
ATOM   1383  C   ASN A 176     180.062 120.331  -9.002  1.00  1.00           C  
ATOM   1384  O   ASN A 176     179.433 120.513  -7.963  1.00  1.00           O  
ATOM   1385  CB  ASN A 176     178.383 120.804 -10.777  1.00  1.00           C  
ATOM   1386  CG  ASN A 176     177.695 120.310 -12.011  1.00  1.00           C  
ATOM   1387  OD1 ASN A 176     178.312 120.182 -13.066  1.00  1.00           O  
ATOM   1388  ND2 ASN A 176     176.404 120.023 -11.893  1.00  1.00           N  
ATOM   1389  N   PHE A 177     181.359 120.549  -9.104  1.00  0.92           N  
ATOM   1390  CA  PHE A 177     182.139 120.921  -7.949  1.00  0.92           C  
ATOM   1391  C   PHE A 177     181.713 122.273  -7.409  1.00  0.92           C  
ATOM   1392  O   PHE A 177     181.303 123.161  -8.152  1.00  0.92           O  
ATOM   1393  CB  PHE A 177     183.610 120.955  -8.330  1.00  0.92           C  
ATOM   1394  CG  PHE A 177     184.533 121.184  -7.171  1.00  0.92           C  
ATOM   1395  CD1 PHE A 177     184.898 122.472  -6.794  1.00  0.92           C  
ATOM   1396  CD2 PHE A 177     185.047 120.119  -6.471  1.00  0.92           C  
ATOM   1397  CE1 PHE A 177     185.750 122.678  -5.729  1.00  0.92           C  
ATOM   1398  CE2 PHE A 177     185.910 120.322  -5.415  1.00  0.92           C  
ATOM   1399  CZ  PHE A 177     186.261 121.597  -5.045  1.00  0.92           C  
ATOM   1400  N   SER A 178     181.798 122.408  -6.100  1.00  1.00           N  
ATOM   1401  CA  SER A 178     181.734 123.701  -5.449  1.00  1.00           C  
ATOM   1402  C   SER A 178     182.185 123.394  -4.046  1.00  1.00           C  
ATOM   1403  O   SER A 178     182.188 122.231  -3.639  1.00  1.00           O  
ATOM   1404  CB  SER A 178     180.311 124.251  -5.424  1.00  1.00           C  
ATOM   1405  OG  SER A 178     179.497 123.482  -4.558  1.00  1.00           O  
ATOM   1406  N   ALA A 179     182.587 124.431  -3.323  1.00  1.00           N  
ATOM   1407  CA  ALA A 179     183.034 124.284  -1.961  1.00  1.00           C  
ATOM   1408  C   ALA A 179     181.916 123.706  -1.097  1.00  1.00           C  
ATOM   1409  O   ALA A 179     182.156 122.826  -0.281  1.00  1.00           O  
ATOM   1410  CB  ALA A 179     183.503 125.626  -1.413  1.00  1.00           C  
ATOM   1411  N   ASP A 180     180.695 124.191  -1.292  1.00  1.00           N  
ATOM   1412  CA  ASP A 180     179.565 123.731  -0.502  1.00  1.00           C  
ATOM   1413  C   ASP A 180     179.245 122.274  -0.812  1.00  1.00           C  
ATOM   1414  O   ASP A 180     178.952 121.489   0.088  1.00  1.00           O  
ATOM   1415  CB  ASP A 180     178.339 124.605  -0.758  1.00  1.00           C  
ATOM   1416  CG  ASP A 180     178.549 126.037  -0.319  1.00  1.00           C  
ATOM   1417  OD1 ASP A 180     179.248 126.259   0.693  1.00  1.00           O  
ATOM   1418  OD2 ASP A 180     178.016 126.951  -0.982  1.00  1.00           O  
ATOM   1419  N   ALA A 181     179.302 121.918  -2.089  1.00  1.00           N  
ATOM   1420  CA  ALA A 181     178.974 120.568  -2.499  1.00  1.00           C  
ATOM   1421  C   ALA A 181     180.035 119.597  -2.001  1.00  1.00           C  
ATOM   1422  O   ALA A 181     179.724 118.487  -1.590  1.00  1.00           O  
ATOM   1423  CB  ALA A 181     178.824 120.481  -4.000  1.00  1.00           C  
ATOM   1424  N   PHE A 182     181.292 120.026  -2.002  1.00  0.53           N  
ATOM   1425  CA  PHE A 182     182.362 119.167  -1.513  1.00  0.53           C  
ATOM   1426  C   PHE A 182     182.174 118.901  -0.029  1.00  0.53           C  
ATOM   1427  O   PHE A 182     182.323 117.776   0.429  1.00  0.53           O  
ATOM   1428  CB  PHE A 182     183.737 119.799  -1.738  1.00  0.53           C  
ATOM   1429  CG  PHE A 182     184.835 119.049  -1.079  1.00  0.53           C  
ATOM   1430  CD1 PHE A 182     185.363 117.922  -1.666  1.00  0.53           C  
ATOM   1431  CD2 PHE A 182     185.320 119.450   0.148  1.00  0.53           C  
ATOM   1432  CE1 PHE A 182     186.374 117.215  -1.045  1.00  0.53           C  
ATOM   1433  CE2 PHE A 182     186.318 118.752   0.763  1.00  0.53           C  
ATOM   1434  CZ  PHE A 182     186.847 117.632   0.161  1.00  0.53           C  
ATOM   1435  N   MET A 183     181.875 119.954   0.721  1.00  1.00           N  
ATOM   1436  CA  MET A 183     181.795 119.821   2.162  1.00  1.00           C  
ATOM   1437  C   MET A 183     180.608 118.913   2.535  1.00  1.00           C  
ATOM   1438  O   MET A 183     180.725 118.040   3.391  1.00  1.00           O  
ATOM   1439  CB  MET A 183     181.695 121.200   2.812  1.00  1.00           C  
ATOM   1440  CG  MET A 183     183.043 121.936   2.915  1.00  1.00           C  
ATOM   1441  SD  MET A 183     182.891 123.554   3.768  1.00  1.00           S  
ATOM   1442  CE  MET A 183     181.951 124.482   2.596  1.00  1.00           C  
ATOM   1443  N   ARG A 184     179.496 119.081   1.826  1.00  1.00           N  
ATOM   1444  CA  ARG A 184     178.252 118.401   2.151  1.00  1.00           C  
ATOM   1445  C   ARG A 184     178.144 116.972   1.602  1.00  1.00           C  
ATOM   1446  O   ARG A 184     177.677 116.081   2.296  1.00  1.00           O  
ATOM   1447  CB  ARG A 184     177.088 119.233   1.630  1.00  1.00           C  
ATOM   1448  CG  ARG A 184     175.907 119.281   2.563  1.00  1.00           C  
ATOM   1449  CD  ARG A 184     174.758 120.043   1.956  1.00  1.00           C  
ATOM   1450  NE  ARG A 184     173.989 119.222   1.031  1.00  1.00           N  
ATOM   1451  CZ  ARG A 184     172.881 119.635   0.425  1.00  1.00           C  
ATOM   1452  NH1 ARG A 184     172.416 120.859   0.651  1.00  1.00           N  
ATOM   1453  NH2 ARG A 184     172.232 118.825  -0.405  1.00  1.00           N  
ATOM   1454  N   GLN A 185     178.561 116.763   0.358  1.00  0.96           N  
ATOM   1455  CA  GLN A 185     178.329 115.499  -0.321  1.00  0.96           C  
ATOM   1456  C   GLN A 185     179.531 114.564  -0.259  1.00  0.96           C  
ATOM   1457  O   GLN A 185     179.371 113.348  -0.311  1.00  0.96           O  
ATOM   1458  CB  GLN A 185     177.958 115.754  -1.775  1.00  0.96           C  
ATOM   1459  CG  GLN A 185     176.759 116.693  -1.972  1.00  0.96           C  
ATOM   1460  CD  GLN A 185     175.489 116.182  -1.301  1.00  0.96           C  
ATOM   1461  OE1 GLN A 185     175.264 114.970  -1.177  1.00  0.96           O  
ATOM   1462  NE2 GLN A 185     174.643 117.112  -0.868  1.00  0.96           N  
ATOM   1463  N   ILE A 186     180.729 115.132  -0.134  1.00  0.56           N  
ATOM   1464  CA  ILE A 186     181.959 114.363  -0.301  1.00  0.56           C  
ATOM   1465  C   ILE A 186     182.848 114.265   0.950  1.00  0.56           C  
ATOM   1466  O   ILE A 186     183.401 113.199   1.232  1.00  0.56           O  
ATOM   1467  CB  ILE A 186     182.814 114.932  -1.473  1.00  0.56           C  
ATOM   1468  CG1 ILE A 186     182.029 114.938  -2.785  1.00  0.56           C  
ATOM   1469  CG2 ILE A 186     184.112 114.170  -1.630  1.00  0.56           C  
ATOM   1470  CD1 ILE A 186     181.631 113.564  -3.295  1.00  0.56           C  
ATOM   1471  N   SER A 187     182.995 115.363   1.688  1.00  0.85           N  
ATOM   1472  CA  SER A 187     184.045 115.439   2.707  1.00  0.85           C  
ATOM   1473  C   SER A 187     183.965 114.338   3.761  1.00  0.85           C  
ATOM   1474  O   SER A 187     184.994 113.889   4.223  1.00  0.85           O  
ATOM   1475  CB  SER A 187     184.120 116.825   3.390  1.00  0.85           C  
ATOM   1476  OG  SER A 187     182.996 117.071   4.234  1.00  0.85           O  
ATOM   1477  N   ARG A 188     182.762 113.871   4.091  1.00  1.00           N  
ATOM   1478  CA  ARG A 188     182.592 112.854   5.137  1.00  1.00           C  
ATOM   1479  C   ARG A 188     182.695 111.412   4.649  1.00  1.00           C  
ATOM   1480  O   ARG A 188     182.536 110.482   5.443  1.00  1.00           O  
ATOM   1481  CB  ARG A 188     181.242 113.006   5.850  1.00  1.00           C  
ATOM   1482  CG  ARG A 188     181.130 114.205   6.793  1.00  1.00           C  
ATOM   1483  CD  ARG A 188     179.866 114.154   7.647  1.00  1.00           C  
ATOM   1484  NE  ARG A 188     178.667 114.362   6.838  1.00  1.00           N  
ATOM   1485  CZ  ARG A 188     177.700 113.460   6.674  1.00  1.00           C  
ATOM   1486  NH1 ARG A 188     177.757 112.289   7.288  1.00  1.00           N  
ATOM   1487  NH2 ARG A 188     176.658 113.741   5.903  1.00  1.00           N  
ATOM   1488  N   ALA A 189     182.946 111.202   3.362  1.00  0.16           N  
ATOM   1489  CA  ALA A 189     182.972 109.831   2.830  1.00  0.16           C  
ATOM   1490  C   ALA A 189     184.310 109.195   3.176  1.00  0.16           C  
ATOM   1491  O   ALA A 189     185.375 109.734   2.839  1.00  0.16           O  
ATOM   1492  CB  ALA A 189     182.771 109.837   1.334  1.00  0.16           C  
ATOM   1493  N   ARG A 190     184.267 108.057   3.862  1.00  0.02           N  
ATOM   1494  CA  ARG A 190     185.500 107.441   4.357  1.00  0.02           C  
ATOM   1495  C   ARG A 190     186.168 106.488   3.394  1.00  0.02           C  
ATOM   1496  O   ARG A 190     185.512 105.852   2.567  1.00  0.02           O  
ATOM   1497  CB  ARG A 190     185.226 106.662   5.627  1.00  0.02           C  
ATOM   1498  CG  ARG A 190     184.725 107.512   6.804  1.00  0.02           C  
ATOM   1499  CD  ARG A 190     184.110 106.589   7.839  1.00  0.02           C  
ATOM   1500  NE  ARG A 190     182.863 106.025   7.346  1.00  0.02           N  
ATOM   1501  CZ  ARG A 190     182.166 105.068   7.965  1.00  0.02           C  
ATOM   1502  NH1 ARG A 190     182.587 104.545   9.124  1.00  0.02           N  
ATOM   1503  NH2 ARG A 190     181.037 104.635   7.414  1.00  0.02           N  
ATOM   1504  N   THR A 191     187.491 106.377   3.539  1.00  0.12           N  
ATOM   1505  CA  THR A 191     188.263 105.327   2.912  1.00  0.12           C  
ATOM   1506  C   THR A 191     187.784 103.947   3.347  1.00  0.12           C  
ATOM   1507  O   THR A 191     187.014 103.798   4.304  1.00  0.12           O  
ATOM   1508  CB  THR A 191     189.743 105.473   3.225  1.00  0.12           C  
ATOM   1509  OG1 THR A 191     190.477 104.583   2.371  1.00  0.12           O  
ATOM   1510  CG2 THR A 191     190.041 105.166   4.691  1.00  0.12           C  
ATOM   1511  N   PHE A 192     188.212 102.923   2.634  1.00  0.12           N  
ATOM   1512  CA  PHE A 192     187.659 101.612   2.891  1.00  0.12           C  
ATOM   1513  C   PHE A 192     188.673 100.547   2.560  1.00  0.12           C  
ATOM   1514  O   PHE A 192     189.545 100.749   1.701  1.00  0.12           O  
ATOM   1515  CB  PHE A 192     186.400 101.386   2.058  1.00  0.12           C  
ATOM   1516  CG  PHE A 192     186.590 101.656   0.588  1.00  0.12           C  
ATOM   1517  CD1 PHE A 192     187.030 100.661  -0.270  1.00  0.12           C  
ATOM   1518  CD2 PHE A 192     186.322 102.908   0.059  1.00  0.12           C  
ATOM   1519  CE1 PHE A 192     187.206 100.914  -1.636  1.00  0.12           C  
ATOM   1520  CE2 PHE A 192     186.499 103.162  -1.294  1.00  0.12           C  
ATOM   1521  CZ  PHE A 192     186.939 102.156  -2.138  1.00  0.12           C  
ATOM   1522  N   GLY A 193     188.563  99.406   3.227  1.00  0.27           N  
ATOM   1523  CA  GLY A 193     189.491  98.339   2.949  1.00  0.27           C  
ATOM   1524  C   GLY A 193     188.900  96.990   3.279  1.00  0.27           C  
ATOM   1525  O   GLY A 193     187.824  96.893   3.867  1.00  0.27           O  
ATOM   1526  N   PHE A 194     189.646  95.956   2.913  1.00  0.82           N  
ATOM   1527  CA  PHE A 194     189.243  94.569   3.050  1.00  0.82           C  
ATOM   1528  C   PHE A 194     189.920  94.002   4.310  1.00  0.82           C  
ATOM   1529  O   PHE A 194     191.136  94.074   4.433  1.00  0.82           O  
ATOM   1530  CB  PHE A 194     189.755  93.840   1.804  1.00  0.82           C  
ATOM   1531  CG  PHE A 194     189.284  92.445   1.676  1.00  0.82           C  
ATOM   1532  CD1 PHE A 194     187.962  92.175   1.414  1.00  0.82           C  
ATOM   1533  CD2 PHE A 194     190.180  91.386   1.751  1.00  0.82           C  
ATOM   1534  CE1 PHE A 194     187.529  90.879   1.270  1.00  0.82           C  
ATOM   1535  CE2 PHE A 194     189.753  90.083   1.593  1.00  0.82           C  
ATOM   1536  CZ  PHE A 194     188.426  89.828   1.360  1.00  0.82           C  
ATOM   1537  N   MET A 195     189.133  93.426   5.220  1.00  0.95           N  
ATOM   1538  CA  MET A 195     189.630  93.029   6.531  1.00  0.95           C  
ATOM   1539  C   MET A 195     190.812  92.056   6.515  1.00  0.95           C  
ATOM   1540  O   MET A 195     191.765  92.210   7.283  1.00  0.95           O  
ATOM   1541  CB  MET A 195     188.489  92.421   7.346  1.00  0.95           C  
ATOM   1542  CG  MET A 195     188.866  91.965   8.753  1.00  0.95           C  
ATOM   1543  SD  MET A 195     189.754  93.244   9.682  1.00  0.95           S  
ATOM   1544  CE  MET A 195     188.539  93.718  10.897  1.00  0.95           C  
ATOM   1545  N   ARG A 196     190.738  91.053   5.656  1.00  1.00           N  
ATOM   1546  CA  ARG A 196     191.800  90.065   5.562  1.00  1.00           C  
ATOM   1547  C   ARG A 196     193.118  90.710   5.116  1.00  1.00           C  
ATOM   1548  O   ARG A 196     194.191  90.345   5.607  1.00  1.00           O  
ATOM   1549  CB  ARG A 196     191.393  88.957   4.606  1.00  1.00           C  
ATOM   1550  CG  ARG A 196     192.393  87.827   4.503  1.00  1.00           C  
ATOM   1551  CD  ARG A 196     192.682  87.251   5.870  1.00  1.00           C  
ATOM   1552  NE  ARG A 196     193.713  86.217   5.836  1.00  1.00           N  
ATOM   1553  CZ  ARG A 196     195.007  86.455   6.038  1.00  1.00           C  
ATOM   1554  NH1 ARG A 196     195.422  87.693   6.278  1.00  1.00           N  
ATOM   1555  NH2 ARG A 196     195.885  85.462   6.003  1.00  1.00           N  
ATOM   1556  N   ASP A 197     193.038  91.676   4.207  1.00  1.00           N  
ATOM   1557  CA  ASP A 197     194.240  92.385   3.771  1.00  1.00           C  
ATOM   1558  C   ASP A 197     194.837  93.221   4.905  1.00  1.00           C  
ATOM   1559  O   ASP A 197     196.050  93.190   5.145  1.00  1.00           O  
ATOM   1560  CB  ASP A 197     193.942  93.255   2.567  1.00  1.00           C  
ATOM   1561  CG  ASP A 197     193.658  92.436   1.323  1.00  1.00           C  
ATOM   1562  OD1 ASP A 197     194.055  91.247   1.273  1.00  1.00           O  
ATOM   1563  OD2 ASP A 197     193.057  92.984   0.388  1.00  1.00           O  
ATOM   1564  N   ILE A 198     193.981  93.970   5.601  1.00  0.79           N  
ATOM   1565  CA  ILE A 198     194.416  94.724   6.769  1.00  0.79           C  
ATOM   1566  C   ILE A 198     195.038  93.801   7.826  1.00  0.79           C  
ATOM   1567  O   ILE A 198     196.119  94.078   8.340  1.00  0.79           O  
ATOM   1568  CB  ILE A 198     193.262  95.510   7.378  1.00  0.79           C  
ATOM   1569  CG1 ILE A 198     192.806  96.574   6.385  1.00  0.79           C  
ATOM   1570  CG2 ILE A 198     193.693  96.139   8.683  1.00  0.79           C  
ATOM   1571  CD1 ILE A 198     191.356  96.999   6.531  1.00  0.79           C  
ATOM   1572  N   GLU A 199     194.352  92.705   8.140  1.00  0.95           N  
ATOM   1573  CA  GLU A 199     194.885  91.685   9.037  1.00  0.95           C  
ATOM   1574  C   GLU A 199     196.293  91.267   8.664  1.00  0.95           C  
ATOM   1575  O   GLU A 199     197.180  91.169   9.520  1.00  0.95           O  
ATOM   1576  CB  GLU A 199     194.013  90.441   8.991  1.00  0.95           C  
ATOM   1577  CG  GLU A 199     192.813  90.501   9.900  1.00  0.95           C  
ATOM   1578  CD  GLU A 199     192.108  89.157  10.021  1.00  0.95           C  
ATOM   1579  OE1 GLU A 199     192.471  88.208   9.284  1.00  0.95           O  
ATOM   1580  OE2 GLU A 199     191.196  89.055  10.865  1.00  0.95           O  
ATOM   1581  N   TYR A 200     196.475  90.986   7.381  1.00  1.00           N  
ATOM   1582  CA  TYR A 200     197.753  90.534   6.881  1.00  1.00           C  
ATOM   1583  C   TYR A 200     198.813  91.626   7.018  1.00  1.00           C  
ATOM   1584  O   TYR A 200     199.915  91.366   7.468  1.00  1.00           O  
ATOM   1585  CB  TYR A 200     197.647  90.081   5.425  1.00  1.00           C  
ATOM   1586  CG  TYR A 200     198.989  89.719   4.851  1.00  1.00           C  
ATOM   1587  CD1 TYR A 200     199.680  88.608   5.309  1.00  1.00           C  
ATOM   1588  CD2 TYR A 200     199.588  90.504   3.875  1.00  1.00           C  
ATOM   1589  CE1 TYR A 200     200.927  88.279   4.806  1.00  1.00           C  
ATOM   1590  CE2 TYR A 200     200.842  90.176   3.366  1.00  1.00           C  
ATOM   1591  CZ  TYR A 200     201.501  89.068   3.843  1.00  1.00           C  
ATOM   1592  OH  TYR A 200     202.739  88.729   3.362  1.00  1.00           O  
ATOM   1593  N   LEU A 201     198.477  92.843   6.625  1.00  0.95           N  
ATOM   1594  CA  LEU A 201     199.445  93.936   6.704  1.00  0.95           C  
ATOM   1595  C   LEU A 201     199.927  94.133   8.136  1.00  0.95           C  
ATOM   1596  O   LEU A 201     201.107  94.356   8.370  1.00  0.95           O  
ATOM   1597  CB  LEU A 201     198.860  95.227   6.151  1.00  0.95           C  
ATOM   1598  CG  LEU A 201     198.744  95.281   4.631  1.00  0.95           C  
ATOM   1599  CD1 LEU A 201     198.021  96.547   4.225  1.00  0.95           C  
ATOM   1600  CD2 LEU A 201     200.111  95.200   3.954  1.00  0.95           C  
ATOM   1601  N   GLN A 202     199.004  94.015   9.084  1.00  1.00           N  
ATOM   1602  CA  GLN A 202     199.322  94.198  10.492  1.00  1.00           C  
ATOM   1603  C   GLN A 202     200.155  93.062  11.064  1.00  1.00           C  
ATOM   1604  O   GLN A 202     200.855  93.258  12.039  1.00  1.00           O  
ATOM   1605  CB  GLN A 202     198.049  94.385  11.308  1.00  1.00           C  
ATOM   1606  CG  GLN A 202     197.356  95.691  11.007  1.00  1.00           C  
ATOM   1607  CD  GLN A 202     196.178  95.953  11.905  1.00  1.00           C  
ATOM   1608  OE1 GLN A 202     195.667  95.054  12.573  1.00  1.00           O  
ATOM   1609  NE2 GLN A 202     195.730  97.205  11.922  1.00  1.00           N  
ATOM   1610  N   SER A 203     200.078  91.882  10.464  1.00  1.00           N  
ATOM   1611  CA  SER A 203     200.866  90.742  10.927  1.00  1.00           C  
ATOM   1612  C   SER A 203     202.309  90.886  10.464  1.00  1.00           C  
ATOM   1613  O   SER A 203     203.166  90.088  10.825  1.00  1.00           O  
ATOM   1614  CB  SER A 203     200.293  89.427  10.397  1.00  1.00           C  
ATOM   1615  OG  SER A 203     200.463  89.330   8.991  1.00  1.00           O  
ATOM   1616  N   ARG A 204     202.566  91.906   9.655  1.00  0.95           N  
ATOM   1617  CA  ARG A 204     203.913  92.219   9.215  1.00  0.95           C  
ATOM   1618  C   ARG A 204     204.317  93.612   9.703  1.00  0.95           C  
ATOM   1619  O   ARG A 204     205.214  94.247   9.135  1.00  0.95           O  
ATOM   1620  CB  ARG A 204     203.996  92.181   7.698  1.00  0.95           C  
ATOM   1621  CG  ARG A 204     203.128  91.121   7.075  1.00  0.95           C  
ATOM   1622  CD  ARG A 204     203.857  90.483   5.932  1.00  0.95           C  
ATOM   1623  NE  ARG A 204     205.066  89.804   6.381  1.00  0.95           N  
ATOM   1624  CZ  ARG A 204     206.029  89.411   5.561  1.00  0.95           C  
ATOM   1625  NH1 ARG A 204     205.912  89.641   4.260  1.00  0.95           N  
ATOM   1626  NH2 ARG A 204     207.106  88.793   6.036  1.00  0.95           N  
ATOM   1627  N   GLY A 205     203.632  94.080  10.742  1.00  0.91           N  
ATOM   1628  CA  GLY A 205     203.918  95.360  11.351  1.00  0.91           C  
ATOM   1629  C   GLY A 205     203.591  96.552  10.473  1.00  0.91           C  
ATOM   1630  O   GLY A 205     204.217  97.608  10.618  1.00  0.91           O  
ATOM   1631  N   LEU A 206     202.622  96.391   9.564  1.00  0.79           N  
ATOM   1632  CA  LEU A 206     202.182  97.497   8.714  1.00  0.79           C  
ATOM   1633  C   LEU A 206     200.746  97.895   9.039  1.00  0.79           C  
ATOM   1634  O   LEU A 206     200.038  97.164   9.735  1.00  0.79           O  
ATOM   1635  CB  LEU A 206     202.309  97.148   7.235  1.00  0.79           C  
ATOM   1636  CG  LEU A 206     203.709  96.741   6.758  1.00  0.79           C  
ATOM   1637  CD1 LEU A 206     203.670  96.118   5.370  1.00  0.79           C  
ATOM   1638  CD2 LEU A 206     204.656  97.928   6.780  1.00  0.79           C  
ATOM   1639  N   CYS A 207     200.338  99.070   8.562  1.00  0.53           N  
ATOM   1640  CA  CYS A 207     198.975  99.541   8.735  1.00  0.53           C  
ATOM   1641  C   CYS A 207     198.600  99.475  10.210  1.00  0.53           C  
ATOM   1642  O   CYS A 207     197.499  99.090  10.548  1.00  0.53           O  
ATOM   1643  CB  CYS A 207     198.032  98.665   7.890  1.00  0.53           C  
ATOM   1644  SG  CYS A 207     196.509  99.440   7.373  1.00  0.53           S  
ATOM   1645  N   LEU A 208     199.535  99.831  11.091  1.00  0.95           N  
ATOM   1646  CA  LEU A 208     199.329  99.619  12.528  1.00  0.95           C  
ATOM   1647  C   LEU A 208     198.299 100.579  13.156  1.00  0.95           C  
ATOM   1648  O   LEU A 208     197.825 100.344  14.270  1.00  0.95           O  
ATOM   1649  CB  LEU A 208     200.653  99.714  13.288  1.00  0.95           C  
ATOM   1650  CG  LEU A 208     201.703  98.667  12.923  1.00  0.95           C  
ATOM   1651  CD1 LEU A 208     203.048  99.041  13.515  1.00  0.95           C  
ATOM   1652  CD2 LEU A 208     201.281  97.301  13.411  1.00  0.95           C  
ATOM   1653  N   GLY A 209     197.975 101.655  12.445  1.00  0.72           N  
ATOM   1654  CA  GLY A 209     196.952 102.582  12.892  1.00  0.72           C  
ATOM   1655  C   GLY A 209     195.552 102.267  12.394  1.00  0.72           C  
ATOM   1656  O   GLY A 209     194.591 102.950  12.757  1.00  0.72           O  
ATOM   1657  N   GLY A 210     195.426 101.251  11.552  1.00  0.01           N  
ATOM   1658  CA  GLY A 210     194.117 100.830  11.086  1.00  0.01           C  
ATOM   1659  C   GLY A 210     193.186 100.475  12.235  1.00  0.01           C  
ATOM   1660  O   GLY A 210     193.598  99.821  13.217  1.00  0.01           O  
ATOM   1661  N   SER A 211     191.943 100.948  12.130  1.00  0.71           N  
ATOM   1662  CA  SER A 211     190.871 100.562  13.031  1.00  0.71           C  
ATOM   1663  C   SER A 211     189.538 100.855  12.337  1.00  0.71           C  
ATOM   1664  O   SER A 211     189.511 101.430  11.248  1.00  0.71           O  
ATOM   1665  CB  SER A 211     190.946 101.315  14.362  1.00  0.71           C  
ATOM   1666  OG  SER A 211     190.682 102.689  14.208  1.00  0.71           O  
ATOM   1667  N   PHE A 212     188.442 100.446  12.962  1.00  1.00           N  
ATOM   1668  CA  PHE A 212     187.120 100.760  12.455  1.00  1.00           C  
ATOM   1669  C   PHE A 212     186.883 102.257  12.522  1.00  1.00           C  
ATOM   1670  O   PHE A 212     186.052 102.792  11.795  1.00  1.00           O  
ATOM   1671  CB  PHE A 212     186.055 100.028  13.259  1.00  1.00           C  
ATOM   1672  CG  PHE A 212     186.026  98.552  13.001  1.00  1.00           C  
ATOM   1673  CD1 PHE A 212     185.974  98.069  11.713  1.00  1.00           C  
ATOM   1674  CD2 PHE A 212     186.075  97.651  14.041  1.00  1.00           C  
ATOM   1675  CE1 PHE A 212     185.959  96.711  11.471  1.00  1.00           C  
ATOM   1676  CE2 PHE A 212     186.059  96.295  13.794  1.00  1.00           C  
ATOM   1677  CZ  PHE A 212     185.999  95.833  12.514  1.00  1.00           C  
ATOM   1678  N   ASP A 213     187.625 102.929  13.397  1.00  1.00           N  
ATOM   1679  CA  ASP A 213     187.491 104.368  13.558  1.00  1.00           C  
ATOM   1680  C   ASP A 213     188.137 105.170  12.419  1.00  1.00           C  
ATOM   1681  O   ASP A 213     187.942 106.379  12.317  1.00  1.00           O  
ATOM   1682  CB  ASP A 213     188.058 104.800  14.903  1.00  1.00           C  
ATOM   1683  CG  ASP A 213     187.217 104.294  16.086  1.00  1.00           C  
ATOM   1684  OD1 ASP A 213     186.091 103.799  15.869  1.00  1.00           O  
ATOM   1685  OD2 ASP A 213     187.683 104.408  17.236  1.00  1.00           O  
ATOM   1686  N   CYS A 214     188.881 104.514  11.542  1.00  0.91           N  
ATOM   1687  CA  CYS A 214     189.537 105.253  10.474  1.00  0.91           C  
ATOM   1688  C   CYS A 214     189.215 104.739   9.080  1.00  0.91           C  
ATOM   1689  O   CYS A 214     189.764 105.242   8.101  1.00  0.91           O  
ATOM   1690  CB  CYS A 214     191.050 105.277  10.700  1.00  0.91           C  
ATOM   1691  SG  CYS A 214     191.956 103.848  10.073  1.00  0.91           S  
ATOM   1692  N   ALA A 215     188.315 103.762   8.974  1.00  0.15           N  
ATOM   1693  CA  ALA A 215     187.965 103.198   7.672  1.00  0.15           C  
ATOM   1694  C   ALA A 215     186.683 102.374   7.713  1.00  0.15           C  
ATOM   1695  O   ALA A 215     186.320 101.826   8.746  1.00  0.15           O  
ATOM   1696  CB  ALA A 215     189.076 102.329   7.166  1.00  0.15           C  
ATOM   1697  N   ILE A 216     185.998 102.308   6.579  1.00  0.49           N  
ATOM   1698  CA  ILE A 216     184.999 101.266   6.387  1.00  0.49           C  
ATOM   1699  C   ILE A 216     185.772  99.955   6.142  1.00  0.49           C  
ATOM   1700  O   ILE A 216     186.657  99.884   5.268  1.00  0.49           O  
ATOM   1701  CB  ILE A 216     184.129 101.546   5.170  1.00  0.49           C  
ATOM   1702  CG1 ILE A 216     183.393 102.859   5.327  1.00  0.49           C  
ATOM   1703  CG2 ILE A 216     183.123 100.415   4.933  1.00  0.49           C  
ATOM   1704  CD1 ILE A 216     183.000 103.449   4.018  1.00  0.49           C  
ATOM   1705  N   VAL A 217     185.447  98.918   6.911  1.00  0.33           N  
ATOM   1706  CA  VAL A 217     186.089  97.624   6.712  1.00  0.33           C  
ATOM   1707  C   VAL A 217     185.043  96.590   6.333  1.00  0.33           C  
ATOM   1708  O   VAL A 217     184.039  96.456   7.035  1.00  0.33           O  
ATOM   1709  CB  VAL A 217     186.813  97.213   7.978  1.00  0.33           C  
ATOM   1710  CG1 VAL A 217     187.523  95.897   7.796  1.00  0.33           C  
ATOM   1711  CG2 VAL A 217     187.834  98.296   8.345  1.00  0.33           C  
ATOM   1712  N   VAL A 218     185.254  95.887   5.216  1.00  0.52           N  
ATOM   1713  CA  VAL A 218     184.352  94.800   4.818  1.00  0.52           C  
ATOM   1714  C   VAL A 218     185.077  93.465   4.847  1.00  0.52           C  
ATOM   1715  O   VAL A 218     186.299  93.420   4.662  1.00  0.52           O  
ATOM   1716  CB  VAL A 218     183.780  94.978   3.399  1.00  0.52           C  
ATOM   1717  CG1 VAL A 218     182.991  96.258   3.304  1.00  0.52           C  
ATOM   1718  CG2 VAL A 218     184.892  94.970   2.351  1.00  0.52           C  
ATOM   1719  N   ASP A 219     184.346  92.379   5.089  1.00  0.46           N  
ATOM   1720  CA  ASP A 219     184.922  91.067   4.834  1.00  0.46           C  
ATOM   1721  C   ASP A 219     184.475  90.653   3.431  1.00  0.46           C  
ATOM   1722  O   ASP A 219     184.241  91.529   2.594  1.00  0.46           O  
ATOM   1723  CB  ASP A 219     184.561  90.045   5.912  1.00  0.46           C  
ATOM   1724  CG  ASP A 219     183.062  89.878   6.101  1.00  0.46           C  
ATOM   1725  OD1 ASP A 219     182.288  90.254   5.196  1.00  0.46           O  
ATOM   1726  OD2 ASP A 219     182.666  89.341   7.157  1.00  0.46           O  
ATOM   1727  N   ASP A 220     184.339  89.360   3.158  1.00  1.00           N  
ATOM   1728  CA  ASP A 220     183.895  88.939   1.839  1.00  1.00           C  
ATOM   1729  C   ASP A 220     182.427  89.311   1.583  1.00  1.00           C  
ATOM   1730  O   ASP A 220     181.994  89.393   0.428  1.00  1.00           O  
ATOM   1731  CB  ASP A 220     184.047  87.428   1.640  1.00  1.00           C  
ATOM   1732  CG  ASP A 220     185.465  86.942   1.822  1.00  1.00           C  
ATOM   1733  OD1 ASP A 220     186.313  87.225   0.964  1.00  1.00           O  
ATOM   1734  OD2 ASP A 220     185.726  86.228   2.807  1.00  1.00           O  
ATOM   1735  N   TYR A 221     181.668  89.527   2.650  1.00  1.00           N  
ATOM   1736  CA  TYR A 221     180.211  89.581   2.515  1.00  1.00           C  
ATOM   1737  C   TYR A 221     179.557  90.912   2.893  1.00  1.00           C  
ATOM   1738  O   TYR A 221     178.551  91.299   2.288  1.00  1.00           O  
ATOM   1739  CB  TYR A 221     179.593  88.447   3.305  1.00  1.00           C  
ATOM   1740  CG  TYR A 221     180.186  87.122   2.890  1.00  1.00           C  
ATOM   1741  CD1 TYR A 221     179.917  86.587   1.643  1.00  1.00           C  
ATOM   1742  CD2 TYR A 221     181.035  86.422   3.736  1.00  1.00           C  
ATOM   1743  CE1 TYR A 221     180.476  85.356   1.241  1.00  1.00           C  
ATOM   1744  CE2 TYR A 221     181.596  85.220   3.349  1.00  1.00           C  
ATOM   1745  CZ  TYR A 221     181.314  84.689   2.107  1.00  1.00           C  
ATOM   1746  OH  TYR A 221     181.888  83.497   1.757  1.00  1.00           O  
ATOM   1747  N   ARG A 222     180.123  91.627   3.858  1.00  1.00           N  
ATOM   1748  CA  ARG A 222     179.429  92.804   4.370  1.00  1.00           C  
ATOM   1749  C   ARG A 222     180.348  93.816   5.026  1.00  1.00           C  
ATOM   1750  O   ARG A 222     181.516  93.541   5.295  1.00  1.00           O  
ATOM   1751  CB  ARG A 222     178.363  92.377   5.384  1.00  1.00           C  
ATOM   1752  CG  ARG A 222     178.947  91.607   6.559  1.00  1.00           C  
ATOM   1753  CD  ARG A 222     177.877  90.944   7.422  1.00  1.00           C  
ATOM   1754  NE  ARG A 222     176.887  90.212   6.633  1.00  1.00           N  
ATOM   1755  CZ  ARG A 222     176.946  88.906   6.372  1.00  1.00           C  
ATOM   1756  NH1 ARG A 222     177.953  88.166   6.830  1.00  1.00           N  
ATOM   1757  NH2 ARG A 222     175.994  88.334   5.645  1.00  1.00           N  
ATOM   1758  N   VAL A 223     179.785  94.987   5.303  1.00  0.89           N  
ATOM   1759  CA  VAL A 223     180.457  96.019   6.062  1.00  0.89           C  
ATOM   1760  C   VAL A 223     180.487  95.597   7.536  1.00  0.89           C  
ATOM   1761  O   VAL A 223     179.468  95.225   8.080  1.00  0.89           O  
ATOM   1762  CB  VAL A 223     179.659  97.319   5.934  1.00  0.89           C  
ATOM   1763  CG1 VAL A 223     180.224  98.400   6.828  1.00  0.89           C  
ATOM   1764  CG2 VAL A 223     179.594  97.771   4.468  1.00  0.89           C  
ATOM   1765  N   LEU A 224     181.649  95.663   8.173  1.00  1.00           N  
ATOM   1766  CA  LEU A 224     181.786  95.238   9.562  1.00  1.00           C  
ATOM   1767  C   LEU A 224     181.586  96.351  10.592  1.00  1.00           C  
ATOM   1768  O   LEU A 224     181.287  96.054  11.756  1.00  1.00           O  
ATOM   1769  CB  LEU A 224     183.159  94.580   9.788  1.00  1.00           C  
ATOM   1770  CG  LEU A 224     183.455  93.378   8.897  1.00  1.00           C  
ATOM   1771  CD1 LEU A 224     184.893  92.895   9.113  1.00  1.00           C  
ATOM   1772  CD2 LEU A 224     182.456  92.251   9.157  1.00  1.00           C  
ATOM   1773  N   ASN A 225     181.781  97.617  10.190  1.00  0.88           N  
ATOM   1774  CA  ASN A 225     181.548  98.738  11.094  1.00  0.88           C  
ATOM   1775  C   ASN A 225     180.110  98.654  11.659  1.00  0.88           C  
ATOM   1776  O   ASN A 225     179.163  98.510  10.893  1.00  0.88           O  
ATOM   1777  CB  ASN A 225     181.733 100.080  10.362  1.00  0.88           C  
ATOM   1778  CG  ASN A 225     183.090 100.193   9.675  1.00  0.88           C  
ATOM   1779  OD1 ASN A 225     183.373  99.465   8.707  1.00  0.88           O  
ATOM   1780  ND2 ASN A 225     183.946 101.110  10.172  1.00  0.88           N  
ATOM   1781  N   GLU A 226     179.947  98.743  12.980  1.00  1.00           N  
ATOM   1782  CA  GLU A 226     178.628  98.530  13.577  1.00  1.00           C  
ATOM   1783  C   GLU A 226     177.595  99.592  13.185  1.00  1.00           C  
ATOM   1784  O   GLU A 226     176.420  99.292  13.093  1.00  1.00           O  
ATOM   1785  CB  GLU A 226     178.698  98.399  15.097  1.00  1.00           C  
ATOM   1786  CG  GLU A 226     179.361  99.576  15.803  1.00  1.00           C  
ATOM   1787  CD  GLU A 226     179.146  99.570  17.320  1.00  1.00           C  
ATOM   1788  OE1 GLU A 226     178.676  98.550  17.874  1.00  1.00           O  
ATOM   1789  OE2 GLU A 226     179.449 100.594  17.962  1.00  1.00           O  
ATOM   1790  N   ASP A 227     178.036 100.820  12.940  1.00  1.00           N  
ATOM   1791  CA  ASP A 227     177.119 101.851  12.487  1.00  1.00           C  
ATOM   1792  C   ASP A 227     176.837 101.835  10.979  1.00  1.00           C  
ATOM   1793  O   ASP A 227     176.012 102.598  10.498  1.00  1.00           O  
ATOM   1794  CB  ASP A 227     177.619 103.221  12.931  1.00  1.00           C  
ATOM   1795  CG  ASP A 227     177.464 103.415  14.421  1.00  1.00           C  
ATOM   1796  OD1 ASP A 227     176.386 103.068  14.926  1.00  1.00           O  
ATOM   1797  OD2 ASP A 227     178.417 103.883  15.083  1.00  1.00           O  
ATOM   1798  N   GLY A 228     177.515 100.964  10.241  1.00  1.00           N  
ATOM   1799  CA  GLY A 228     177.320 100.893   8.807  1.00  1.00           C  
ATOM   1800  C   GLY A 228     177.864 102.097   8.047  1.00  1.00           C  
ATOM   1801  O   GLY A 228     178.875 102.700   8.443  1.00  1.00           O  
ATOM   1802  N   LEU A 229     177.178 102.457   6.964  1.00  0.91           N  
ATOM   1803  CA  LEU A 229     177.662 103.490   6.050  1.00  0.91           C  
ATOM   1804  C   LEU A 229     177.032 104.861   6.302  1.00  0.91           C  
ATOM   1805  O   LEU A 229     175.905 104.948   6.748  1.00  0.91           O  
ATOM   1806  CB  LEU A 229     177.406 103.066   4.607  1.00  0.91           C  
ATOM   1807  CG  LEU A 229     178.025 101.715   4.253  1.00  0.91           C  
ATOM   1808  CD1 LEU A 229     177.526 101.224   2.901  1.00  0.91           C  
ATOM   1809  CD2 LEU A 229     179.541 101.816   4.286  1.00  0.91           C  
ATOM   1810  N   ARG A 230     177.781 105.919   5.990  1.00  0.96           N  
ATOM   1811  CA  ARG A 230     177.299 107.282   6.153  1.00  0.96           C  
ATOM   1812  C   ARG A 230     176.439 107.686   4.957  1.00  0.96           C  
ATOM   1813  O   ARG A 230     175.609 108.599   5.062  1.00  0.96           O  
ATOM   1814  CB  ARG A 230     178.470 108.261   6.296  1.00  0.96           C  
ATOM   1815  CG  ARG A 230     179.374 107.983   7.502  1.00  0.96           C  
ATOM   1816  CD  ARG A 230     180.572 108.958   7.575  1.00  0.96           C  
ATOM   1817  NE  ARG A 230     181.294 108.839   8.843  1.00  0.96           N  
ATOM   1818  CZ  ARG A 230     182.404 109.503   9.152  1.00  0.96           C  
ATOM   1819  NH1 ARG A 230     182.953 110.332   8.283  1.00  0.96           N  
ATOM   1820  NH2 ARG A 230     182.968 109.342  10.347  1.00  0.96           N  
ATOM   1821  N   PHE A 231     176.665 107.025   3.821  1.00  1.00           N  
ATOM   1822  CA  PHE A 231     175.865 107.213   2.609  1.00  1.00           C  
ATOM   1823  C   PHE A 231     175.749 105.829   1.986  1.00  1.00           C  
ATOM   1824  O   PHE A 231     176.629 105.003   2.188  1.00  1.00           O  
ATOM   1825  CB  PHE A 231     176.581 108.120   1.596  1.00  1.00           C  
ATOM   1826  CG  PHE A 231     177.069 109.427   2.163  1.00  1.00           C  
ATOM   1827  CD1 PHE A 231     176.229 110.522   2.222  1.00  1.00           C  
ATOM   1828  CD2 PHE A 231     178.364 109.558   2.620  1.00  1.00           C  
ATOM   1829  CE1 PHE A 231     176.680 111.724   2.743  1.00  1.00           C  
ATOM   1830  CE2 PHE A 231     178.813 110.751   3.138  1.00  1.00           C  
ATOM   1831  CZ  PHE A 231     177.978 111.834   3.201  1.00  1.00           C  
ATOM   1832  N   GLU A 232     174.703 105.591   1.204  1.00  1.00           N  
ATOM   1833  CA  GLU A 232     174.539 104.299   0.547  1.00  1.00           C  
ATOM   1834  C   GLU A 232     175.642 104.083  -0.486  1.00  1.00           C  
ATOM   1835  O   GLU A 232     176.090 102.962  -0.723  1.00  1.00           O  
ATOM   1836  CB  GLU A 232     173.162 104.205  -0.111  1.00  1.00           C  
ATOM   1837  CG  GLU A 232     172.007 104.497   0.846  1.00  1.00           C  
ATOM   1838  CD  GLU A 232     170.627 104.189   0.261  1.00  1.00           C  
ATOM   1839  OE1 GLU A 232     170.430 104.356  -0.961  1.00  1.00           O  
ATOM   1840  OE2 GLU A 232     169.743 103.780   1.037  1.00  1.00           O  
ATOM   1841  N   ASP A 233     176.100 105.172  -1.080  1.00  0.87           N  
ATOM   1842  CA  ASP A 233     177.164 105.087  -2.057  1.00  0.87           C  
ATOM   1843  C   ASP A 233     178.450 105.710  -1.515  1.00  0.87           C  
ATOM   1844  O   ASP A 233     179.184 106.377  -2.258  1.00  0.87           O  
ATOM   1845  CB  ASP A 233     176.733 105.746  -3.381  1.00  0.87           C  
ATOM   1846  CG  ASP A 233     176.202 107.157  -3.197  1.00  0.87           C  
ATOM   1847  OD1 ASP A 233     175.945 107.586  -2.053  1.00  0.87           O  
ATOM   1848  OD2 ASP A 233     176.031 107.846  -4.216  1.00  0.87           O  
ATOM   1849  N   GLU A 234     178.739 105.470  -0.228  1.00  0.16           N  
ATOM   1850  CA  GLU A 234     179.925 106.048   0.409  1.00  0.16           C  
ATOM   1851  C   GLU A 234     181.240 105.690  -0.319  1.00  0.16           C  
ATOM   1852  O   GLU A 234     182.163 106.515  -0.377  1.00  0.16           O  
ATOM   1853  CB  GLU A 234     180.013 105.644   1.889  1.00  0.16           C  
ATOM   1854  CG  GLU A 234     181.174 106.325   2.641  1.00  0.16           C  
ATOM   1855  CD  GLU A 234     181.073 106.291   4.188  1.00  0.16           C  
ATOM   1856  OE1 GLU A 234     180.178 105.618   4.768  1.00  0.16           O  
ATOM   1857  OE2 GLU A 234     181.903 106.983   4.818  1.00  0.16           O  
ATOM   1858  N   PHE A 235     181.323 104.470  -0.860  1.00  0.60           N  
ATOM   1859  CA  PHE A 235     182.541 103.977  -1.489  1.00  0.60           C  
ATOM   1860  C   PHE A 235     182.940 104.858  -2.676  1.00  0.60           C  
ATOM   1861  O   PHE A 235     184.075 105.318  -2.763  1.00  0.60           O  
ATOM   1862  CB  PHE A 235     182.377 102.525  -1.937  1.00  0.60           C  
ATOM   1863  CG  PHE A 235     182.183 101.543  -0.791  1.00  0.60           C  
ATOM   1864  CD1 PHE A 235     183.268 100.960  -0.169  1.00  0.60           C  
ATOM   1865  CD2 PHE A 235     180.910 101.185  -0.366  1.00  0.60           C  
ATOM   1866  CE1 PHE A 235     183.092 100.049   0.879  1.00  0.60           C  
ATOM   1867  CE2 PHE A 235     180.734 100.275   0.675  1.00  0.60           C  
ATOM   1868  CZ  PHE A 235     181.825  99.708   1.293  1.00  0.60           C  
ATOM   1869  N   VAL A 236     181.991 105.115  -3.561  1.00  0.52           N  
ATOM   1870  CA  VAL A 236     182.277 105.902  -4.751  1.00  0.52           C  
ATOM   1871  C   VAL A 236     182.437 107.389  -4.427  1.00  0.52           C  
ATOM   1872  O   VAL A 236     183.254 108.072  -5.054  1.00  0.52           O  
ATOM   1873  CB  VAL A 236     181.232 105.652  -5.866  1.00  0.52           C  
ATOM   1874  CG1 VAL A 236     179.844 106.013  -5.416  1.00  0.52           C  
ATOM   1875  CG2 VAL A 236     181.597 106.392  -7.136  1.00  0.52           C  
ATOM   1876  N   ARG A 237     181.684 107.887  -3.448  1.00  0.90           N  
ATOM   1877  CA  ARG A 237     181.914 109.247  -2.975  1.00  0.90           C  
ATOM   1878  C   ARG A 237     183.354 109.381  -2.476  1.00  0.90           C  
ATOM   1879  O   ARG A 237     184.018 110.374  -2.782  1.00  0.90           O  
ATOM   1880  CB  ARG A 237     180.943 109.607  -1.869  1.00  0.90           C  
ATOM   1881  CG  ARG A 237     179.501 109.843  -2.337  1.00  0.90           C  
ATOM   1882  CD  ARG A 237     178.610 110.237  -1.177  1.00  0.90           C  
ATOM   1883  NE  ARG A 237     177.189 110.241  -1.525  1.00  0.90           N  
ATOM   1884  CZ  ARG A 237     176.382 111.281  -1.356  1.00  0.90           C  
ATOM   1885  NH1 ARG A 237     176.854 112.422  -0.854  1.00  0.90           N  
ATOM   1886  NH2 ARG A 237     175.092 111.195  -1.698  1.00  0.90           N  
ATOM   1887  N   HIS A 238     183.864 108.380  -1.753  1.00  0.37           N  
ATOM   1888  CA  HIS A 238     185.268 108.440  -1.344  1.00  0.37           C  
ATOM   1889  C   HIS A 238     186.268 108.440  -2.505  1.00  0.37           C  
ATOM   1890  O   HIS A 238     187.305 109.092  -2.426  1.00  0.37           O  
ATOM   1891  CB  HIS A 238     185.672 107.339  -0.371  1.00  0.37           C  
ATOM   1892  CG  HIS A 238     187.048 107.557   0.149  1.00  0.37           C  
ATOM   1893  ND1 HIS A 238     187.319 108.438   1.172  1.00  0.37           N  
ATOM   1894  CD2 HIS A 238     188.261 107.124  -0.305  1.00  0.37           C  
ATOM   1895  CE1 HIS A 238     188.627 108.492   1.373  1.00  0.37           C  
ATOM   1896  NE2 HIS A 238     189.219 107.708   0.479  1.00  0.37           N  
ATOM   1897  N   LYS A 239     185.982 107.686  -3.557  1.00  0.10           N  
ATOM   1898  CA  LYS A 239     186.846 107.683  -4.726  1.00  0.10           C  
ATOM   1899  C   LYS A 239     186.819 109.081  -5.380  1.00  0.10           C  
ATOM   1900  O   LYS A 239     187.801 109.514  -5.971  1.00  0.10           O  
ATOM   1901  CB  LYS A 239     186.374 106.644  -5.734  1.00  0.10           C  
ATOM   1902  CG  LYS A 239     186.512 105.223  -5.263  1.00  0.10           C  
ATOM   1903  CD  LYS A 239     187.961 104.848  -5.070  1.00  0.10           C  
ATOM   1904  CE  LYS A 239     188.664 104.727  -6.423  1.00  0.10           C  
ATOM   1905  NZ  LYS A 239     189.858 103.825  -6.428  1.00  0.10           N  
ATOM   1906  N   MET A 240     185.692 109.777  -5.269  1.00  0.79           N  
ATOM   1907  CA  MET A 240     185.612 111.117  -5.816  1.00  0.79           C  
ATOM   1908  C   MET A 240     186.449 112.084  -4.998  1.00  0.79           C  
ATOM   1909  O   MET A 240     187.153 112.934  -5.560  1.00  0.79           O  
ATOM   1910  CB  MET A 240     184.183 111.614  -5.883  1.00  0.79           C  
ATOM   1911  CG  MET A 240     184.140 112.968  -6.559  1.00  0.79           C  
ATOM   1912  SD  MET A 240     182.539 113.459  -7.119  1.00  0.79           S  
ATOM   1913  CE  MET A 240     182.202 112.209  -8.366  1.00  0.79           C  
ATOM   1914  N   LEU A 241     186.348 111.961  -3.673  1.00  0.64           N  
ATOM   1915  CA  LEU A 241     187.219 112.674  -2.749  1.00  0.64           C  
ATOM   1916  C   LEU A 241     188.688 112.471  -3.155  1.00  0.64           C  
ATOM   1917  O   LEU A 241     189.432 113.437  -3.263  1.00  0.64           O  
ATOM   1918  CB  LEU A 241     186.995 112.188  -1.319  1.00  0.64           C  
ATOM   1919  CG  LEU A 241     187.633 112.910  -0.125  1.00  0.64           C  
ATOM   1920  CD1 LEU A 241     186.908 112.554   1.172  1.00  0.64           C  
ATOM   1921  CD2 LEU A 241     189.127 112.574   0.039  1.00  0.64           C  
ATOM   1922  N   ASP A 242     189.085 111.225  -3.380  1.00  0.00           N  
ATOM   1923  CA  ASP A 242     190.469 110.888  -3.690  1.00  0.00           C  
ATOM   1924  C   ASP A 242     190.870 111.559  -5.030  1.00  0.00           C  
ATOM   1925  O   ASP A 242     191.975 112.056  -5.170  1.00  0.00           O  
ATOM   1926  CB  ASP A 242     190.667 109.345  -3.758  1.00  0.00           C  
ATOM   1927  CG  ASP A 242     190.852 108.682  -2.345  1.00  0.00           C  
ATOM   1928  OD1 ASP A 242     191.137 109.362  -1.351  1.00  0.00           O  
ATOM   1929  OD2 ASP A 242     190.719 107.452  -2.213  1.00  0.00           O  
ATOM   1930  N   ALA A 243     189.952 111.597  -5.997  1.00  0.40           N  
ATOM   1931  CA  ALA A 243     190.238 112.189  -7.312  1.00  0.40           C  
ATOM   1932  C   ALA A 243     190.477 113.705  -7.219  1.00  0.40           C  
ATOM   1933  O   ALA A 243     191.387 114.237  -7.873  1.00  0.40           O  
ATOM   1934  CB  ALA A 243     189.134 111.867  -8.313  1.00  0.40           C  
ATOM   1935  N   ILE A 244     189.666 114.389  -6.404  1.00  0.60           N  
ATOM   1936  CA  ILE A 244     189.858 115.812  -6.112  1.00  0.60           C  
ATOM   1937  C   ILE A 244     191.234 116.057  -5.475  1.00  0.60           C  
ATOM   1938  O   ILE A 244     191.943 116.988  -5.858  1.00  0.60           O  
ATOM   1939  CB  ILE A 244     188.705 116.348  -5.227  1.00  0.60           C  
ATOM   1940  CG1 ILE A 244     187.387 116.327  -6.013  1.00  0.60           C  
ATOM   1941  CG2 ILE A 244     189.002 117.740  -4.714  1.00  0.60           C  
ATOM   1942  CD1 ILE A 244     186.119 116.338  -5.168  1.00  0.60           C  
ATOM   1943  N   GLY A 245     191.624 115.222  -4.518  1.00  0.00           N  
ATOM   1944  CA  GLY A 245     192.938 115.348  -3.922  1.00  0.00           C  
ATOM   1945  C   GLY A 245     194.055 115.043  -4.920  1.00  0.00           C  
ATOM   1946  O   GLY A 245     195.075 115.713  -4.895  1.00  0.00           O  
ATOM   1947  N   ASP A 246     193.869 114.048  -5.781  1.00  0.00           N  
ATOM   1948  CA  ASP A 246     194.850 113.702  -6.819  1.00  0.00           C  
ATOM   1949  C   ASP A 246     195.066 114.875  -7.796  1.00  0.00           C  
ATOM   1950  O   ASP A 246     196.199 115.230  -8.118  1.00  0.00           O  
ATOM   1951  CB  ASP A 246     194.381 112.505  -7.636  1.00  0.00           C  
ATOM   1952  CG  ASP A 246     194.380 111.197  -6.850  1.00  0.00           C  
ATOM   1953  OD1 ASP A 246     195.264 110.999  -5.998  1.00  0.00           O  
ATOM   1954  OD2 ASP A 246     193.494 110.355  -7.105  1.00  0.00           O  
ATOM   1955  N   LEU A 247     193.964 115.460  -8.261  1.00  0.74           N  
ATOM   1956  CA  LEU A 247     194.028 116.528  -9.244  1.00  0.74           C  
ATOM   1957  C   LEU A 247     194.604 117.809  -8.656  1.00  0.74           C  
ATOM   1958  O   LEU A 247     195.268 118.569  -9.367  1.00  0.74           O  
ATOM   1959  CB  LEU A 247     192.655 116.790  -9.835  1.00  0.74           C  
ATOM   1960  CG  LEU A 247     192.062 115.611 -10.607  1.00  0.74           C  
ATOM   1961  CD1 LEU A 247     190.627 115.920 -11.043  1.00  0.74           C  
ATOM   1962  CD2 LEU A 247     192.945 115.231 -11.801  1.00  0.74           C  
ATOM   1963  N   PHE A 248     194.372 118.046  -7.363  1.00  0.95           N  
ATOM   1964  CA  PHE A 248     194.853 119.290  -6.757  1.00  0.95           C  
ATOM   1965  C   PHE A 248     196.353 119.226  -6.482  1.00  0.95           C  
ATOM   1966  O   PHE A 248     196.927 120.198  -5.998  1.00  0.95           O  
ATOM   1967  CB  PHE A 248     194.092 119.661  -5.479  1.00  0.95           C  
ATOM   1968  CG  PHE A 248     194.308 121.093  -5.039  1.00  0.95           C  
ATOM   1969  CD1 PHE A 248     193.920 122.140  -5.851  1.00  0.95           C  
ATOM   1970  CD2 PHE A 248     194.890 121.387  -3.820  1.00  0.95           C  
ATOM   1971  CE1 PHE A 248     194.123 123.455  -5.467  1.00  0.95           C  
ATOM   1972  CE2 PHE A 248     195.082 122.702  -3.424  1.00  0.95           C  
ATOM   1973  CZ  PHE A 248     194.698 123.735  -4.254  1.00  0.95           C  
ATOM   1974  N   MET A 249     196.982 118.092  -6.804  1.00  0.88           N  
ATOM   1975  CA  MET A 249     198.427 117.958  -6.669  1.00  0.88           C  
ATOM   1976  C   MET A 249     199.210 118.973  -7.514  1.00  0.88           C  
ATOM   1977  O   MET A 249     200.371 119.244  -7.224  1.00  0.88           O  
ATOM   1978  CB  MET A 249     198.881 116.559  -7.059  1.00  0.88           C  
ATOM   1979  CG  MET A 249     198.914 115.562  -5.932  1.00  0.88           C  
ATOM   1980  SD  MET A 249     199.839 116.188  -4.498  1.00  0.88           S  
ATOM   1981  CE  MET A 249     198.842 115.519  -3.207  1.00  0.88           C  
ATOM   1982  N   CYS A 250     198.597 119.509  -8.563  1.00  1.00           N  
ATOM   1983  CA  CYS A 250     199.259 120.508  -9.401  1.00  1.00           C  
ATOM   1984  C   CYS A 250     199.186 121.882  -8.751  1.00  1.00           C  
ATOM   1985  O   CYS A 250     199.799 122.831  -9.228  1.00  1.00           O  
ATOM   1986  CB  CYS A 250     198.609 120.570 -10.775  1.00  1.00           C  
ATOM   1987  SG  CYS A 250     196.985 121.332 -10.731  1.00  1.00           S  
ATOM   1988  N   GLY A 251     198.434 121.986  -7.658  1.00  0.85           N  
ATOM   1989  CA  GLY A 251     198.372 123.230  -6.913  1.00  0.85           C  
ATOM   1990  C   GLY A 251     197.393 124.247  -7.462  1.00  0.85           C  
ATOM   1991  O   GLY A 251     197.298 125.352  -6.936  1.00  0.85           O  
ATOM   1992  N   HIS A 252     196.661 123.883  -8.509  1.00  1.00           N  
ATOM   1993  CA  HIS A 252     195.698 124.796  -9.102  1.00  1.00           C  
ATOM   1994  C   HIS A 252     194.344 124.129  -9.317  1.00  1.00           C  
ATOM   1995  O   HIS A 252     194.273 122.930  -9.570  1.00  1.00           O  
ATOM   1996  CB  HIS A 252     196.217 125.341 -10.429  1.00  1.00           C  
ATOM   1997  CG  HIS A 252     197.473 126.137 -10.294  1.00  1.00           C  
ATOM   1998  ND1 HIS A 252     197.472 127.503 -10.090  1.00  1.00           N  
ATOM   1999  CD2 HIS A 252     198.773 125.758 -10.310  1.00  1.00           C  
ATOM   2000  CE1 HIS A 252     198.719 127.932 -10.000  1.00  1.00           C  
ATOM   2001  NE2 HIS A 252     199.526 126.893 -10.131  1.00  1.00           N  
ATOM   2002  N   ASN A 253     193.276 124.913  -9.187  1.00  1.00           N  
ATOM   2003  CA  ASN A 253     191.965 124.436  -9.579  1.00  1.00           C  
ATOM   2004  C   ASN A 253     191.913 124.377 -11.096  1.00  1.00           C  
ATOM   2005  O   ASN A 253     192.452 125.255 -11.781  1.00  1.00           O  
ATOM   2006  CB  ASN A 253     190.878 125.340  -9.032  1.00  1.00           C  
ATOM   2007  CG  ASN A 253     190.883 125.369  -7.531  1.00  1.00           C  
ATOM   2008  OD1 ASN A 253     191.226 126.384  -6.921  1.00  1.00           O  
ATOM   2009  ND2 ASN A 253     190.519 124.250  -6.916  1.00  1.00           N  
ATOM   2010  N   ILE A 254     191.292 123.319 -11.598  1.00  0.71           N  
ATOM   2011  CA  ILE A 254     191.234 123.035 -13.017  1.00  0.71           C  
ATOM   2012  C   ILE A 254     189.839 123.285 -13.551  1.00  0.71           C  
ATOM   2013  O   ILE A 254     188.858 122.790 -12.989  1.00  0.71           O  
ATOM   2014  CB  ILE A 254     191.525 121.563 -13.262  1.00  0.71           C  
ATOM   2015  CG1 ILE A 254     192.911 121.201 -12.734  1.00  0.71           C  
ATOM   2016  CG2 ILE A 254     191.372 121.225 -14.738  1.00  0.71           C  
ATOM   2017  CD1 ILE A 254     193.244 119.730 -12.845  1.00  0.71           C  
ATOM   2018  N   ILE A 255     189.752 124.036 -14.648  1.00  0.86           N  
ATOM   2019  CA  ILE A 255     188.473 124.304 -15.273  1.00  0.86           C  
ATOM   2020  C   ILE A 255     188.294 123.360 -16.456  1.00  0.86           C  
ATOM   2021  O   ILE A 255     188.934 123.534 -17.494  1.00  0.86           O  
ATOM   2022  CB  ILE A 255     188.387 125.748 -15.736  1.00  0.86           C  
ATOM   2023  CG1 ILE A 255     188.782 126.692 -14.604  1.00  0.86           C  
ATOM   2024  CG2 ILE A 255     186.989 126.053 -16.251  1.00  0.86           C  
ATOM   2025  CD1 ILE A 255     188.797 128.144 -15.010  1.00  0.86           C  
ATOM   2026  N   GLY A 256     187.452 122.347 -16.268  1.00  0.15           N  
ATOM   2027  CA  GLY A 256     187.242 121.308 -17.259  1.00  0.15           C  
ATOM   2028  C   GLY A 256     186.327 120.202 -16.731  1.00  0.15           C  
ATOM   2029  O   GLY A 256     185.824 120.280 -15.603  1.00  0.15           O  
ATOM   2030  N   ALA A 257     186.113 119.181 -17.561  1.00  0.96           N  
ATOM   2031  CA  ALA A 257     185.192 118.091 -17.268  1.00  0.96           C  
ATOM   2032  C   ALA A 257     185.977 116.819 -17.033  1.00  0.96           C  
ATOM   2033  O   ALA A 257     186.665 116.323 -17.940  1.00  0.96           O  
ATOM   2034  CB  ALA A 257     184.234 117.893 -18.425  1.00  0.96           C  
ATOM   2035  N   PHE A 258     185.890 116.293 -15.813  1.00  0.82           N  
ATOM   2036  CA  PHE A 258     186.659 115.108 -15.459  1.00  0.82           C  
ATOM   2037  C   PHE A 258     185.758 113.901 -15.545  1.00  0.82           C  
ATOM   2038  O   PHE A 258     184.699 113.876 -14.931  1.00  0.82           O  
ATOM   2039  CB  PHE A 258     187.213 115.221 -14.045  1.00  0.82           C  
ATOM   2040  CG  PHE A 258     187.905 113.971 -13.559  1.00  0.82           C  
ATOM   2041  CD1 PHE A 258     189.123 113.588 -14.085  1.00  0.82           C  
ATOM   2042  CD2 PHE A 258     187.352 113.197 -12.555  1.00  0.82           C  
ATOM   2043  CE1 PHE A 258     189.771 112.451 -13.624  1.00  0.82           C  
ATOM   2044  CE2 PHE A 258     187.999 112.053 -12.104  1.00  0.82           C  
ATOM   2045  CZ  PHE A 258     189.207 111.689 -12.641  1.00  0.82           C  
ATOM   2046  N   THR A 259     186.191 112.888 -16.278  1.00  0.95           N  
ATOM   2047  CA  THR A 259     185.464 111.641 -16.306  1.00  0.95           C  
ATOM   2048  C   THR A 259     186.438 110.479 -16.180  1.00  0.95           C  
ATOM   2049  O   THR A 259     187.520 110.495 -16.782  1.00  0.95           O  
ATOM   2050  CB  THR A 259     184.637 111.527 -17.596  1.00  0.95           C  
ATOM   2051  OG1 THR A 259     183.741 112.643 -17.675  1.00  0.95           O  
ATOM   2052  CG2 THR A 259     183.828 110.231 -17.616  1.00  0.95           C  
ATOM   2053  N   ALA A 260     186.057 109.479 -15.389  1.00  0.51           N  
ATOM   2054  CA  ALA A 260     186.912 108.315 -15.178  1.00  0.51           C  
ATOM   2055  C   ALA A 260     186.122 107.020 -14.960  1.00  0.51           C  
ATOM   2056  O   ALA A 260     185.064 107.018 -14.321  1.00  0.51           O  
ATOM   2057  CB  ALA A 260     187.847 108.558 -14.018  1.00  0.51           C  
ATOM   2058  N   TYR A 261     186.657 105.932 -15.505  1.00  0.93           N  
ATOM   2059  CA  TYR A 261     186.103 104.602 -15.317  1.00  0.93           C  
ATOM   2060  C   TYR A 261     187.144 103.705 -14.642  1.00  0.93           C  
ATOM   2061  O   TYR A 261     188.215 103.442 -15.201  1.00  0.93           O  
ATOM   2062  CB  TYR A 261     185.666 104.032 -16.667  1.00  0.93           C  
ATOM   2063  CG  TYR A 261     185.103 102.625 -16.638  1.00  0.93           C  
ATOM   2064  CD1 TYR A 261     183.865 102.355 -16.066  1.00  0.93           C  
ATOM   2065  CD2 TYR A 261     185.796 101.573 -17.209  1.00  0.93           C  
ATOM   2066  CE1 TYR A 261     183.348 101.068 -16.044  1.00  0.93           C  
ATOM   2067  CE2 TYR A 261     185.289 100.290 -17.197  1.00  0.93           C  
ATOM   2068  CZ  TYR A 261     184.068 100.036 -16.611  1.00  0.93           C  
ATOM   2069  OH  TYR A 261     183.570  98.745 -16.602  1.00  0.93           O  
ATOM   2070  N   LYS A 262     186.838 103.291 -13.420  1.00  0.77           N  
ATOM   2071  CA  LYS A 262     187.730 102.432 -12.661  1.00  0.77           C  
ATOM   2072  C   LYS A 262     189.099 103.083 -12.517  1.00  0.77           C  
ATOM   2073  O   LYS A 262     190.120 102.396 -12.543  1.00  0.77           O  
ATOM   2074  CB  LYS A 262     187.864 101.067 -13.340  1.00  0.77           C  
ATOM   2075  CG  LYS A 262     186.558 100.300 -13.455  1.00  0.77           C  
ATOM   2076  CD  LYS A 262     186.693  99.118 -14.400  1.00  0.77           C  
ATOM   2077  CE  LYS A 262     187.548  98.018 -13.790  1.00  0.77           C  
ATOM   2078  NZ  LYS A 262     187.054  96.663 -14.157  1.00  0.77           N  
ATOM   2079  N   SER A 263     189.127 104.404 -12.357  1.00  0.53           N  
ATOM   2080  CA  SER A 263     190.393 105.072 -12.137  1.00  0.53           C  
ATOM   2081  C   SER A 263     190.746 105.025 -10.669  1.00  0.53           C  
ATOM   2082  O   SER A 263     189.968 104.544  -9.846  1.00  0.53           O  
ATOM   2083  CB  SER A 263     190.355 106.513 -12.632  1.00  0.53           C  
ATOM   2084  OG  SER A 263     191.619 107.137 -12.492  1.00  0.53           O  
ATOM   2085  N   GLY A 264     191.938 105.499 -10.347  1.00  0.04           N  
ATOM   2086  CA  GLY A 264     192.397 105.549  -8.973  1.00  0.04           C  
ATOM   2087  C   GLY A 264     193.597 106.461  -8.955  1.00  0.04           C  
ATOM   2088  O   GLY A 264     193.829 107.188  -9.922  1.00  0.04           O  
ATOM   2089  N   HIS A 265     194.374 106.403  -7.883  1.00  0.05           N  
ATOM   2090  CA  HIS A 265     195.455 107.352  -7.686  1.00  0.05           C  
ATOM   2091  C   HIS A 265     196.430 107.399  -8.863  1.00  0.05           C  
ATOM   2092  O   HIS A 265     196.724 108.472  -9.398  1.00  0.05           O  
ATOM   2093  CB  HIS A 265     196.191 107.023  -6.392  1.00  0.05           C  
ATOM   2094  CG  HIS A 265     195.384 107.299  -5.157  1.00  0.05           C  
ATOM   2095  ND1 HIS A 265     194.881 108.551  -4.865  1.00  0.05           N  
ATOM   2096  CD2 HIS A 265     195.027 106.496  -4.123  1.00  0.05           C  
ATOM   2097  CE1 HIS A 265     194.236 108.502  -3.713  1.00  0.05           C  
ATOM   2098  NE2 HIS A 265     194.302 107.267  -3.247  1.00  0.05           N  
ATOM   2099  N   ALA A 266     196.906 106.230  -9.266  1.00  1.00           N  
ATOM   2100  CA  ALA A 266     197.885 106.110 -10.334  1.00  1.00           C  
ATOM   2101  C   ALA A 266     197.375 106.733 -11.632  1.00  1.00           C  
ATOM   2102  O   ALA A 266     198.058 107.544 -12.249  1.00  1.00           O  
ATOM   2103  CB  ALA A 266     198.247 104.649 -10.545  1.00  1.00           C  
ATOM   2104  N   LEU A 267     196.153 106.386 -12.017  1.00  0.81           N  
ATOM   2105  CA  LEU A 267     195.639 106.820 -13.304  1.00  0.81           C  
ATOM   2106  C   LEU A 267     195.301 108.310 -13.316  1.00  0.81           C  
ATOM   2107  O   LEU A 267     195.565 108.989 -14.295  1.00  0.81           O  
ATOM   2108  CB  LEU A 267     194.432 105.988 -13.712  1.00  0.81           C  
ATOM   2109  CG  LEU A 267     194.043 106.099 -15.184  1.00  0.81           C  
ATOM   2110  CD1 LEU A 267     195.157 105.597 -16.086  1.00  0.81           C  
ATOM   2111  CD2 LEU A 267     192.737 105.362 -15.451  1.00  0.81           C  
ATOM   2112  N   ASN A 268     194.730 108.802 -12.222  1.00  0.68           N  
ATOM   2113  CA  ASN A 268     194.370 110.210 -12.108  1.00  0.68           C  
ATOM   2114  C   ASN A 268     195.584 111.091 -12.186  1.00  0.68           C  
ATOM   2115  O   ASN A 268     195.558 112.125 -12.841  1.00  0.68           O  
ATOM   2116  CB  ASN A 268     193.632 110.471 -10.808  1.00  0.68           C  
ATOM   2117  CG  ASN A 268     192.270 109.817 -10.784  1.00  0.68           C  
ATOM   2118  OD1 ASN A 268     191.722 109.487 -11.828  1.00  0.68           O  
ATOM   2119  ND2 ASN A 268     191.722 109.622  -9.597  1.00  0.68           N  
ATOM   2120  N   ASN A 269     196.646 110.680 -11.495  1.00  0.97           N  
ATOM   2121  CA  ASN A 269     197.929 111.362 -11.607  1.00  0.97           C  
ATOM   2122  C   ASN A 269     198.521 111.239 -13.007  1.00  0.97           C  
ATOM   2123  O   ASN A 269     199.156 112.167 -13.490  1.00  0.97           O  
ATOM   2124  CB  ASN A 269     198.930 110.843 -10.579  1.00  0.97           C  
ATOM   2125  CG  ASN A 269     200.264 111.525 -10.700  1.00  0.97           C  
ATOM   2126  OD1 ASN A 269     201.149 111.056 -11.414  1.00  0.97           O  
ATOM   2127  ND2 ASN A 269     200.410 112.663 -10.034  1.00  0.97           N  
ATOM   2128  N   LYS A 270     198.312 110.098 -13.658  1.00  0.93           N  
ATOM   2129  CA  LYS A 270     198.812 109.919 -15.001  1.00  0.93           C  
ATOM   2130  C   LYS A 270     198.114 110.906 -15.943  1.00  0.93           C  
ATOM   2131  O   LYS A 270     198.751 111.498 -16.809  1.00  0.93           O  
ATOM   2132  CB  LYS A 270     198.615 108.481 -15.470  1.00  0.93           C  
ATOM   2133  CG  LYS A 270     199.214 108.196 -16.842  1.00  0.93           C  
ATOM   2134  CD  LYS A 270     198.947 106.759 -17.288  1.00  0.93           C  
ATOM   2135  CE  LYS A 270     199.780 106.392 -18.511  1.00  0.93           C  
ATOM   2136  NZ  LYS A 270     200.059 104.923 -18.559  1.00  0.93           N  
ATOM   2137  N   LEU A 271     196.813 111.092 -15.738  1.00  0.55           N  
ATOM   2138  CA  LEU A 271     196.053 112.090 -16.469  1.00  0.55           C  
ATOM   2139  C   LEU A 271     196.566 113.507 -16.213  1.00  0.55           C  
ATOM   2140  O   LEU A 271     196.739 114.279 -17.151  1.00  0.55           O  
ATOM   2141  CB  LEU A 271     194.585 112.010 -16.084  1.00  0.55           C  
ATOM   2142  CG  LEU A 271     193.700 113.114 -16.660  1.00  0.55           C  
ATOM   2143  CD1 LEU A 271     193.733 113.143 -18.179  1.00  0.55           C  
ATOM   2144  CD2 LEU A 271     192.277 112.977 -16.159  1.00  0.55           C  
ATOM   2145  N   LEU A 272     196.799 113.826 -14.941  1.00  0.62           N  
ATOM   2146  CA  LEU A 272     197.269 115.146 -14.548  1.00  0.62           C  
ATOM   2147  C   LEU A 272     198.590 115.482 -15.242  1.00  0.62           C  
ATOM   2148  O   LEU A 272     198.746 116.575 -15.790  1.00  0.62           O  
ATOM   2149  CB  LEU A 272     197.405 115.242 -13.029  1.00  0.62           C  
ATOM   2150  CG  LEU A 272     197.800 116.600 -12.453  1.00  0.62           C  
ATOM   2151  CD1 LEU A 272     196.813 117.663 -12.886  1.00  0.62           C  
ATOM   2152  CD2 LEU A 272     197.942 116.581 -10.896  1.00  0.62           C  
ATOM   2153  N   GLN A 273     199.529 114.538 -15.255  1.00  0.96           N  
ATOM   2154  CA  GLN A 273     200.796 114.766 -15.942  1.00  0.96           C  
ATOM   2155  C   GLN A 273     200.654 114.814 -17.459  1.00  0.96           C  
ATOM   2156  O   GLN A 273     201.388 115.550 -18.132  1.00  0.96           O  
ATOM   2157  CB  GLN A 273     201.821 113.715 -15.561  1.00  0.96           C  
ATOM   2158  CG  GLN A 273     202.217 113.738 -14.093  1.00  0.96           C  
ATOM   2159  CD  GLN A 273     203.450 112.924 -13.844  1.00  0.96           C  
ATOM   2160  OE1 GLN A 273     204.485 113.148 -14.468  1.00  0.96           O  
ATOM   2161  NE2 GLN A 273     203.356 111.971 -12.935  1.00  0.96           N  
ATOM   2162  N   ALA A 274     199.741 114.022 -18.012  1.00  1.00           N  
ATOM   2163  CA  ALA A 274     199.560 114.025 -19.456  1.00  1.00           C  
ATOM   2164  C   ALA A 274     199.041 115.387 -19.914  1.00  1.00           C  
ATOM   2165  O   ALA A 274     199.543 115.964 -20.885  1.00  1.00           O  
ATOM   2166  CB  ALA A 274     198.620 112.910 -19.896  1.00  1.00           C  
ATOM   2167  N   VAL A 275     198.055 115.898 -19.187  1.00  0.76           N  
ATOM   2168  CA  VAL A 275     197.494 117.208 -19.466  1.00  0.76           C  
ATOM   2169  C   VAL A 275     198.561 118.287 -19.390  1.00  0.76           C  
ATOM   2170  O   VAL A 275     198.728 119.068 -20.333  1.00  0.76           O  
ATOM   2171  CB  VAL A 275     196.343 117.545 -18.499  1.00  0.76           C  
ATOM   2172  CG1 VAL A 275     195.933 118.996 -18.627  1.00  0.76           C  
ATOM   2173  CG2 VAL A 275     195.139 116.630 -18.760  1.00  0.76           C  
ATOM   2174  N   LEU A 276     199.296 118.326 -18.285  1.00  1.00           N  
ATOM   2175  CA  LEU A 276     200.311 119.353 -18.097  1.00  1.00           C  
ATOM   2176  C   LEU A 276     201.435 119.304 -19.142  1.00  1.00           C  
ATOM   2177  O   LEU A 276     201.924 120.346 -19.567  1.00  1.00           O  
ATOM   2178  CB  LEU A 276     200.891 119.292 -16.681  1.00  1.00           C  
ATOM   2179  CG  LEU A 276     199.889 119.562 -15.559  1.00  1.00           C  
ATOM   2180  CD1 LEU A 276     200.569 119.529 -14.199  1.00  1.00           C  
ATOM   2181  CD2 LEU A 276     199.165 120.886 -15.776  1.00  1.00           C  
ATOM   2182  N   ALA A 277     201.840 118.108 -19.560  1.00  1.00           N  
ATOM   2183  CA  ALA A 277     202.961 117.962 -20.497  1.00  1.00           C  
ATOM   2184  C   ALA A 277     202.610 118.423 -21.913  1.00  1.00           C  
ATOM   2185  O   ALA A 277     203.474 118.907 -22.656  1.00  1.00           O  
ATOM   2186  CB  ALA A 277     203.460 116.516 -20.511  1.00  1.00           C  
ATOM   2187  N   LYS A 278     201.338 118.266 -22.269  1.00  1.00           N  
ATOM   2188  CA  LYS A 278     200.827 118.663 -23.571  1.00  1.00           C  
ATOM   2189  C   LYS A 278     200.474 120.149 -23.525  1.00  1.00           C  
ATOM   2190  O   LYS A 278     199.369 120.535 -23.146  1.00  1.00           O  
ATOM   2191  CB  LYS A 278     199.617 117.808 -23.939  1.00  1.00           C  
ATOM   2192  CG  LYS A 278     198.979 118.145 -25.269  1.00  1.00           C  
ATOM   2193  CD  LYS A 278     199.944 118.004 -26.417  1.00  1.00           C  
ATOM   2194  CE  LYS A 278     199.208 117.934 -27.740  1.00  1.00           C  
ATOM   2195  NZ  LYS A 278     198.982 119.293 -28.295  1.00  1.00           N  
ATOM   2196  N   GLN A 279     201.444 120.968 -23.914  1.00  1.00           N  
ATOM   2197  CA  GLN A 279     201.387 122.419 -23.781  1.00  1.00           C  
ATOM   2198  C   GLN A 279     200.147 123.090 -24.384  1.00  1.00           C  
ATOM   2199  O   GLN A 279     199.604 124.029 -23.804  1.00  1.00           O  
ATOM   2200  CB  GLN A 279     202.661 123.026 -24.371  1.00  1.00           C  
ATOM   2201  CG  GLN A 279     202.706 124.545 -24.372  1.00  1.00           C  
ATOM   2202  CD  GLN A 279     203.993 125.089 -24.953  1.00  1.00           C  
ATOM   2203  OE1 GLN A 279     204.805 124.349 -25.506  1.00  1.00           O  
ATOM   2204  NE2 GLN A 279     204.186 126.389 -24.832  1.00  1.00           N  
ATOM   2205  N   GLU A 280     199.728 122.607 -25.532  1.00  1.00           N  
ATOM   2206  CA  GLU A 280     198.567 123.131 -26.215  1.00  1.00           C  
ATOM   2207  C   GLU A 280     197.256 122.755 -25.574  1.00  1.00           C  
ATOM   2208  O   GLU A 280     196.242 123.376 -25.798  1.00  1.00           O  
ATOM   2209  CB  GLU A 280     198.609 122.754 -27.687  1.00  1.00           C  
ATOM   2210  CG  GLU A 280     199.555 123.638 -28.503  1.00  1.00           C  
ATOM   2211  CD  GLU A 280     199.109 125.092 -28.565  1.00  1.00           C  
ATOM   2212  OE1 GLU A 280     199.832 125.968 -28.066  1.00  1.00           O  
ATOM   2213  OE2 GLU A 280     198.027 125.366 -29.120  1.00  1.00           O  
ATOM   2214  N   ALA A 281     197.286 121.717 -24.764  1.00  1.00           N  
ATOM   2215  CA  ALA A 281     196.064 121.151 -24.214  1.00  1.00           C  
ATOM   2216  C   ALA A 281     195.497 122.000 -23.083  1.00  1.00           C  
ATOM   2217  O   ALA A 281     194.331 121.836 -22.711  1.00  1.00           O  
ATOM   2218  CB  ALA A 281     196.284 119.725 -23.758  1.00  1.00           C  
ATOM   2219  N   TRP A 282     196.299 122.927 -22.563  1.00  0.93           N  
ATOM   2220  CA  TRP A 282     195.874 123.715 -21.405  1.00  0.93           C  
ATOM   2221  C   TRP A 282     196.475 125.123 -21.358  1.00  0.93           C  
ATOM   2222  O   TRP A 282     197.442 125.419 -22.060  1.00  0.93           O  
ATOM   2223  CB  TRP A 282     196.196 122.968 -20.105  1.00  0.93           C  
ATOM   2224  CG  TRP A 282     197.659 122.926 -19.768  1.00  0.93           C  
ATOM   2225  CD1 TRP A 282     198.562 122.010 -20.199  1.00  0.93           C  
ATOM   2226  CD2 TRP A 282     198.385 123.837 -18.919  1.00  0.93           C  
ATOM   2227  NE1 TRP A 282     199.803 122.290 -19.686  1.00  0.93           N  
ATOM   2228  CE2 TRP A 282     199.721 123.401 -18.898  1.00  0.93           C  
ATOM   2229  CE3 TRP A 282     198.032 124.969 -18.187  1.00  0.93           C  
ATOM   2230  CZ2 TRP A 282     200.712 124.066 -18.164  1.00  0.93           C  
ATOM   2231  CZ3 TRP A 282     199.019 125.625 -17.463  1.00  0.93           C  
ATOM   2232  CH2 TRP A 282     200.339 125.170 -17.457  1.00  0.93           C  
ATOM   2233  N   GLU A 283     195.900 125.982 -20.520  1.00  0.95           N  
ATOM   2234  CA  GLU A 283     196.415 127.338 -20.347  1.00  0.95           C  
ATOM   2235  C   GLU A 283     196.021 127.870 -18.974  1.00  0.95           C  
ATOM   2236  O   GLU A 283     194.970 127.505 -18.451  1.00  0.95           O  
ATOM   2237  CB  GLU A 283     195.872 128.278 -21.432  1.00  0.95           C  
ATOM   2238  CG  GLU A 283     194.442 128.742 -21.191  1.00  0.95           C  
ATOM   2239  CD  GLU A 283     193.890 129.602 -22.308  1.00  0.95           C  
ATOM   2240  OE1 GLU A 283     194.559 129.735 -23.358  1.00  0.95           O  
ATOM   2241  OE2 GLU A 283     192.780 130.142 -22.131  1.00  0.95           O  
ATOM   2242  N   TYR A 284     196.873 128.720 -18.395  1.00  1.00           N  
ATOM   2243  CA  TYR A 284     196.539 129.438 -17.172  1.00  1.00           C  
ATOM   2244  C   TYR A 284     195.526 130.538 -17.476  1.00  1.00           C  
ATOM   2245  O   TYR A 284     195.629 131.209 -18.498  1.00  1.00           O  
ATOM   2246  CB  TYR A 284     197.781 130.104 -16.570  1.00  1.00           C  
ATOM   2247  CG  TYR A 284     198.748 129.181 -15.847  1.00  1.00           C  
ATOM   2248  CD1 TYR A 284     198.339 128.404 -14.771  1.00  1.00           C  
ATOM   2249  CD2 TYR A 284     200.087 129.133 -16.206  1.00  1.00           C  
ATOM   2250  CE1 TYR A 284     199.228 127.578 -14.093  1.00  1.00           C  
ATOM   2251  CE2 TYR A 284     200.983 128.313 -15.525  1.00  1.00           C  
ATOM   2252  CZ  TYR A 284     200.545 127.541 -14.474  1.00  1.00           C  
ATOM   2253  OH  TYR A 284     201.433 126.727 -13.822  1.00  1.00           O  
ATOM   2254  N   VAL A 285     194.552 130.736 -16.590  1.00  1.00           N  
ATOM   2255  CA  VAL A 285     193.676 131.888 -16.735  1.00  1.00           C  
ATOM   2256  C   VAL A 285     193.447 132.545 -15.383  1.00  1.00           C  
ATOM   2257  O   VAL A 285     193.471 131.877 -14.360  1.00  1.00           O  
ATOM   2258  CB  VAL A 285     192.305 131.525 -17.369  1.00  1.00           C  
ATOM   2259  CG1 VAL A 285     192.486 130.972 -18.783  1.00  1.00           C  
ATOM   2260  CG2 VAL A 285     191.535 130.554 -16.489  1.00  1.00           C  
ATOM   2261  N   THR A 286     193.237 133.856 -15.383  1.00  1.00           N  
ATOM   2262  CA  THR A 286     192.902 134.553 -14.148  1.00  1.00           C  
ATOM   2263  C   THR A 286     191.604 135.316 -14.324  1.00  1.00           C  
ATOM   2264  O   THR A 286     191.092 135.443 -15.436  1.00  1.00           O  
ATOM   2265  CB  THR A 286     193.977 135.563 -13.737  1.00  1.00           C  
ATOM   2266  OG1 THR A 286     193.973 136.649 -14.661  1.00  1.00           O  
ATOM   2267  CG2 THR A 286     195.352 134.912 -13.727  1.00  1.00           C  
ATOM   2268  N   PHE A 287     191.065 135.818 -13.222  1.00  1.00           N  
ATOM   2269  CA  PHE A 287     189.800 136.527 -13.277  1.00  1.00           C  
ATOM   2270  C   PHE A 287     189.940 137.888 -12.612  1.00  1.00           C  
ATOM   2271  O   PHE A 287     190.119 137.993 -11.400  1.00  1.00           O  
ATOM   2272  CB  PHE A 287     188.677 135.689 -12.658  1.00  1.00           C  
ATOM   2273  CG  PHE A 287     188.447 134.377 -13.365  1.00  1.00           C  
ATOM   2274  CD1 PHE A 287     187.757 134.333 -14.557  1.00  1.00           C  
ATOM   2275  CD2 PHE A 287     188.943 133.199 -12.851  1.00  1.00           C  
ATOM   2276  CE1 PHE A 287     187.554 133.146 -15.215  1.00  1.00           C  
ATOM   2277  CE2 PHE A 287     188.742 132.006 -13.515  1.00  1.00           C  
ATOM   2278  CZ  PHE A 287     188.045 131.988 -14.694  1.00  1.00           C  
ATOM   2279  N   GLN A 288     189.883 138.925 -13.440  1.00  1.00           N  
ATOM   2280  CA  GLN A 288     190.001 140.293 -12.973  1.00  1.00           C  
ATOM   2281  C   GLN A 288     188.713 140.728 -12.306  1.00  1.00           C  
ATOM   2282  O   GLN A 288     188.708 141.155 -11.153  1.00  1.00           O  
ATOM   2283  CB  GLN A 288     190.337 141.204 -14.146  1.00  1.00           C  
ATOM   2284  CG  GLN A 288     191.786 141.105 -14.548  1.00  1.00           C  
ATOM   2285  CD  GLN A 288     192.695 141.628 -13.466  1.00  1.00           C  
ATOM   2286  OE1 GLN A 288     192.328 142.537 -12.721  1.00  1.00           O  
ATOM   2287  NE2 GLN A 288     193.883 141.057 -13.364  1.00  1.00           N  
ATOM   2288  N   ASP A 289     187.618 140.621 -13.048  1.00  1.00           N  
ATOM   2289  CA  ASP A 289     186.309 140.784 -12.453  1.00  1.00           C  
ATOM   2290  C   ASP A 289     185.873 139.434 -11.938  1.00  1.00           C  
ATOM   2291  O   ASP A 289     185.933 138.431 -12.650  1.00  1.00           O  
ATOM   2292  CB  ASP A 289     185.293 141.348 -13.448  1.00  1.00           C  
ATOM   2293  CG  ASP A 289     185.375 140.688 -14.805  1.00  1.00           C  
ATOM   2294  OD1 ASP A 289     186.433 140.102 -15.115  1.00  1.00           O  
ATOM   2295  OD2 ASP A 289     184.391 140.765 -15.568  1.00  1.00           O  
ATOM   2296  N   ASP A 290     185.470 139.432 -10.676  1.00  1.00           N  
ATOM   2297  CA  ASP A 290     184.923 138.264 -10.018  1.00  1.00           C  
ATOM   2298  C   ASP A 290     183.820 137.619 -10.851  1.00  1.00           C  
ATOM   2299  O   ASP A 290     183.758 136.401 -10.957  1.00  1.00           O  
ATOM   2300  CB  ASP A 290     184.373 138.679  -8.658  1.00  1.00           C  
ATOM   2301  CG  ASP A 290     185.468 139.024  -7.674  1.00  1.00           C  
ATOM   2302  OD1 ASP A 290     186.639 138.677  -7.940  1.00  1.00           O  
ATOM   2303  OD2 ASP A 290     185.167 139.651  -6.639  1.00  1.00           O  
ATOM   2304  N   ALA A 291     182.969 138.440 -11.459  1.00  1.00           N  
ATOM   2305  CA  ALA A 291     181.804 137.944 -12.187  1.00  1.00           C  
ATOM   2306  C   ALA A 291     182.133 136.913 -13.276  1.00  1.00           C  
ATOM   2307  O   ALA A 291     181.267 136.153 -13.700  1.00  1.00           O  
ATOM   2308  CB  ALA A 291     181.001 139.106 -12.765  1.00  1.00           C  
ATOM   2309  N   GLU A 292     183.385 136.880 -13.711  1.00  1.00           N  
ATOM   2310  CA  GLU A 292     183.826 135.883 -14.668  1.00  1.00           C  
ATOM   2311  C   GLU A 292     183.981 134.514 -14.021  1.00  1.00           C  
ATOM   2312  O   GLU A 292     183.910 133.490 -14.701  1.00  1.00           O  
ATOM   2313  CB  GLU A 292     185.155 136.302 -15.297  1.00  1.00           C  
ATOM   2314  CG  GLU A 292     185.052 137.460 -16.271  1.00  1.00           C  
ATOM   2315  CD  GLU A 292     184.513 137.049 -17.630  1.00  1.00           C  
ATOM   2316  OE1 GLU A 292     183.762 136.051 -17.716  1.00  1.00           O  
ATOM   2317  OE2 GLU A 292     184.847 137.731 -18.622  1.00  1.00           O  
ATOM   2318  N   LEU A 293     184.191 134.508 -12.707  1.00  1.00           N  
ATOM   2319  CA  LEU A 293     184.465 133.277 -11.970  1.00  1.00           C  
ATOM   2320  C   LEU A 293     183.320 132.297 -12.096  1.00  1.00           C  
ATOM   2321  O   LEU A 293     182.216 132.565 -11.627  1.00  1.00           O  
ATOM   2322  CB  LEU A 293     184.714 133.561 -10.495  1.00  1.00           C  
ATOM   2323  CG  LEU A 293     185.252 132.409  -9.652  1.00  1.00           C  
ATOM   2324  CD1 LEU A 293     186.638 131.998 -10.131  1.00  1.00           C  
ATOM   2325  CD2 LEU A 293     185.264 132.770  -8.179  1.00  1.00           C  
ATOM   2326  N   PRO A 294     183.590 131.148 -12.727  1.00  1.00           N  
ATOM   2327  CA  PRO A 294     182.589 130.091 -12.850  1.00  1.00           C  
ATOM   2328  C   PRO A 294     182.103 129.709 -11.466  1.00  1.00           C  
ATOM   2329  O   PRO A 294     182.889 129.787 -10.518  1.00  1.00           O  
ATOM   2330  CB  PRO A 294     183.361 128.939 -13.492  1.00  1.00           C  
ATOM   2331  CG  PRO A 294     184.795 129.269 -13.305  1.00  1.00           C  
ATOM   2332  CD  PRO A 294     184.890 130.749 -13.283  1.00  1.00           C  
ATOM   2333  N   LEU A 295     180.830 129.339 -11.352  1.00  1.00           N  
ATOM   2334  CA  LEU A 295     180.222 129.061 -10.056  1.00  1.00           C  
ATOM   2335  C   LEU A 295     180.986 128.026  -9.239  1.00  1.00           C  
ATOM   2336  O   LEU A 295     181.063 128.148  -8.020  1.00  1.00           O  
ATOM   2337  CB  LEU A 295     178.745 128.669 -10.204  1.00  1.00           C  
ATOM   2338  CG  LEU A 295     178.346 127.416 -10.987  1.00  1.00           C  
ATOM   2339  CD1 LEU A 295     178.525 126.164 -10.147  1.00  1.00           C  
ATOM   2340  CD2 LEU A 295     176.903 127.531 -11.463  1.00  1.00           C  
ATOM   2341  N   ALA A 296     181.567 127.035  -9.911  1.00  1.00           N  
ATOM   2342  CA  ALA A 296     182.265 125.946  -9.235  1.00  1.00           C  
ATOM   2343  C   ALA A 296     183.331 126.407  -8.240  1.00  1.00           C  
ATOM   2344  O   ALA A 296     183.570 125.740  -7.236  1.00  1.00           O  
ATOM   2345  CB  ALA A 296     182.877 124.977 -10.244  1.00  1.00           C  
ATOM   2346  N   PHE A 297     183.950 127.550  -8.503  1.00  1.00           N  
ATOM   2347  CA  PHE A 297     185.052 127.980  -7.666  1.00  1.00           C  
ATOM   2348  C   PHE A 297     184.752 129.206  -6.822  1.00  1.00           C  
ATOM   2349  O   PHE A 297     185.657 129.931  -6.427  1.00  1.00           O  
ATOM   2350  CB  PHE A 297     186.306 128.172  -8.504  1.00  1.00           C  
ATOM   2351  CG  PHE A 297     186.691 126.945  -9.261  1.00  1.00           C  
ATOM   2352  CD1 PHE A 297     187.074 125.806  -8.593  1.00  1.00           C  
ATOM   2353  CD2 PHE A 297     186.649 126.925 -10.638  1.00  1.00           C  
ATOM   2354  CE1 PHE A 297     187.418 124.670  -9.289  1.00  1.00           C  
ATOM   2355  CE2 PHE A 297     186.997 125.799 -11.331  1.00  1.00           C  
ATOM   2356  CZ  PHE A 297     187.387 124.678 -10.664  1.00  1.00           C  
ATOM   2357  N   LYS A 298     183.478 129.408  -6.514  1.00  1.00           N  
ATOM   2358  CA  LYS A 298     183.096 130.488  -5.618  1.00  1.00           C  
ATOM   2359  C   LYS A 298     183.566 130.174  -4.193  1.00  1.00           C  
ATOM   2360  O   LYS A 298     183.708 129.009  -3.824  1.00  1.00           O  
ATOM   2361  CB  LYS A 298     181.589 130.702  -5.653  1.00  1.00           C  
ATOM   2362  CG  LYS A 298     181.146 132.019  -5.040  1.00  1.00           C  
ATOM   2363  CD  LYS A 298     181.927 133.180  -5.639  1.00  1.00           C  
ATOM   2364  CE  LYS A 298     181.909 134.392  -4.726  1.00  1.00           C  
ATOM   2365  NZ  LYS A 298     180.547 134.969  -4.587  1.00  1.00           N  
ATOM   2366  N   ALA A 299     183.818 131.217  -3.407  1.00  1.00           N  
ATOM   2367  CA  ALA A 299     184.206 131.048  -2.013  1.00  1.00           C  
ATOM   2368  C   ALA A 299     183.137 130.284  -1.231  1.00  1.00           C  
ATOM   2369  O   ALA A 299     181.943 130.471  -1.468  1.00  1.00           O  
ATOM   2370  CB  ALA A 299     184.460 132.404  -1.371  1.00  1.00           C  
ATOM   2371  N   PRO A 300     183.561 129.412  -0.301  1.00  1.00           N  
ATOM   2372  CA  PRO A 300     182.607 128.666   0.531  1.00  1.00           C  
ATOM   2373  C   PRO A 300     181.759 129.591   1.403  1.00  1.00           C  
ATOM   2374  O   PRO A 300     182.238 130.640   1.834  1.00  1.00           O  
ATOM   2375  CB  PRO A 300     183.510 127.786   1.404  1.00  1.00           C  
ATOM   2376  CG  PRO A 300     184.843 128.416   1.358  1.00  1.00           C  
ATOM   2377  CD  PRO A 300     184.954 129.059   0.011  1.00  1.00           C  
ATOM   2378  N   SER A 301     180.512 129.197   1.649  1.00  1.00           N  
ATOM   2379  CA  SER A 301     179.593 129.993   2.454  1.00  1.00           C  
ATOM   2380  C   SER A 301     180.050 130.046   3.910  1.00  1.00           C  
ATOM   2381  O   SER A 301     179.841 131.042   4.600  1.00  1.00           O  
ATOM   2382  CB  SER A 301     178.176 129.409   2.385  1.00  1.00           C  
ATOM   2383  OG  SER A 301     177.881 128.888   1.100  1.00  1.00           O  
ATOM   2384  N   ALA A 302     180.692 128.972   4.362  1.00  1.00           N  
ATOM   2385  CA  ALA A 302     181.051 128.807   5.772  1.00  1.00           C  
ATOM   2386  C   ALA A 302     182.208 129.697   6.263  1.00  1.00           C  
ATOM   2387  O   ALA A 302     182.648 130.622   5.576  1.00  1.00           O  
ATOM   2388  CB  ALA A 302     181.355 127.346   6.060  1.00  1.00           C  
