# Supplementary material for: Deep mutational scanning of essential bacterial proteins can guide antibiotic development
Source: Nat Commun. 2023 Jan 16;14:241. doi: 10.1038/s41467-023-35940-3 (PMC9842644; doi:10.1038/s41467-023-35940-3)
Supplement: Supplementary file 10 — Supplementary Data 7 [file 41467_2023_35940_MOESM10_ESM.zip › SupplementaryData7-PDBColoredByToleranceScore/murA_bf_new.pdb]

ATOM      1  N   MET A   1      28.073  41.531  49.220  1.00  1.00           N  
ATOM      2  CA  MET A   1      28.714  40.427  49.920  1.00  1.00           C  
ATOM      3  C   MET A   1      27.833  39.930  51.010  1.00  1.00           C  
ATOM      4  O   MET A   1      27.904  40.495  52.088  1.00  1.00           O  
ATOM      5  CB  MET A   1      30.037  40.938  50.477  1.00  1.00           C  
ATOM      6  CG  MET A   1      31.149  39.975  50.143  1.00  1.00           C  
ATOM      7  SD  MET A   1      31.064  39.363  48.479  1.00  1.00           S  
ATOM      8  CE  MET A   1      32.179  40.584  47.813  1.00  1.00           C  
ATOM      9  N   ASP A   2      27.097  38.883  50.696  1.00  0.84           N  
ATOM     10  CA  ASP A   2      26.511  38.098  51.781  1.00  0.84           C  
ATOM     11  C   ASP A   2      27.510  37.542  52.814  1.00  0.84           C  
ATOM     12  O   ASP A   2      28.662  37.199  52.590  1.00  0.84           O  
ATOM     13  CB  ASP A   2      25.757  36.884  51.216  1.00  0.84           C  
ATOM     14  CG  ASP A   2      24.483  37.264  50.478  1.00  0.84           C  
ATOM     15  OD1 ASP A   2      24.176  38.463  50.327  1.00  0.84           O  
ATOM     16  OD2 ASP A   2      23.778  36.351  50.035  1.00  0.84           O  
ATOM     17  N   LYS A   3      26.987  37.449  53.992  1.00  0.43           N  
ATOM     18  CA  LYS A   3      27.806  36.929  55.089  1.00  0.43           C  
ATOM     19  C   LYS A   3      27.012  35.865  55.832  1.00  0.43           C  
ATOM     20  O   LYS A   3      25.788  35.904  55.773  1.00  0.43           O  
ATOM     21  CB  LYS A   3      28.139  38.057  56.096  1.00  0.43           C  
ATOM     22  CG  LYS A   3      28.008  39.538  55.636  1.00  0.43           C  
ATOM     23  CD  LYS A   3      28.139  40.670  56.712  1.00  0.43           C  
ATOM     24  CE  LYS A   3      26.875  41.039  57.536  1.00  0.43           C  
ATOM     25  NZ  LYS A   3      27.214  41.539  58.901  1.00  0.43           N  
ATOM     26  N   PHE A   4      27.701  34.943  56.519  1.00  0.35           N  
ATOM     27  CA  PHE A   4      26.967  34.163  57.511  1.00  0.35           C  
ATOM     28  C   PHE A   4      27.176  34.651  58.920  1.00  0.35           C  
ATOM     29  O   PHE A   4      28.276  34.894  59.385  1.00  0.35           O  
ATOM     30  CB  PHE A   4      27.263  32.657  57.538  1.00  0.35           C  
ATOM     31  CG  PHE A   4      26.582  31.814  56.462  1.00  0.35           C  
ATOM     32  CD1 PHE A   4      25.347  32.152  55.861  1.00  0.35           C  
ATOM     33  CD2 PHE A   4      27.234  30.631  56.067  1.00  0.35           C  
ATOM     34  CE1 PHE A   4      24.801  31.310  54.869  1.00  0.35           C  
ATOM     35  CE2 PHE A   4      26.696  29.791  55.074  1.00  0.35           C  
ATOM     36  CZ  PHE A   4      25.479  30.134  54.479  1.00  0.35           C  
ATOM     37  N   ARG A   5      26.037  34.805  59.585  1.00  0.87           N  
ATOM     38  CA  ARG A   5      26.075  34.993  61.040  1.00  0.87           C  
ATOM     39  C   ARG A   5      25.733  33.740  61.833  1.00  0.87           C  
ATOM     40  O   ARG A   5      24.692  33.107  61.729  1.00  0.87           O  
ATOM     41  CB  ARG A   5      25.205  36.213  61.421  1.00  0.87           C  
ATOM     42  CG  ARG A   5      25.159  36.382  62.942  1.00  0.87           C  
ATOM     43  CD  ARG A   5      24.510  37.631  63.540  1.00  0.87           C  
ATOM     44  NE  ARG A   5      25.482  38.715  63.505  1.00  0.87           N  
ATOM     45  CZ  ARG A   5      25.391  39.637  62.539  1.00  0.87           C  
ATOM     46  NH1 ARG A   5      24.375  39.609  61.666  1.00  0.87           N  
ATOM     47  NH2 ARG A   5      26.316  40.607  62.488  1.00  0.87           N  
ATOM     48  N   VAL A   6      26.755  33.370  62.592  1.00  0.52           N  
ATOM     49  CA  VAL A   6      26.653  32.099  63.303  1.00  0.52           C  
ATOM     50  C   VAL A   6      26.700  32.272  64.822  1.00  0.52           C  
ATOM     51  O   VAL A   6      27.469  33.065  65.326  1.00  0.52           O  
ATOM     52  CB  VAL A   6      27.819  31.155  62.866  1.00  0.52           C  
ATOM     53  CG1 VAL A   6      27.480  29.705  63.173  1.00  0.52           C  
ATOM     54  CG2 VAL A   6      28.122  31.186  61.371  1.00  0.52           C  
ATOM     55  N   GLN A   7      25.848  31.530  65.502  1.00  1.00           N  
ATOM     56  CA  GLN A   7      25.860  31.612  66.975  1.00  1.00           C  
ATOM     57  C   GLN A   7      26.162  30.308  67.653  1.00  1.00           C  
ATOM     58  O   GLN A   7      25.442  29.357  67.414  1.00  1.00           O  
ATOM     59  CB  GLN A   7      24.507  32.003  67.558  1.00  1.00           C  
ATOM     60  CG  GLN A   7      23.856  33.271  67.006  1.00  1.00           C  
ATOM     61  CD  GLN A   7      24.788  34.442  67.144  1.00  1.00           C  
ATOM     62  OE1 GLN A   7      25.489  34.621  68.125  1.00  1.00           O  
ATOM     63  NE2 GLN A   7      24.803  35.200  66.086  1.00  1.00           N  
ATOM     64  N   GLY A   8      27.241  30.304  68.424  1.00  0.06           N  
ATOM     65  CA  GLY A   8      27.647  29.091  69.116  1.00  0.06           C  
ATOM     66  C   GLY A   8      27.864  29.324  70.634  1.00  0.06           C  
ATOM     67  O   GLY A   8      27.771  30.446  71.129  1.00  0.06           O  
ATOM     68  N   PRO A   9      28.176  28.255  71.372  1.00  0.91           N  
ATOM     69  CA  PRO A   9      28.388  26.951  70.779  1.00  0.91           C  
ATOM     70  C   PRO A   9      27.159  26.096  70.591  1.00  0.91           C  
ATOM     71  O   PRO A   9      26.165  26.148  71.274  1.00  0.91           O  
ATOM     72  CB  PRO A   9      29.324  26.349  71.805  1.00  0.91           C  
ATOM     73  CG  PRO A   9      28.896  26.926  73.136  1.00  0.91           C  
ATOM     74  CD  PRO A   9      28.455  28.313  72.808  1.00  0.91           C  
ATOM     75  N   THR A  10      27.281  25.277  69.594  1.00  1.00           N  
ATOM     76  CA  THR A  10      26.204  24.399  69.219  1.00  1.00           C  
ATOM     77  C   THR A  10      26.779  23.052  68.901  1.00  1.00           C  
ATOM     78  O   THR A  10      27.795  22.852  68.271  1.00  1.00           O  
ATOM     79  CB  THR A  10      25.585  25.077  68.006  1.00  1.00           C  
ATOM     80  OG1 THR A  10      24.372  25.737  68.385  1.00  1.00           O  
ATOM     81  CG2 THR A  10      25.380  24.202  66.803  1.00  1.00           C  
ATOM     82  N   LYS A  11      26.107  22.093  69.408  1.00  0.90           N  
ATOM     83  CA  LYS A  11      26.578  20.774  69.000  1.00  0.90           C  
ATOM     84  C   LYS A  11      25.882  20.272  67.726  1.00  0.90           C  
ATOM     85  O   LYS A  11      24.700  20.510  67.492  1.00  0.90           O  
ATOM     86  CB  LYS A  11      26.341  19.904  70.216  1.00  0.90           C  
ATOM     87  CG  LYS A  11      26.687  18.467  70.000  1.00  0.90           C  
ATOM     88  CD  LYS A  11      26.442  17.680  71.270  1.00  0.90           C  
ATOM     89  CE  LYS A  11      26.607  16.232  70.925  1.00  0.90           C  
ATOM     90  NZ  LYS A  11      25.932  16.003  69.624  1.00  0.90           N  
ATOM     91  N   LEU A  12      26.674  19.612  66.904  1.00  0.24           N  
ATOM     92  CA  LEU A  12      26.096  19.140  65.628  1.00  0.24           C  
ATOM     93  C   LEU A  12      25.864  17.653  65.528  1.00  0.24           C  
ATOM     94  O   LEU A  12      26.723  16.798  65.610  1.00  0.24           O  
ATOM     95  CB  LEU A  12      26.951  19.662  64.475  1.00  0.24           C  
ATOM     96  CG  LEU A  12      27.091  21.207  64.483  1.00  0.24           C  
ATOM     97  CD1 LEU A  12      28.066  21.663  63.430  1.00  0.24           C  
ATOM     98  CD2 LEU A  12      25.789  21.918  64.169  1.00  0.24           C  
ATOM     99  N   GLN A  13      24.612  17.375  65.406  1.00  0.96           N  
ATOM    100  CA  GLN A  13      24.159  16.003  65.570  1.00  0.96           C  
ATOM    101  C   GLN A  13      22.988  15.710  64.588  1.00  0.96           C  
ATOM    102  O   GLN A  13      22.169  16.561  64.266  1.00  0.96           O  
ATOM    103  CB  GLN A  13      23.845  15.917  67.104  1.00  0.96           C  
ATOM    104  CG  GLN A  13      22.880  14.905  67.726  1.00  0.96           C  
ATOM    105  CD  GLN A  13      23.303  13.471  67.447  1.00  0.96           C  
ATOM    106  OE1 GLN A  13      22.938  12.825  66.478  1.00  0.96           O  
ATOM    107  NE2 GLN A  13      24.046  12.936  68.384  1.00  0.96           N  
ATOM    108  N   GLY A  14      22.981  14.489  64.091  1.00  0.10           N  
ATOM    109  CA  GLY A  14      21.795  14.147  63.293  1.00  0.10           C  
ATOM    110  C   GLY A  14      22.061  13.291  62.059  1.00  0.10           C  
ATOM    111  O   GLY A  14      22.910  12.419  61.993  1.00  0.10           O  
ATOM    112  N   GLU A  15      21.337  13.616  61.028  1.00  0.91           N  
ATOM    113  CA  GLU A  15      21.769  13.128  59.713  1.00  0.91           C  
ATOM    114  C   GLU A  15      21.861  14.163  58.581  1.00  0.91           C  
ATOM    115  O   GLU A  15      21.318  15.246  58.645  1.00  0.91           O  
ATOM    116  CB  GLU A  15      20.980  11.842  59.350  1.00  0.91           C  
ATOM    117  CG  GLU A  15      19.451  11.823  59.244  1.00  0.91           C  
ATOM    118  CD  GLU A  15      19.061  10.907  58.061  1.00  0.91           C  
ATOM    119  OE1 GLU A  15      19.515   9.730  58.025  1.00  0.91           O  
ATOM    120  OE2 GLU A  15      18.330  11.389  57.169  1.00  0.91           O  
ATOM    121  N   VAL A  16      22.604  13.800  57.549  1.00  0.45           N  
ATOM    122  CA  VAL A  16      22.702  14.626  56.307  1.00  0.45           C  
ATOM    123  C   VAL A  16      22.746  13.740  55.051  1.00  0.45           C  
ATOM    124  O   VAL A  16      23.324  12.655  55.069  1.00  0.45           O  
ATOM    125  CB  VAL A  16      23.988  15.523  56.321  1.00  0.45           C  
ATOM    126  CG1 VAL A  16      25.255  14.682  56.327  1.00  0.45           C  
ATOM    127  CG2 VAL A  16      23.994  16.530  55.172  1.00  0.45           C  
ATOM    128  N   THR A  17      22.133  14.218  53.985  1.00  0.97           N  
ATOM    129  CA  THR A  17      22.256  13.502  52.687  1.00  0.97           C  
ATOM    130  C   THR A  17      23.208  14.209  51.745  1.00  0.97           C  
ATOM    131  O   THR A  17      23.177  15.410  51.503  1.00  0.97           O  
ATOM    132  CB  THR A  17      20.908  13.328  51.940  1.00  0.97           C  
ATOM    133  OG1 THR A  17      19.952  12.760  52.870  1.00  0.97           O  
ATOM    134  CG2 THR A  17      20.946  12.476  50.663  1.00  0.97           C  
ATOM    135  N   ILE A  18      24.150  13.392  51.366  1.00  0.45           N  
ATOM    136  CA  ILE A  18      25.250  13.939  50.587  1.00  0.45           C  
ATOM    137  C   ILE A  18      24.795  14.165  49.131  1.00  0.45           C  
ATOM    138  O   ILE A  18      24.089  13.355  48.541  1.00  0.45           O  
ATOM    139  CB  ILE A  18      26.414  12.920  50.737  1.00  0.45           C  
ATOM    140  CG1 ILE A  18      26.825  12.780  52.211  1.00  0.45           C  
ATOM    141  CG2 ILE A  18      27.610  13.282  49.832  1.00  0.45           C  
ATOM    142  CD1 ILE A  18      27.235  14.107  52.871  1.00  0.45           C  
ATOM    143  N   SER A  19      25.195  15.323  48.635  1.00  0.88           N  
ATOM    144  CA  SER A  19      24.946  15.636  47.216  1.00  0.88           C  
ATOM    145  C   SER A  19      25.992  15.047  46.267  1.00  0.88           C  
ATOM    146  O   SER A  19      27.065  14.615  46.690  1.00  0.88           O  
ATOM    147  CB  SER A  19      24.986  17.136  46.966  1.00  0.88           C  
ATOM    148  OG  SER A  19      23.959  17.738  47.756  1.00  0.88           O  
ATOM    149  N   GLY A  20      25.659  15.107  44.963  1.00  0.33           N  
ATOM    150  CA  GLY A  20      26.691  14.730  44.002  1.00  0.33           C  
ATOM    151  C   GLY A  20      27.971  15.561  44.107  1.00  0.33           C  
ATOM    152  O   GLY A  20      27.985  16.696  44.550  1.00  0.33           O  
ATOM    153  N   ALA A  21      29.049  14.933  43.717  1.00  0.30           N  
ATOM    154  CA  ALA A  21      30.318  15.664  43.814  1.00  0.30           C  
ATOM    155  C   ALA A  21      30.447  16.858  42.913  1.00  0.30           C  
ATOM    156  O   ALA A  21      30.384  16.733  41.703  1.00  0.30           O  
ATOM    157  CB  ALA A  21      31.511  14.767  43.500  1.00  0.30           C  
ATOM    158  N   LYS A  22      30.718  17.998  43.554  1.00  0.22           N  
ATOM    159  CA  LYS A  22      31.114  19.184  42.794  1.00  0.22           C  
ATOM    160  C   LYS A  22      32.088  18.856  41.684  1.00  0.22           C  
ATOM    161  O   LYS A  22      31.894  19.179  40.510  1.00  0.22           O  
ATOM    162  CB  LYS A  22      31.851  20.101  43.760  1.00  0.22           C  
ATOM    163  CG  LYS A  22      32.461  21.397  43.165  1.00  0.22           C  
ATOM    164  CD  LYS A  22      33.447  22.102  44.095  1.00  0.22           C  
ATOM    165  CE  LYS A  22      34.020  23.374  43.447  1.00  0.22           C  
ATOM    166  NZ  LYS A  22      34.841  23.089  42.249  1.00  0.22           N  
ATOM    167  N   ASN A  23      33.134  18.156  42.154  1.00  0.28           N  
ATOM    168  CA  ASN A  23      34.299  17.939  41.258  1.00  0.28           C  
ATOM    169  C   ASN A  23      34.240  16.753  40.318  1.00  0.28           C  
ATOM    170  O   ASN A  23      35.175  16.464  39.589  1.00  0.28           O  
ATOM    171  CB  ASN A  23      35.652  17.983  42.028  1.00  0.28           C  
ATOM    172  CG  ASN A  23      36.009  19.372  42.544  1.00  0.28           C  
ATOM    173  OD1 ASN A  23      35.558  20.376  42.007  1.00  0.28           O  
ATOM    174  ND2 ASN A  23      36.878  19.425  43.550  1.00  0.28           N  
ATOM    175  N   ALA A  24      33.089  16.088  40.356  1.00  0.32           N  
ATOM    176  CA  ALA A  24      32.791  15.154  39.255  1.00  0.32           C  
ATOM    177  C   ALA A  24      31.755  15.692  38.302  1.00  0.32           C  
ATOM    178  O   ALA A  24      31.818  15.464  37.111  1.00  0.32           O  
ATOM    179  CB  ALA A  24      32.315  13.783  39.735  1.00  0.32           C  
ATOM    180  N   ALA A  25      30.780  16.427  38.898  1.00  0.33           N  
ATOM    181  CA  ALA A  25      29.744  17.049  38.083  1.00  0.33           C  
ATOM    182  C   ALA A  25      30.344  18.008  37.081  1.00  0.33           C  
ATOM    183  O   ALA A  25      30.044  17.996  35.881  1.00  0.33           O  
ATOM    184  CB  ALA A  25      28.738  17.793  38.970  1.00  0.33           C  
ATOM    185  N   LEU A  26      31.283  18.774  37.621  1.00  0.33           N  
ATOM    186  CA  LEU A  26      31.964  19.732  36.719  1.00  0.33           C  
ATOM    187  C   LEU A  26      32.704  19.154  35.468  1.00  0.33           C  
ATOM    188  O   LEU A  26      32.393  19.528  34.334  1.00  0.33           O  
ATOM    189  CB  LEU A  26      32.824  20.692  37.555  1.00  0.33           C  
ATOM    190  CG  LEU A  26      32.021  21.635  38.423  1.00  0.33           C  
ATOM    191  CD1 LEU A  26      32.904  22.473  39.334  1.00  0.33           C  
ATOM    192  CD2 LEU A  26      31.200  22.552  37.566  1.00  0.33           C  
ATOM    193  N   PRO A  27      33.648  18.195  35.668  1.00  0.36           N  
ATOM    194  CA  PRO A  27      34.304  17.643  34.462  1.00  0.36           C  
ATOM    195  C   PRO A  27      33.353  16.902  33.545  1.00  0.36           C  
ATOM    196  O   PRO A  27      33.511  17.020  32.367  1.00  0.36           O  
ATOM    197  CB  PRO A  27      35.446  16.783  35.058  1.00  0.36           C  
ATOM    198  CG  PRO A  27      35.008  16.411  36.468  1.00  0.36           C  
ATOM    199  CD  PRO A  27      34.200  17.625  36.910  1.00  0.36           C  
ATOM    200  N   ILE A  28      32.340  16.235  34.065  1.00  0.78           N  
ATOM    201  CA  ILE A  28      31.301  15.597  33.252  1.00  0.78           C  
ATOM    202  C   ILE A  28      30.470  16.563  32.392  1.00  0.78           C  
ATOM    203  O   ILE A  28      30.253  16.336  31.207  1.00  0.78           O  
ATOM    204  CB  ILE A  28      30.452  14.668  34.199  1.00  0.78           C  
ATOM    205  CG1 ILE A  28      31.298  13.468  34.661  1.00  0.78           C  
ATOM    206  CG2 ILE A  28      29.127  14.102  33.550  1.00  0.78           C  
ATOM    207  CD1 ILE A  28      30.595  12.552  35.701  1.00  0.78           C  
ATOM    208  N   LEU A  29      30.102  17.685  33.011  1.00  0.88           N  
ATOM    209  CA  LEU A  29      29.408  18.731  32.228  1.00  0.88           C  
ATOM    210  C   LEU A  29      30.164  19.230  30.990  1.00  0.88           C  
ATOM    211  O   LEU A  29      29.655  19.306  29.873  1.00  0.88           O  
ATOM    212  CB  LEU A  29      29.126  19.948  33.126  1.00  0.88           C  
ATOM    213  CG  LEU A  29      27.732  20.183  33.810  1.00  0.88           C  
ATOM    214  CD1 LEU A  29      26.742  19.064  33.761  1.00  0.88           C  
ATOM    215  CD2 LEU A  29      27.860  20.699  35.236  1.00  0.88           C  
ATOM    216  N   PHE A  30      31.451  19.506  31.236  1.00  0.90           N  
ATOM    217  CA  PHE A  30      32.338  19.805  30.081  1.00  0.90           C  
ATOM    218  C   PHE A  30      32.659  18.677  29.117  1.00  0.90           C  
ATOM    219  O   PHE A  30      32.716  18.885  27.903  1.00  0.90           O  
ATOM    220  CB  PHE A  30      33.651  20.512  30.488  1.00  0.90           C  
ATOM    221  CG  PHE A  30      33.385  21.892  31.076  1.00  0.90           C  
ATOM    222  CD1 PHE A  30      33.178  22.984  30.201  1.00  0.90           C  
ATOM    223  CD2 PHE A  30      33.293  22.096  32.486  1.00  0.90           C  
ATOM    224  CE1 PHE A  30      32.866  24.269  30.704  1.00  0.90           C  
ATOM    225  CE2 PHE A  30      32.975  23.371  32.991  1.00  0.90           C  
ATOM    226  CZ  PHE A  30      32.766  24.463  32.111  1.00  0.90           C  
ATOM    227  N   ALA A  31      32.812  17.473  29.653  1.00  0.74           N  
ATOM    228  CA  ALA A  31      32.972  16.289  28.802  1.00  0.74           C  
ATOM    229  C   ALA A  31      31.801  16.044  27.820  1.00  0.74           C  
ATOM    230  O   ALA A  31      31.927  15.588  26.707  1.00  0.74           O  
ATOM    231  CB  ALA A  31      33.157  15.031  29.671  1.00  0.74           C  
ATOM    232  N   ALA A  32      30.616  16.429  28.283  1.00  0.59           N  
ATOM    233  CA  ALA A  32      29.416  16.411  27.443  1.00  0.59           C  
ATOM    234  C   ALA A  32      29.452  17.267  26.154  1.00  0.59           C  
ATOM    235  O   ALA A  32      28.732  17.030  25.190  1.00  0.59           O  
ATOM    236  CB  ALA A  32      28.223  16.849  28.287  1.00  0.59           C  
ATOM    237  N   LEU A  33      30.409  18.212  26.117  1.00  0.41           N  
ATOM    238  CA  LEU A  33      30.678  18.814  24.799  1.00  0.41           C  
ATOM    239  C   LEU A  33      31.080  17.851  23.721  1.00  0.41           C  
ATOM    240  O   LEU A  33      30.922  18.136  22.552  1.00  0.41           O  
ATOM    241  CB  LEU A  33      31.776  19.892  24.894  1.00  0.41           C  
ATOM    242  CG  LEU A  33      31.307  21.151  25.681  1.00  0.41           C  
ATOM    243  CD1 LEU A  33      32.504  22.011  26.153  1.00  0.41           C  
ATOM    244  CD2 LEU A  33      30.294  21.994  24.884  1.00  0.41           C  
ATOM    245  N   LEU A  34      31.615  16.703  24.149  1.00  0.89           N  
ATOM    246  CA  LEU A  34      31.912  15.621  23.170  1.00  0.89           C  
ATOM    247  C   LEU A  34      30.695  14.880  22.513  1.00  0.89           C  
ATOM    248  O   LEU A  34      30.733  14.291  21.448  1.00  0.89           O  
ATOM    249  CB  LEU A  34      32.788  14.551  23.858  1.00  0.89           C  
ATOM    250  CG  LEU A  34      34.183  15.015  24.362  1.00  0.89           C  
ATOM    251  CD1 LEU A  34      34.708  14.016  25.385  1.00  0.89           C  
ATOM    252  CD2 LEU A  34      35.236  15.292  23.246  1.00  0.89           C  
ATOM    253  N   ALA A  35      29.617  14.909  23.275  1.00  0.76           N  
ATOM    254  CA  ALA A  35      28.462  14.100  22.939  1.00  0.76           C  
ATOM    255  C   ALA A  35      27.682  14.587  21.693  1.00  0.76           C  
ATOM    256  O   ALA A  35      27.206  15.707  21.539  1.00  0.76           O  
ATOM    257  CB  ALA A  35      27.550  14.057  24.187  1.00  0.76           C  
ATOM    258  N   GLU A  36      27.505  13.637  20.794  1.00  1.00           N  
ATOM    259  CA  GLU A  36      26.609  14.021  19.710  1.00  1.00           C  
ATOM    260  C   GLU A  36      25.156  13.487  19.798  1.00  1.00           C  
ATOM    261  O   GLU A  36      24.413  13.484  18.841  1.00  1.00           O  
ATOM    262  CB  GLU A  36      27.251  13.495  18.476  1.00  1.00           C  
ATOM    263  CG  GLU A  36      28.429  14.362  18.056  1.00  1.00           C  
ATOM    264  CD  GLU A  36      29.017  13.888  16.748  1.00  1.00           C  
ATOM    265  OE1 GLU A  36      28.289  13.465  15.846  1.00  1.00           O  
ATOM    266  OE2 GLU A  36      30.234  13.937  16.646  1.00  1.00           O  
ATOM    267  N   GLU A  37      24.760  13.018  20.975  1.00  1.00           N  
ATOM    268  CA  GLU A  37      23.318  12.888  21.230  1.00  1.00           C  
ATOM    269  C   GLU A  37      23.025  13.379  22.648  1.00  1.00           C  
ATOM    270  O   GLU A  37      23.965  13.680  23.457  1.00  1.00           O  
ATOM    271  CB  GLU A  37      22.895  11.427  20.962  1.00  1.00           C  
ATOM    272  CG  GLU A  37      23.154  10.933  19.521  1.00  1.00           C  
ATOM    273  CD  GLU A  37      22.473   9.592  19.317  1.00  1.00           C  
ATOM    274  OE1 GLU A  37      21.245   9.533  19.343  1.00  1.00           O  
ATOM    275  OE2 GLU A  37      23.157   8.572  19.298  1.00  1.00           O  
ATOM    276  N   PRO A  38      21.745  13.598  22.935  1.00  1.00           N  
ATOM    277  CA  PRO A  38      21.514  14.177  24.257  1.00  1.00           C  
ATOM    278  C   PRO A  38      21.973  13.293  25.438  1.00  1.00           C  
ATOM    279  O   PRO A  38      22.058  12.064  25.430  1.00  1.00           O  
ATOM    280  CB  PRO A  38      20.014  14.385  24.272  1.00  1.00           C  
ATOM    281  CG  PRO A  38      19.576  14.338  22.809  1.00  1.00           C  
ATOM    282  CD  PRO A  38      20.542  13.371  22.153  1.00  1.00           C  
ATOM    283  N   VAL A  39      22.301  14.037  26.470  1.00  0.61           N  
ATOM    284  CA  VAL A  39      22.808  13.451  27.705  1.00  0.61           C  
ATOM    285  C   VAL A  39      21.976  13.894  28.939  1.00  0.61           C  
ATOM    286  O   VAL A  39      21.547  15.033  29.077  1.00  0.61           O  
ATOM    287  CB  VAL A  39      24.303  13.935  27.693  1.00  0.61           C  
ATOM    288  CG1 VAL A  39      24.879  14.716  28.866  1.00  0.61           C  
ATOM    289  CG2 VAL A  39      25.160  12.775  27.299  1.00  0.61           C  
ATOM    290  N   GLU A  40      21.772  12.934  29.822  1.00  0.95           N  
ATOM    291  CA  GLU A  40      21.237  13.246  31.157  1.00  0.95           C  
ATOM    292  C   GLU A  40      22.192  12.871  32.282  1.00  0.95           C  
ATOM    293  O   GLU A  40      22.566  11.712  32.460  1.00  0.95           O  
ATOM    294  CB  GLU A  40      19.922  12.503  31.453  1.00  0.95           C  
ATOM    295  CG  GLU A  40      19.338  12.905  32.845  1.00  0.95           C  
ATOM    296  CD  GLU A  40      18.112  12.073  33.234  1.00  0.95           C  
ATOM    297  OE1 GLU A  40      17.560  11.400  32.369  1.00  0.95           O  
ATOM    298  OE2 GLU A  40      17.694  12.091  34.390  1.00  0.95           O  
ATOM    299  N   ILE A  41      22.535  13.941  32.993  1.00  0.29           N  
ATOM    300  CA  ILE A  41      23.425  13.785  34.156  1.00  0.29           C  
ATOM    301  C   ILE A  41      22.683  13.945  35.468  1.00  0.29           C  
ATOM    302  O   ILE A  41      22.207  15.033  35.786  1.00  0.29           O  
ATOM    303  CB  ILE A  41      24.541  14.837  34.068  1.00  0.29           C  
ATOM    304  CG1 ILE A  41      25.119  14.853  32.639  1.00  0.29           C  
ATOM    305  CG2 ILE A  41      25.694  14.619  35.068  1.00  0.29           C  
ATOM    306  CD1 ILE A  41      26.043  16.026  32.434  1.00  0.29           C  
ATOM    307  N   GLN A  42      22.590  12.794  36.161  1.00  1.00           N  
ATOM    308  CA  GLN A  42      21.805  12.755  37.404  1.00  1.00           C  
ATOM    309  C   GLN A  42      22.618  13.053  38.666  1.00  1.00           C  
ATOM    310  O   GLN A  42      23.820  12.877  38.681  1.00  1.00           O  
ATOM    311  CB  GLN A  42      21.153  11.388  37.578  1.00  1.00           C  
ATOM    312  CG  GLN A  42      20.466  11.034  36.294  1.00  1.00           C  
ATOM    313  CD  GLN A  42      19.791   9.693  36.363  1.00  1.00           C  
ATOM    314  OE1 GLN A  42      18.655   9.559  35.944  1.00  1.00           O  
ATOM    315  NE2 GLN A  42      20.492   8.687  36.794  1.00  1.00           N  
ATOM    316  N   ASN A  43      21.924  13.473  39.715  1.00  0.97           N  
ATOM    317  CA  ASN A  43      22.541  13.717  41.039  1.00  0.97           C  
ATOM    318  C   ASN A  43      23.560  14.863  41.027  1.00  0.97           C  
ATOM    319  O   ASN A  43      24.654  14.768  41.585  1.00  0.97           O  
ATOM    320  CB  ASN A  43      23.181  12.430  41.635  1.00  0.97           C  
ATOM    321  CG  ASN A  43      23.450  12.630  43.126  1.00  0.97           C  
ATOM    322  OD1 ASN A  43      22.640  13.205  43.854  1.00  0.97           O  
ATOM    323  ND2 ASN A  43      24.588  12.138  43.578  1.00  0.97           N  
ATOM    324  N   VAL A  44      23.128  15.921  40.296  1.00  0.84           N  
ATOM    325  CA  VAL A  44      24.013  17.093  40.094  1.00  0.84           C  
ATOM    326  C   VAL A  44      23.680  18.146  41.138  1.00  0.84           C  
ATOM    327  O   VAL A  44      22.549  18.602  41.272  1.00  0.84           O  
ATOM    328  CB  VAL A  44      23.867  17.717  38.673  1.00  0.84           C  
ATOM    329  CG1 VAL A  44      24.850  18.875  38.499  1.00  0.84           C  
ATOM    330  CG2 VAL A  44      24.132  16.719  37.583  1.00  0.84           C  
ATOM    331  N   PRO A  45      24.695  18.518  41.927  1.00  0.34           N  
ATOM    332  CA  PRO A  45      24.417  19.470  43.009  1.00  0.34           C  
ATOM    333  C   PRO A  45      24.032  20.829  42.454  1.00  0.34           C  
ATOM    334  O   PRO A  45      24.496  21.253  41.424  1.00  0.34           O  
ATOM    335  CB  PRO A  45      25.777  19.541  43.714  1.00  0.34           C  
ATOM    336  CG  PRO A  45      26.829  19.146  42.665  1.00  0.34           C  
ATOM    337  CD  PRO A  45      26.095  18.113  41.827  1.00  0.34           C  
ATOM    338  N   LYS A  46      23.207  21.527  43.194  1.00  1.00           N  
ATOM    339  CA  LYS A  46      22.984  22.933  42.887  1.00  1.00           C  
ATOM    340  C   LYS A  46      24.046  23.847  43.477  1.00  1.00           C  
ATOM    341  O   LYS A  46      24.047  24.229  44.637  1.00  1.00           O  
ATOM    342  CB  LYS A  46      21.587  23.281  43.366  1.00  1.00           C  
ATOM    343  CG  LYS A  46      20.627  22.350  42.683  1.00  1.00           C  
ATOM    344  CD  LYS A  46      19.160  22.617  43.044  1.00  1.00           C  
ATOM    345  CE  LYS A  46      18.205  21.792  42.174  1.00  1.00           C  
ATOM    346  NZ  LYS A  46      16.869  22.394  42.268  1.00  1.00           N  
ATOM    347  N   LEU A  47      25.012  24.130  42.625  1.00  0.59           N  
ATOM    348  CA  LEU A  47      26.203  24.922  43.021  1.00  0.59           C  
ATOM    349  C   LEU A  47      26.440  26.063  42.063  1.00  0.59           C  
ATOM    350  O   LEU A  47      26.148  25.971  40.886  1.00  0.59           O  
ATOM    351  CB  LEU A  47      27.519  24.117  42.970  1.00  0.59           C  
ATOM    352  CG  LEU A  47      27.480  22.799  43.752  1.00  0.59           C  
ATOM    353  CD1 LEU A  47      28.792  22.023  43.518  1.00  0.59           C  
ATOM    354  CD2 LEU A  47      27.179  23.041  45.233  1.00  0.59           C  
ATOM    355  N   LYS A  48      27.010  27.124  42.590  1.00  1.00           N  
ATOM    356  CA  LYS A  48      27.372  28.220  41.703  1.00  1.00           C  
ATOM    357  C   LYS A  48      28.185  27.769  40.467  1.00  1.00           C  
ATOM    358  O   LYS A  48      27.874  28.095  39.327  1.00  1.00           O  
ATOM    359  CB  LYS A  48      28.096  29.247  42.550  1.00  1.00           C  
ATOM    360  CG  LYS A  48      28.495  30.459  41.724  1.00  1.00           C  
ATOM    361  CD  LYS A  48      27.317  31.253  41.123  1.00  1.00           C  
ATOM    362  CE  LYS A  48      27.788  32.678  40.766  1.00  1.00           C  
ATOM    363  NZ  LYS A  48      26.808  33.364  39.921  1.00  1.00           N  
ATOM    364  N   ASP A  49      29.191  26.926  40.752  1.00  0.05           N  
ATOM    365  CA  ASP A  49      29.974  26.414  39.583  1.00  0.05           C  
ATOM    366  C   ASP A  49      29.230  25.643  38.476  1.00  0.05           C  
ATOM    367  O   ASP A  49      29.495  25.752  37.293  1.00  0.05           O  
ATOM    368  CB  ASP A  49      31.093  25.479  40.074  1.00  0.05           C  
ATOM    369  CG  ASP A  49      32.253  26.254  40.647  1.00  0.05           C  
ATOM    370  OD1 ASP A  49      32.105  27.419  40.949  1.00  0.05           O  
ATOM    371  OD2 ASP A  49      33.329  25.703  40.836  1.00  0.05           O  
ATOM    372  N   VAL A  50      28.222  24.881  38.931  1.00  0.52           N  
ATOM    373  CA  VAL A  50      27.302  24.198  38.008  1.00  0.52           C  
ATOM    374  C   VAL A  50      26.408  25.161  37.210  1.00  0.52           C  
ATOM    375  O   VAL A  50      26.374  25.133  35.987  1.00  0.52           O  
ATOM    376  CB  VAL A  50      26.457  23.160  38.777  1.00  0.52           C  
ATOM    377  CG1 VAL A  50      25.357  22.593  37.892  1.00  0.52           C  
ATOM    378  CG2 VAL A  50      27.319  22.060  39.432  1.00  0.52           C  
ATOM    379  N   ASP A  51      25.770  26.097  37.942  1.00  0.96           N  
ATOM    380  CA  ASP A  51      25.094  27.152  37.193  1.00  0.96           C  
ATOM    381  C   ASP A  51      25.914  27.871  36.124  1.00  0.96           C  
ATOM    382  O   ASP A  51      25.514  27.949  34.980  1.00  0.96           O  
ATOM    383  CB  ASP A  51      24.482  28.153  38.183  1.00  0.96           C  
ATOM    384  CG  ASP A  51      23.581  29.161  37.469  1.00  0.96           C  
ATOM    385  OD1 ASP A  51      22.584  28.790  36.835  1.00  0.96           O  
ATOM    386  OD2 ASP A  51      23.902  30.344  37.561  1.00  0.96           O  
ATOM    387  N   THR A  52      27.089  28.366  36.508  1.00  0.95           N  
ATOM    388  CA  THR A  52      28.017  28.954  35.527  1.00  0.95           C  
ATOM    389  C   THR A  52      28.434  28.051  34.394  1.00  0.95           C  
ATOM    390  O   THR A  52      28.501  28.483  33.251  1.00  0.95           O  
ATOM    391  CB  THR A  52      29.327  29.408  36.205  1.00  0.95           C  
ATOM    392  OG1 THR A  52      28.923  30.330  37.218  1.00  0.95           O  
ATOM    393  CG2 THR A  52      30.405  30.062  35.292  1.00  0.95           C  
ATOM    394  N   SER A  53      28.715  26.782  34.719  1.00  0.56           N  
ATOM    395  CA  SER A  53      29.036  25.873  33.595  1.00  0.56           C  
ATOM    396  C   SER A  53      27.933  25.637  32.587  1.00  0.56           C  
ATOM    397  O   SER A  53      28.160  25.673  31.392  1.00  0.56           O  
ATOM    398  CB  SER A  53      29.463  24.456  34.021  1.00  0.56           C  
ATOM    399  OG  SER A  53      30.567  24.586  34.915  1.00  0.56           O  
ATOM    400  N   MET A  54      26.712  25.441  33.118  1.00  0.95           N  
ATOM    401  CA  MET A  54      25.547  25.401  32.221  1.00  0.95           C  
ATOM    402  C   MET A  54      25.376  26.639  31.309  1.00  0.95           C  
ATOM    403  O   MET A  54      25.069  26.563  30.131  1.00  0.95           O  
ATOM    404  CB  MET A  54      24.219  25.191  33.005  1.00  0.95           C  
ATOM    405  CG  MET A  54      24.121  23.938  33.899  1.00  0.95           C  
ATOM    406  SD  MET A  54      22.450  23.706  34.486  1.00  0.95           S  
ATOM    407  CE  MET A  54      22.531  25.134  35.493  1.00  0.95           C  
ATOM    408  N   LYS A  55      25.609  27.809  31.886  1.00  1.00           N  
ATOM    409  CA  LYS A  55      25.582  29.060  31.094  1.00  1.00           C  
ATOM    410  C   LYS A  55      26.666  29.217  30.038  1.00  1.00           C  
ATOM    411  O   LYS A  55      26.425  29.585  28.887  1.00  1.00           O  
ATOM    412  CB  LYS A  55      25.701  30.311  31.960  1.00  1.00           C  
ATOM    413  CG  LYS A  55      24.502  30.501  32.844  1.00  1.00           C  
ATOM    414  CD  LYS A  55      24.763  31.604  33.850  1.00  1.00           C  
ATOM    415  CE  LYS A  55      23.516  31.621  34.703  1.00  1.00           C  
ATOM    416  NZ  LYS A  55      23.456  32.894  35.409  1.00  1.00           N  
ATOM    417  N   LEU A  56      27.874  28.806  30.491  1.00  0.81           N  
ATOM    418  CA  LEU A  56      29.000  28.686  29.566  1.00  0.81           C  
ATOM    419  C   LEU A  56      28.687  27.716  28.451  1.00  0.81           C  
ATOM    420  O   LEU A  56      28.802  28.075  27.286  1.00  0.81           O  
ATOM    421  CB  LEU A  56      30.227  28.269  30.364  1.00  0.81           C  
ATOM    422  CG  LEU A  56      31.606  28.454  29.775  1.00  0.81           C  
ATOM    423  CD1 LEU A  56      32.656  28.174  30.867  1.00  0.81           C  
ATOM    424  CD2 LEU A  56      31.861  27.501  28.639  1.00  0.81           C  
ATOM    425  N   LEU A  57      28.237  26.498  28.834  1.00  0.79           N  
ATOM    426  CA  LEU A  57      27.835  25.518  27.815  1.00  0.79           C  
ATOM    427  C   LEU A  57      26.805  25.975  26.758  1.00  0.79           C  
ATOM    428  O   LEU A  57      26.917  25.784  25.544  1.00  0.79           O  
ATOM    429  CB  LEU A  57      27.267  24.348  28.580  1.00  0.79           C  
ATOM    430  CG  LEU A  57      28.049  23.033  28.673  1.00  0.79           C  
ATOM    431  CD1 LEU A  57      29.541  23.080  28.365  1.00  0.79           C  
ATOM    432  CD2 LEU A  57      27.767  22.449  30.035  1.00  0.79           C  
ATOM    433  N   SER A  58      25.789  26.621  27.308  1.00  1.00           N  
ATOM    434  CA  SER A  58      24.745  27.272  26.492  1.00  1.00           C  
ATOM    435  C   SER A  58      25.249  28.345  25.523  1.00  1.00           C  
ATOM    436  O   SER A  58      24.897  28.384  24.371  1.00  1.00           O  
ATOM    437  CB  SER A  58      23.721  27.849  27.474  1.00  1.00           C  
ATOM    438  OG  SER A  58      22.671  28.495  26.768  1.00  1.00           O  
ATOM    439  N   GLN A  59      26.170  29.162  26.006  1.00  1.00           N  
ATOM    440  CA  GLN A  59      26.869  30.095  25.103  1.00  1.00           C  
ATOM    441  C   GLN A  59      27.777  29.522  23.997  1.00  1.00           C  
ATOM    442  O   GLN A  59      28.070  30.170  22.999  1.00  1.00           O  
ATOM    443  CB  GLN A  59      27.655  31.157  25.924  1.00  1.00           C  
ATOM    444  CG  GLN A  59      26.676  32.015  26.782  1.00  1.00           C  
ATOM    445  CD  GLN A  59      27.357  33.197  27.459  1.00  1.00           C  
ATOM    446  OE1 GLN A  59      27.190  33.505  28.620  1.00  1.00           O  
ATOM    447  NE2 GLN A  59      28.150  33.911  26.718  1.00  1.00           N  
ATOM    448  N   LEU A  60      28.201  28.275  24.192  1.00  0.93           N  
ATOM    449  CA  LEU A  60      28.856  27.600  23.028  1.00  0.93           C  
ATOM    450  C   LEU A  60      27.895  27.055  21.958  1.00  0.93           C  
ATOM    451  O   LEU A  60      28.291  26.528  20.933  1.00  0.93           O  
ATOM    452  CB  LEU A  60      29.673  26.390  23.496  1.00  0.93           C  
ATOM    453  CG  LEU A  60      30.710  26.788  24.541  1.00  0.93           C  
ATOM    454  CD1 LEU A  60      31.358  25.577  25.196  1.00  0.93           C  
ATOM    455  CD2 LEU A  60      31.785  27.712  23.969  1.00  0.93           C  
ATOM    456  N   GLY A  61      26.604  27.170  22.272  1.00  0.96           N  
ATOM    457  CA  GLY A  61      25.591  26.510  21.434  1.00  0.96           C  
ATOM    458  C   GLY A  61      24.911  25.243  21.959  1.00  0.96           C  
ATOM    459  O   GLY A  61      24.098  24.603  21.300  1.00  0.96           O  
ATOM    460  N   ALA A  62      25.246  24.858  23.201  1.00  0.76           N  
ATOM    461  CA  ALA A  62      24.502  23.707  23.721  1.00  0.76           C  
ATOM    462  C   ALA A  62      23.128  24.117  24.203  1.00  0.76           C  
ATOM    463  O   ALA A  62      22.989  25.258  24.581  1.00  0.76           O  
ATOM    464  CB  ALA A  62      25.275  22.941  24.841  1.00  0.76           C  
ATOM    465  N   LYS A  63      22.189  23.148  24.150  1.00  1.00           N  
ATOM    466  CA  LYS A  63      20.889  23.216  24.814  1.00  1.00           C  
ATOM    467  C   LYS A  63      20.968  22.516  26.162  1.00  1.00           C  
ATOM    468  O   LYS A  63      21.318  21.357  26.303  1.00  1.00           O  
ATOM    469  CB  LYS A  63      19.777  22.485  24.025  1.00  1.00           C  
ATOM    470  CG  LYS A  63      19.237  23.058  22.682  1.00  1.00           C  
ATOM    471  CD  LYS A  63      19.694  22.281  21.426  1.00  1.00           C  
ATOM    472  CE  LYS A  63      18.764  21.321  20.607  1.00  1.00           C  
ATOM    473  NZ  LYS A  63      19.537  20.520  19.602  1.00  1.00           N  
ATOM    474  N   VAL A  64      20.710  23.315  27.137  1.00  0.91           N  
ATOM    475  CA  VAL A  64      20.953  22.889  28.526  1.00  0.91           C  
ATOM    476  C   VAL A  64      19.761  23.244  29.455  1.00  0.91           C  
ATOM    477  O   VAL A  64      19.154  24.308  29.371  1.00  0.91           O  
ATOM    478  CB  VAL A  64      22.218  23.633  29.026  1.00  0.91           C  
ATOM    479  CG1 VAL A  64      22.469  23.254  30.455  1.00  0.91           C  
ATOM    480  CG2 VAL A  64      23.482  23.401  28.218  1.00  0.91           C  
ATOM    481  N   GLU A  65      19.484  22.299  30.321  1.00  1.00           N  
ATOM    482  CA  GLU A  65      18.362  22.459  31.223  1.00  1.00           C  
ATOM    483  C   GLU A  65      18.598  21.640  32.513  1.00  1.00           C  
ATOM    484  O   GLU A  65      19.203  20.581  32.508  1.00  1.00           O  
ATOM    485  CB  GLU A  65      17.225  21.909  30.388  1.00  1.00           C  
ATOM    486  CG  GLU A  65      15.824  21.972  30.924  1.00  1.00           C  
ATOM    487  CD  GLU A  65      14.914  21.188  29.976  1.00  1.00           C  
ATOM    488  OE1 GLU A  65      15.139  21.157  28.766  1.00  1.00           O  
ATOM    489  OE2 GLU A  65      13.973  20.580  30.463  1.00  1.00           O  
ATOM    490  N   ARG A  66      18.119  22.124  33.678  1.00  1.00           N  
ATOM    491  CA  ARG A  66      18.334  21.184  34.796  1.00  1.00           C  
ATOM    492  C   ARG A  66      17.176  21.035  35.770  1.00  1.00           C  
ATOM    493  O   ARG A  66      16.370  21.936  35.890  1.00  1.00           O  
ATOM    494  CB  ARG A  66      19.631  21.460  35.585  1.00  1.00           C  
ATOM    495  CG  ARG A  66      19.917  22.931  35.927  1.00  1.00           C  
ATOM    496  CD  ARG A  66      20.442  23.092  37.359  1.00  1.00           C  
ATOM    497  NE  ARG A  66      20.030  21.941  38.164  1.00  1.00           N  
ATOM    498  CZ  ARG A  66      20.874  21.219  38.927  1.00  1.00           C  
ATOM    499  NH1 ARG A  66      22.077  21.691  39.186  1.00  1.00           N  
ATOM    500  NH2 ARG A  66      20.502  20.042  39.403  1.00  1.00           N  
ATOM    501  N   ASN A  67      17.182  19.897  36.498  1.00  1.00           N  
ATOM    502  CA  ASN A  67      16.369  19.859  37.723  1.00  1.00           C  
ATOM    503  C   ASN A  67      17.110  19.144  38.860  1.00  1.00           C  
ATOM    504  O   ASN A  67      18.000  19.728  39.460  1.00  1.00           O  
ATOM    505  CB  ASN A  67      14.943  19.357  37.441  1.00  1.00           C  
ATOM    506  CG  ASN A  67      14.080  19.652  38.651  1.00  1.00           C  
ATOM    507  OD1 ASN A  67      14.328  19.169  39.740  1.00  1.00           O  
ATOM    508  ND2 ASN A  67      13.058  20.482  38.422  1.00  1.00           N  
ATOM    509  N   GLY A  68      16.801  17.868  39.093  1.00  1.00           N  
ATOM    510  CA  GLY A  68      17.750  17.006  39.885  1.00  1.00           C  
ATOM    511  C   GLY A  68      18.997  16.536  39.045  1.00  1.00           C  
ATOM    512  O   GLY A  68      20.140  16.275  39.401  1.00  1.00           O  
ATOM    513  N   SER A  69      18.638  16.440  37.789  1.00  1.00           N  
ATOM    514  CA  SER A  69      19.537  16.242  36.644  1.00  1.00           C  
ATOM    515  C   SER A  69      19.759  17.512  35.877  1.00  1.00           C  
ATOM    516  O   SER A  69      18.907  18.389  35.830  1.00  1.00           O  
ATOM    517  CB  SER A  69      18.963  15.323  35.564  1.00  1.00           C  
ATOM    518  OG  SER A  69      18.516  14.097  36.128  1.00  1.00           O  
ATOM    519  N   VAL A  70      20.929  17.505  35.260  1.00  0.85           N  
ATOM    520  CA  VAL A  70      21.200  18.370  34.105  1.00  0.85           C  
ATOM    521  C   VAL A  70      21.100  17.608  32.770  1.00  0.85           C  
ATOM    522  O   VAL A  70      21.685  16.547  32.560  1.00  0.85           O  
ATOM    523  CB  VAL A  70      22.563  19.078  34.261  1.00  0.85           C  
ATOM    524  CG1 VAL A  70      22.879  20.002  33.085  1.00  0.85           C  
ATOM    525  CG2 VAL A  70      22.629  19.861  35.560  1.00  0.85           C  
ATOM    526  N   HIS A  71      20.252  18.190  31.925  1.00  1.00           N  
ATOM    527  CA  HIS A  71      20.114  17.735  30.540  1.00  1.00           C  
ATOM    528  C   HIS A  71      20.950  18.612  29.624  1.00  1.00           C  
ATOM    529  O   HIS A  71      20.867  19.846  29.662  1.00  1.00           O  
ATOM    530  CB  HIS A  71      18.633  17.791  30.104  1.00  1.00           C  
ATOM    531  CG  HIS A  71      17.820  16.765  30.875  1.00  1.00           C  
ATOM    532  ND1 HIS A  71      17.604  15.507  30.469  1.00  1.00           N  
ATOM    533  CD2 HIS A  71      17.235  16.932  32.135  1.00  1.00           C  
ATOM    534  CE1 HIS A  71      16.895  14.868  31.425  1.00  1.00           C  
ATOM    535  NE2 HIS A  71      16.676  15.738  32.457  1.00  1.00           N  
ATOM    536  N   ILE A  72      21.804  17.905  28.848  1.00  0.75           N  
ATOM    537  CA  ILE A  72      22.608  18.574  27.794  1.00  0.75           C  
ATOM    538  C   ILE A  72      22.427  17.923  26.439  1.00  0.75           C  
ATOM    539  O   ILE A  72      22.702  16.753  26.191  1.00  0.75           O  
ATOM    540  CB  ILE A  72      24.127  18.649  28.144  1.00  0.75           C  
ATOM    541  CG1 ILE A  72      24.323  19.426  29.467  1.00  0.75           C  
ATOM    542  CG2 ILE A  72      25.014  19.322  27.076  1.00  0.75           C  
ATOM    543  CD1 ILE A  72      25.723  19.353  30.035  1.00  0.75           C  
ATOM    544  N   ASP A  73      21.957  18.802  25.560  1.00  0.96           N  
ATOM    545  CA  ASP A  73      22.083  18.541  24.119  1.00  0.96           C  
ATOM    546  C   ASP A  73      23.169  19.389  23.428  1.00  0.96           C  
ATOM    547  O   ASP A  73      23.017  20.582  23.169  1.00  0.96           O  
ATOM    548  CB  ASP A  73      20.682  18.771  23.528  1.00  0.96           C  
ATOM    549  CG  ASP A  73      20.577  18.335  22.080  1.00  0.96           C  
ATOM    550  OD1 ASP A  73      21.574  17.860  21.515  1.00  0.96           O  
ATOM    551  OD2 ASP A  73      19.478  18.470  21.538  1.00  0.96           O  
ATOM    552  N   ALA A  74      24.284  18.707  23.143  1.00  0.78           N  
ATOM    553  CA  ALA A  74      25.451  19.370  22.561  1.00  0.78           C  
ATOM    554  C   ALA A  74      25.609  19.258  21.043  1.00  0.78           C  
ATOM    555  O   ALA A  74      26.560  19.733  20.429  1.00  0.78           O  
ATOM    556  CB  ALA A  74      26.743  18.908  23.232  1.00  0.78           C  
ATOM    557  N   ARG A  75      24.591  18.635  20.437  1.00  1.00           N  
ATOM    558  CA  ARG A  75      24.671  18.476  18.961  1.00  1.00           C  
ATOM    559  C   ARG A  75      24.947  19.736  18.160  1.00  1.00           C  
ATOM    560  O   ARG A  75      25.655  19.745  17.180  1.00  1.00           O  
ATOM    561  CB  ARG A  75      23.378  17.827  18.473  1.00  1.00           C  
ATOM    562  CG  ARG A  75      23.345  16.343  18.799  1.00  1.00           C  
ATOM    563  CD  ARG A  75      22.050  15.604  18.491  1.00  1.00           C  
ATOM    564  NE  ARG A  75      20.955  16.217  19.223  1.00  1.00           N  
ATOM    565  CZ  ARG A  75      19.751  15.669  19.124  1.00  1.00           C  
ATOM    566  NH1 ARG A  75      19.501  14.667  18.267  1.00  1.00           N  
ATOM    567  NH2 ARG A  75      18.764  16.134  19.899  1.00  1.00           N  
ATOM    568  N   ASP A  76      24.396  20.813  18.617  1.00  1.00           N  
ATOM    569  CA  ASP A  76      24.663  22.001  17.817  1.00  1.00           C  
ATOM    570  C   ASP A  76      25.592  23.064  18.338  1.00  1.00           C  
ATOM    571  O   ASP A  76      25.495  24.208  17.939  1.00  1.00           O  
ATOM    572  CB  ASP A  76      23.352  22.658  17.420  1.00  1.00           C  
ATOM    573  CG  ASP A  76      22.519  21.590  16.736  1.00  1.00           C  
ATOM    574  OD1 ASP A  76      23.079  20.794  15.962  1.00  1.00           O  
ATOM    575  OD2 ASP A  76      21.318  21.542  17.017  1.00  1.00           O  
ATOM    576  N   VAL A  77      26.537  22.655  19.185  1.00  0.67           N  
ATOM    577  CA  VAL A  77      27.669  23.573  19.431  1.00  0.67           C  
ATOM    578  C   VAL A  77      28.248  24.240  18.166  1.00  0.67           C  
ATOM    579  O   VAL A  77      28.628  23.565  17.229  1.00  0.67           O  
ATOM    580  CB  VAL A  77      28.840  22.842  20.197  1.00  0.67           C  
ATOM    581  CG1 VAL A  77      30.032  23.780  20.494  1.00  0.67           C  
ATOM    582  CG2 VAL A  77      28.355  22.233  21.527  1.00  0.67           C  
ATOM    583  N   ASN A  78      28.304  25.545  18.210  1.00  1.00           N  
ATOM    584  CA  ASN A  78      28.798  26.267  17.040  1.00  1.00           C  
ATOM    585  C   ASN A  78      29.590  27.531  17.335  1.00  1.00           C  
ATOM    586  O   ASN A  78      30.018  28.258  16.441  1.00  1.00           O  
ATOM    587  CB  ASN A  78      27.628  26.583  16.125  1.00  1.00           C  
ATOM    588  CG  ASN A  78      26.641  27.490  16.796  1.00  1.00           C  
ATOM    589  OD1 ASN A  78      26.638  27.818  17.962  1.00  1.00           O  
ATOM    590  ND2 ASN A  78      25.835  28.017  15.950  1.00  1.00           N  
ATOM    591  N   VAL A  79      29.803  27.736  18.646  1.00  1.00           N  
ATOM    592  CA  VAL A  79      30.800  28.730  19.084  1.00  1.00           C  
ATOM    593  C   VAL A  79      31.981  28.080  19.868  1.00  1.00           C  
ATOM    594  O   VAL A  79      31.804  27.241  20.722  1.00  1.00           O  
ATOM    595  CB  VAL A  79      30.052  29.743  19.948  1.00  1.00           C  
ATOM    596  CG1 VAL A  79      30.962  30.744  20.683  1.00  1.00           C  
ATOM    597  CG2 VAL A  79      29.012  30.491  19.104  1.00  1.00           C  
ATOM    598  N   PHE A  80      33.199  28.451  19.516  1.00  1.00           N  
ATOM    599  CA  PHE A  80      34.367  27.758  20.083  1.00  1.00           C  
ATOM    600  C   PHE A  80      35.216  28.618  21.038  1.00  1.00           C  
ATOM    601  O   PHE A  80      36.214  28.203  21.616  1.00  1.00           O  
ATOM    602  CB  PHE A  80      35.225  27.150  18.965  1.00  1.00           C  
ATOM    603  CG  PHE A  80      34.323  26.446  18.001  1.00  1.00           C  
ATOM    604  CD1 PHE A  80      33.457  25.419  18.420  1.00  1.00           C  
ATOM    605  CD2 PHE A  80      34.286  26.882  16.664  1.00  1.00           C  
ATOM    606  CE1 PHE A  80      32.544  24.826  17.527  1.00  1.00           C  
ATOM    607  CE2 PHE A  80      33.363  26.291  15.756  1.00  1.00           C  
ATOM    608  CZ  PHE A  80      32.490  25.258  16.177  1.00  1.00           C  
ATOM    609  N   CYS A  81      34.715  29.848  21.165  1.00  1.00           N  
ATOM    610  CA  CYS A  81      35.329  30.825  22.056  1.00  1.00           C  
ATOM    611  C   CYS A  81      34.562  30.884  23.343  1.00  1.00           C  
ATOM    612  O   CYS A  81      33.436  31.331  23.313  1.00  1.00           O  
ATOM    613  CB  CYS A  81      35.300  32.253  21.480  1.00  1.00           C  
ATOM    614  SG  CYS A  81      36.271  33.464  22.476  1.00  1.00           S  
ATOM    615  N   ALA A  82      35.139  30.418  24.456  1.00  0.49           N  
ATOM    616  CA  ALA A  82      34.341  30.478  25.705  1.00  0.49           C  
ATOM    617  C   ALA A  82      34.122  31.876  26.347  1.00  0.49           C  
ATOM    618  O   ALA A  82      34.959  32.770  26.337  1.00  0.49           O  
ATOM    619  CB  ALA A  82      34.946  29.567  26.755  1.00  0.49           C  
ATOM    620  N   PRO A  83      32.944  32.110  26.916  1.00  1.00           N  
ATOM    621  CA  PRO A  83      32.741  33.472  27.442  1.00  1.00           C  
ATOM    622  C   PRO A  83      33.624  33.840  28.619  1.00  1.00           C  
ATOM    623  O   PRO A  83      33.511  33.259  29.692  1.00  1.00           O  
ATOM    624  CB  PRO A  83      31.253  33.438  27.845  1.00  1.00           C  
ATOM    625  CG  PRO A  83      30.900  31.956  28.031  1.00  1.00           C  
ATOM    626  CD  PRO A  83      31.799  31.196  27.067  1.00  1.00           C  
ATOM    627  N   TYR A  84      34.478  34.838  28.399  1.00  1.00           N  
ATOM    628  CA  TYR A  84      35.435  35.188  29.458  1.00  1.00           C  
ATOM    629  C   TYR A  84      34.936  35.446  30.905  1.00  1.00           C  
ATOM    630  O   TYR A  84      35.512  35.026  31.898  1.00  1.00           O  
ATOM    631  CB  TYR A  84      36.310  36.352  28.970  1.00  1.00           C  
ATOM    632  CG  TYR A  84      35.553  37.641  29.145  1.00  1.00           C  
ATOM    633  CD1 TYR A  84      34.625  37.967  28.139  1.00  1.00           C  
ATOM    634  CD2 TYR A  84      35.616  38.399  30.346  1.00  1.00           C  
ATOM    635  CE1 TYR A  84      33.711  39.016  28.347  1.00  1.00           C  
ATOM    636  CE2 TYR A  84      34.698  39.451  30.545  1.00  1.00           C  
ATOM    637  CZ  TYR A  84      33.745  39.756  29.542  1.00  1.00           C  
ATOM    638  OH  TYR A  84      32.804  40.743  29.719  1.00  1.00           O  
ATOM    639  N   ASP A  85      33.795  36.125  30.950  1.00  1.00           N  
ATOM    640  CA  ASP A  85      33.192  36.494  32.237  1.00  1.00           C  
ATOM    641  C   ASP A  85      32.765  35.292  33.100  1.00  1.00           C  
ATOM    642  O   ASP A  85      32.884  35.291  34.316  1.00  1.00           O  
ATOM    643  CB  ASP A  85      32.046  37.483  31.961  1.00  1.00           C  
ATOM    644  CG  ASP A  85      30.946  36.895  31.094  1.00  1.00           C  
ATOM    645  OD1 ASP A  85      31.241  36.592  29.939  1.00  1.00           O  
ATOM    646  OD2 ASP A  85      29.791  36.760  31.527  1.00  1.00           O  
ATOM    647  N   LEU A  86      32.347  34.245  32.352  1.00  0.99           N  
ATOM    648  CA  LEU A  86      32.070  32.954  33.015  1.00  0.99           C  
ATOM    649  C   LEU A  86      33.303  32.142  33.347  1.00  0.99           C  
ATOM    650  O   LEU A  86      33.472  31.625  34.437  1.00  0.99           O  
ATOM    651  CB  LEU A  86      31.116  32.121  32.176  1.00  0.99           C  
ATOM    652  CG  LEU A  86      29.826  32.875  31.839  1.00  0.99           C  
ATOM    653  CD1 LEU A  86      28.867  32.000  31.095  1.00  0.99           C  
ATOM    654  CD2 LEU A  86      29.072  33.290  33.083  1.00  0.99           C  
ATOM    655  N   VAL A  87      34.231  32.124  32.387  1.00  1.00           N  
ATOM    656  CA  VAL A  87      35.485  31.386  32.640  1.00  1.00           C  
ATOM    657  C   VAL A  87      36.345  31.798  33.846  1.00  1.00           C  
ATOM    658  O   VAL A  87      36.968  31.010  34.560  1.00  1.00           O  
ATOM    659  CB  VAL A  87      36.300  31.475  31.329  1.00  1.00           C  
ATOM    660  CG1 VAL A  87      37.771  31.073  31.422  1.00  1.00           C  
ATOM    661  CG2 VAL A  87      35.545  30.660  30.241  1.00  1.00           C  
ATOM    662  N   LYS A  88      36.360  33.109  34.044  1.00  1.00           N  
ATOM    663  CA  LYS A  88      37.183  33.650  35.157  1.00  1.00           C  
ATOM    664  C   LYS A  88      36.706  33.379  36.597  1.00  1.00           C  
ATOM    665  O   LYS A  88      37.397  33.597  37.581  1.00  1.00           O  
ATOM    666  CB  LYS A  88      37.216  35.159  35.083  1.00  1.00           C  
ATOM    667  CG  LYS A  88      37.800  35.600  33.774  1.00  1.00           C  
ATOM    668  CD  LYS A  88      39.199  35.088  33.726  1.00  1.00           C  
ATOM    669  CE  LYS A  88      39.815  35.509  32.444  1.00  1.00           C  
ATOM    670  NZ  LYS A  88      41.141  34.944  32.560  1.00  1.00           N  
ATOM    671  N   THR A  89      35.474  32.896  36.652  1.00  1.00           N  
ATOM    672  CA  THR A  89      34.911  32.702  37.975  1.00  1.00           C  
ATOM    673  C   THR A  89      35.165  31.384  38.687  1.00  1.00           C  
ATOM    674  O   THR A  89      34.673  31.185  39.780  1.00  1.00           O  
ATOM    675  CB  THR A  89      33.417  32.909  37.909  1.00  1.00           C  
ATOM    676  OG1 THR A  89      32.771  31.820  37.234  1.00  1.00           O  
ATOM    677  CG2 THR A  89      33.146  34.230  37.231  1.00  1.00           C  
ATOM    678  N   MET A  90      35.870  30.477  38.008  1.00  0.39           N  
ATOM    679  CA  MET A  90      36.001  29.095  38.501  1.00  0.39           C  
ATOM    680  C   MET A  90      37.166  28.394  37.807  1.00  0.39           C  
ATOM    681  O   MET A  90      37.615  28.857  36.768  1.00  0.39           O  
ATOM    682  CB  MET A  90      34.698  28.290  38.273  1.00  0.39           C  
ATOM    683  CG  MET A  90      34.339  28.003  36.790  1.00  0.39           C  
ATOM    684  SD  MET A  90      32.753  27.173  36.569  1.00  0.39           S  
ATOM    685  CE  MET A  90      32.827  27.140  34.766  1.00  0.39           C  
ATOM    686  N   ARG A  91      37.614  27.278  38.441  1.00  0.07           N  
ATOM    687  CA  ARG A  91      38.679  26.460  37.777  1.00  0.07           C  
ATOM    688  C   ARG A  91      38.204  25.678  36.559  1.00  0.07           C  
ATOM    689  O   ARG A  91      38.891  25.436  35.573  1.00  0.07           O  
ATOM    690  CB  ARG A  91      39.295  25.491  38.834  1.00  0.07           C  
ATOM    691  CG  ARG A  91      40.501  24.660  38.366  1.00  0.07           C  
ATOM    692  CD  ARG A  91      41.697  25.556  37.944  1.00  0.07           C  
ATOM    693  NE  ARG A  91      42.852  24.713  37.618  1.00  0.07           N  
ATOM    694  CZ  ARG A  91      44.039  25.254  37.273  1.00  0.07           C  
ATOM    695  NH1 ARG A  91      44.176  26.561  37.124  1.00  0.07           N  
ATOM    696  NH2 ARG A  91      45.098  24.470  37.085  1.00  0.07           N  
ATOM    697  N   ALA A  92      36.959  25.238  36.701  1.00  0.35           N  
ATOM    698  CA  ALA A  92      36.535  24.118  35.836  1.00  0.35           C  
ATOM    699  C   ALA A  92      36.390  24.451  34.335  1.00  0.35           C  
ATOM    700  O   ALA A  92      36.389  23.599  33.467  1.00  0.35           O  
ATOM    701  CB  ALA A  92      35.183  23.595  36.299  1.00  0.35           C  
ATOM    702  N   SER A  93      36.269  25.785  34.111  1.00  0.37           N  
ATOM    703  CA  SER A  93      36.152  26.355  32.748  1.00  0.37           C  
ATOM    704  C   SER A  93      37.270  25.965  31.766  1.00  0.37           C  
ATOM    705  O   SER A  93      37.006  25.842  30.567  1.00  0.37           O  
ATOM    706  CB  SER A  93      36.084  27.886  32.843  1.00  0.37           C  
ATOM    707  OG  SER A  93      37.184  28.369  33.650  1.00  0.37           O  
ATOM    708  N   ILE A  94      38.442  25.644  32.362  1.00  0.56           N  
ATOM    709  CA  ILE A  94      39.567  25.096  31.571  1.00  0.56           C  
ATOM    710  C   ILE A  94      39.253  23.836  30.743  1.00  0.56           C  
ATOM    711  O   ILE A  94      39.733  23.556  29.650  1.00  0.56           O  
ATOM    712  CB  ILE A  94      40.841  24.904  32.473  1.00  0.56           C  
ATOM    713  CG1 ILE A  94      42.136  24.680  31.709  1.00  0.56           C  
ATOM    714  CG2 ILE A  94      40.749  23.774  33.499  1.00  0.56           C  
ATOM    715  CD1 ILE A  94      42.314  25.670  30.544  1.00  0.56           C  
ATOM    716  N   TRP A  95      38.315  23.100  31.350  1.00  0.51           N  
ATOM    717  CA  TRP A  95      37.843  21.903  30.663  1.00  0.51           C  
ATOM    718  C   TRP A  95      36.984  22.074  29.402  1.00  0.51           C  
ATOM    719  O   TRP A  95      36.759  21.091  28.711  1.00  0.51           O  
ATOM    720  CB  TRP A  95      37.055  21.030  31.644  1.00  0.51           C  
ATOM    721  CG  TRP A  95      37.944  20.406  32.711  1.00  0.51           C  
ATOM    722  CD1 TRP A  95      39.240  19.867  32.531  1.00  0.51           C  
ATOM    723  CD2 TRP A  95      37.637  20.283  34.090  1.00  0.51           C  
ATOM    724  NE1 TRP A  95      39.729  19.332  33.701  1.00  0.51           N  
ATOM    725  CE2 TRP A  95      38.743  19.456  34.667  1.00  0.51           C  
ATOM    726  CE3 TRP A  95      36.468  20.549  34.853  1.00  0.51           C  
ATOM    727  CZ2 TRP A  95      38.744  19.252  36.068  1.00  0.51           C  
ATOM    728  CZ3 TRP A  95      36.500  20.290  36.257  1.00  0.51           C  
ATOM    729  CH2 TRP A  95      37.580  19.579  36.824  1.00  0.51           C  
ATOM    730  N   ALA A  96      36.561  23.317  29.091  1.00  0.78           N  
ATOM    731  CA  ALA A  96      35.983  23.518  27.735  1.00  0.78           C  
ATOM    732  C   ALA A  96      36.978  23.383  26.567  1.00  0.78           C  
ATOM    733  O   ALA A  96      36.629  23.107  25.432  1.00  0.78           O  
ATOM    734  CB  ALA A  96      35.290  24.862  27.616  1.00  0.78           C  
ATOM    735  N   LEU A  97      38.261  23.585  26.880  1.00  0.41           N  
ATOM    736  CA  LEU A  97      39.269  23.702  25.799  1.00  0.41           C  
ATOM    737  C   LEU A  97      39.517  22.397  25.040  1.00  0.41           C  
ATOM    738  O   LEU A  97      39.359  22.351  23.840  1.00  0.41           O  
ATOM    739  CB  LEU A  97      40.636  24.183  26.335  1.00  0.41           C  
ATOM    740  CG  LEU A  97      41.723  24.494  25.299  1.00  0.41           C  
ATOM    741  CD1 LEU A  97      41.254  25.626  24.434  1.00  0.41           C  
ATOM    742  CD2 LEU A  97      43.044  24.814  25.974  1.00  0.41           C  
ATOM    743  N   GLY A  98      39.913  21.349  25.784  1.00  0.51           N  
ATOM    744  CA  GLY A  98      40.049  19.968  25.267  1.00  0.51           C  
ATOM    745  C   GLY A  98      38.952  19.372  24.305  1.00  0.51           C  
ATOM    746  O   GLY A  98      39.201  18.986  23.161  1.00  0.51           O  
ATOM    747  N   PRO A  99      37.713  19.328  24.812  1.00  0.80           N  
ATOM    748  CA  PRO A  99      36.619  18.848  23.972  1.00  0.80           C  
ATOM    749  C   PRO A  99      36.364  19.681  22.734  1.00  0.80           C  
ATOM    750  O   PRO A  99      36.100  19.119  21.680  1.00  0.80           O  
ATOM    751  CB  PRO A  99      35.412  18.838  24.938  1.00  0.80           C  
ATOM    752  CG  PRO A  99      36.020  18.746  26.338  1.00  0.80           C  
ATOM    753  CD  PRO A  99      37.299  19.554  26.191  1.00  0.80           C  
ATOM    754  N   LEU A 100      36.493  21.019  22.889  1.00  0.80           N  
ATOM    755  CA  LEU A 100      36.314  21.886  21.693  1.00  0.80           C  
ATOM    756  C   LEU A 100      37.348  21.610  20.615  1.00  0.80           C  
ATOM    757  O   LEU A 100      37.046  21.379  19.458  1.00  0.80           O  
ATOM    758  CB  LEU A 100      36.387  23.339  22.094  1.00  0.80           C  
ATOM    759  CG  LEU A 100      35.096  23.857  22.716  1.00  0.80           C  
ATOM    760  CD1 LEU A 100      35.373  25.261  23.181  1.00  0.80           C  
ATOM    761  CD2 LEU A 100      33.814  23.730  21.881  1.00  0.80           C  
ATOM    762  N   VAL A 101      38.601  21.495  21.090  1.00  0.33           N  
ATOM    763  CA  VAL A 101      39.595  21.052  20.131  1.00  0.33           C  
ATOM    764  C   VAL A 101      39.419  19.669  19.554  1.00  0.33           C  
ATOM    765  O   VAL A 101      39.512  19.463  18.343  1.00  0.33           O  
ATOM    766  CB  VAL A 101      40.996  21.208  20.742  1.00  0.33           C  
ATOM    767  CG1 VAL A 101      42.119  20.729  19.774  1.00  0.33           C  
ATOM    768  CG2 VAL A 101      41.155  22.691  21.111  1.00  0.33           C  
ATOM    769  N   ALA A 102      39.159  18.704  20.443  1.00  0.35           N  
ATOM    770  CA  ALA A 102      39.037  17.337  19.915  1.00  0.35           C  
ATOM    771  C   ALA A 102      37.883  17.152  18.944  1.00  0.35           C  
ATOM    772  O   ALA A 102      37.999  16.403  17.994  1.00  0.35           O  
ATOM    773  CB  ALA A 102      38.870  16.260  20.990  1.00  0.35           C  
ATOM    774  N   ARG A 103      36.784  17.831  19.212  1.00  0.64           N  
ATOM    775  CA  ARG A 103      35.609  17.640  18.345  1.00  0.64           C  
ATOM    776  C   ARG A 103      35.470  18.594  17.168  1.00  0.64           C  
ATOM    777  O   ARG A 103      34.986  18.200  16.134  1.00  0.64           O  
ATOM    778  CB  ARG A 103      34.316  17.683  19.190  1.00  0.64           C  
ATOM    779  CG  ARG A 103      33.004  17.407  18.456  1.00  0.64           C  
ATOM    780  CD  ARG A 103      31.790  17.415  19.369  1.00  0.64           C  
ATOM    781  NE  ARG A 103      30.552  17.328  18.570  1.00  0.64           N  
ATOM    782  CZ  ARG A 103      29.421  17.869  19.013  1.00  0.64           C  
ATOM    783  NH1 ARG A 103      29.265  18.250  20.282  1.00  0.64           N  
ATOM    784  NH2 ARG A 103      28.411  18.072  18.177  1.00  0.64           N  
ATOM    785  N   PHE A 104      35.861  19.832  17.393  1.00  0.95           N  
ATOM    786  CA  PHE A 104      35.695  20.882  16.387  1.00  0.95           C  
ATOM    787  C   PHE A 104      36.973  21.369  15.748  1.00  0.95           C  
ATOM    788  O   PHE A 104      36.900  22.146  14.800  1.00  0.95           O  
ATOM    789  CB  PHE A 104      34.929  22.120  16.942  1.00  0.95           C  
ATOM    790  CG  PHE A 104      33.520  21.711  17.386  1.00  0.95           C  
ATOM    791  CD1 PHE A 104      32.514  21.438  16.426  1.00  0.95           C  
ATOM    792  CD2 PHE A 104      33.207  21.548  18.761  1.00  0.95           C  
ATOM    793  CE1 PHE A 104      31.230  20.995  16.824  1.00  0.95           C  
ATOM    794  CE2 PHE A 104      31.915  21.111  19.148  1.00  0.95           C  
ATOM    795  CZ  PHE A 104      30.929  20.827  18.188  1.00  0.95           C  
ATOM    796  N   GLY A 105      38.131  20.928  16.277  1.00  0.91           N  
ATOM    797  CA  GLY A 105      39.406  21.390  15.691  1.00  0.91           C  
ATOM    798  C   GLY A 105      39.935  22.732  16.131  1.00  0.91           C  
ATOM    799  O   GLY A 105      41.028  23.170  15.809  1.00  0.91           O  
ATOM    800  N   GLN A 106      39.115  23.383  16.935  1.00  0.96           N  
ATOM    801  CA  GLN A 106      39.599  24.614  17.547  1.00  0.96           C  
ATOM    802  C   GLN A 106      38.914  24.955  18.887  1.00  0.96           C  
ATOM    803  O   GLN A 106      37.815  24.554  19.200  1.00  0.96           O  
ATOM    804  CB  GLN A 106      39.390  25.811  16.592  1.00  0.96           C  
ATOM    805  CG  GLN A 106      37.891  26.071  16.408  1.00  0.96           C  
ATOM    806  CD  GLN A 106      37.644  27.238  15.513  1.00  0.96           C  
ATOM    807  OE1 GLN A 106      37.261  27.139  14.352  1.00  0.96           O  
ATOM    808  NE2 GLN A 106      37.845  28.370  16.118  1.00  0.96           N  
ATOM    809  N   GLY A 107      39.583  25.740  19.647  1.00  0.56           N  
ATOM    810  CA  GLY A 107      38.905  26.302  20.836  1.00  0.56           C  
ATOM    811  C   GLY A 107      39.738  27.430  21.451  1.00  0.56           C  
ATOM    812  O   GLY A 107      40.964  27.463  21.363  1.00  0.56           O  
ATOM    813  N   GLN A 108      39.027  28.377  22.061  1.00  0.96           N  
ATOM    814  CA  GLN A 108      39.671  29.510  22.770  1.00  0.96           C  
ATOM    815  C   GLN A 108      39.082  29.739  24.154  1.00  0.96           C  
ATOM    816  O   GLN A 108      37.900  30.037  24.304  1.00  0.96           O  
ATOM    817  CB  GLN A 108      39.555  30.861  22.003  1.00  0.96           C  
ATOM    818  CG  GLN A 108      40.027  30.829  20.521  1.00  0.96           C  
ATOM    819  CD  GLN A 108      38.929  30.295  19.564  1.00  0.96           C  
ATOM    820  OE1 GLN A 108      37.759  30.615  19.608  1.00  0.96           O  
ATOM    821  NE2 GLN A 108      39.293  29.469  18.633  1.00  0.96           N  
ATOM    822  N   VAL A 109      39.966  29.528  25.114  1.00  0.59           N  
ATOM    823  CA  VAL A 109      39.529  29.666  26.507  1.00  0.59           C  
ATOM    824  C   VAL A 109      40.520  30.545  27.279  1.00  0.59           C  
ATOM    825  O   VAL A 109      41.704  30.293  27.262  1.00  0.59           O  
ATOM    826  CB  VAL A 109      39.347  28.240  27.161  1.00  0.59           C  
ATOM    827  CG1 VAL A 109      38.789  28.393  28.570  1.00  0.59           C  
ATOM    828  CG2 VAL A 109      38.364  27.298  26.417  1.00  0.59           C  
ATOM    829  N   SER A 110      39.993  31.608  27.894  1.00  1.00           N  
ATOM    830  CA  SER A 110      40.899  32.413  28.758  1.00  1.00           C  
ATOM    831  C   SER A 110      41.378  31.635  30.036  1.00  1.00           C  
ATOM    832  O   SER A 110      40.939  30.523  30.305  1.00  1.00           O  
ATOM    833  CB  SER A 110      40.350  33.840  29.036  1.00  1.00           C  
ATOM    834  OG  SER A 110      38.979  33.867  29.455  1.00  1.00           O  
ATOM    835  N   LEU A 111      42.318  32.184  30.780  1.00  1.00           N  
ATOM    836  CA  LEU A 111      42.841  31.446  31.967  1.00  1.00           C  
ATOM    837  C   LEU A 111      41.784  31.349  33.065  1.00  1.00           C  
ATOM    838  O   LEU A 111      40.987  32.264  33.205  1.00  1.00           O  
ATOM    839  CB  LEU A 111      44.130  32.125  32.502  1.00  1.00           C  
ATOM    840  CG  LEU A 111      45.217  32.052  31.383  1.00  1.00           C  
ATOM    841  CD1 LEU A 111      46.413  32.979  31.591  1.00  1.00           C  
ATOM    842  CD2 LEU A 111      45.662  30.608  31.174  1.00  1.00           C  
ATOM    843  N   PRO A 112      41.683  30.204  33.742  1.00  0.27           N  
ATOM    844  CA  PRO A 112      40.562  30.039  34.699  1.00  0.27           C  
ATOM    845  C   PRO A 112      40.684  30.889  36.007  1.00  0.27           C  
ATOM    846  O   PRO A 112      41.754  31.337  36.414  1.00  0.27           O  
ATOM    847  CB  PRO A 112      40.619  28.502  34.940  1.00  0.27           C  
ATOM    848  CG  PRO A 112      42.108  28.165  34.782  1.00  0.27           C  
ATOM    849  CD  PRO A 112      42.566  29.040  33.628  1.00  0.27           C  
ATOM    850  N   GLY A 113      39.534  31.060  36.656  1.00  0.09           N  
ATOM    851  CA  GLY A 113      39.683  31.354  38.094  1.00  0.09           C  
ATOM    852  C   GLY A 113      39.587  30.125  39.061  1.00  0.09           C  
ATOM    853  O   GLY A 113      40.175  29.048  38.958  1.00  0.09           O  
ATOM    854  N   GLY A 114      38.708  30.313  40.016  1.00  0.00           N  
ATOM    855  CA  GLY A 114      38.690  29.339  41.120  1.00  0.00           C  
ATOM    856  C   GLY A 114      39.399  29.788  42.406  1.00  0.00           C  
ATOM    857  O   GLY A 114      39.833  30.928  42.594  1.00  0.00           O  
ATOM    858  N   CYS A 115      39.495  28.811  43.295  1.00  0.00           N  
ATOM    859  CA  CYS A 115      40.254  29.015  44.542  1.00  0.00           C  
ATOM    860  C   CYS A 115      41.660  29.662  44.394  1.00  0.00           C  
ATOM    861  O   CYS A 115      42.532  29.135  43.726  1.00  0.00           O  
ATOM    862  CB  CYS A 115      40.277  27.637  45.318  1.00  0.00           C  
ATOM    863  SG  CYS A 115      38.633  26.914  45.670  1.00  0.00           S  
ATOM    864  N   THR A 116      41.835  30.770  45.071  1.00  1.00           N  
ATOM    865  CA  THR A 116      43.078  31.558  45.145  1.00  1.00           C  
ATOM    866  C   THR A 116      44.133  30.975  46.046  1.00  1.00           C  
ATOM    867  O   THR A 116      44.779  31.637  46.883  1.00  1.00           O  
ATOM    868  CB  THR A 116      42.719  32.958  45.668  1.00  1.00           C  
ATOM    869  OG1 THR A 116      41.902  32.880  46.847  1.00  1.00           O  
ATOM    870  CG2 THR A 116      42.059  33.744  44.573  1.00  1.00           C  
ATOM    871  N   ILE A 117      44.277  29.699  45.882  1.00  0.20           N  
ATOM    872  CA  ILE A 117      45.169  28.960  46.769  1.00  0.20           C  
ATOM    873  C   ILE A 117      46.556  28.541  46.232  1.00  0.20           C  
ATOM    874  O   ILE A 117      47.304  27.768  46.758  1.00  0.20           O  
ATOM    875  CB  ILE A 117      44.428  27.716  47.149  1.00  0.20           C  
ATOM    876  CG1 ILE A 117      44.052  26.869  45.924  1.00  0.20           C  
ATOM    877  CG2 ILE A 117      43.199  27.974  48.026  1.00  0.20           C  
ATOM    878  CD1 ILE A 117      43.530  25.508  46.325  1.00  0.20           C  
ATOM    879  N   GLY A 118      46.832  29.189  45.082  1.00  0.00           N  
ATOM    880  CA  GLY A 118      48.142  29.013  44.421  1.00  0.00           C  
ATOM    881  C   GLY A 118      48.175  29.741  43.069  1.00  0.00           C  
ATOM    882  O   GLY A 118      47.188  30.274  42.603  1.00  0.00           O  
ATOM    883  N   ALA A 119      49.351  29.679  42.471  1.00  0.88           N  
ATOM    884  CA  ALA A 119      49.398  30.235  41.106  1.00  0.88           C  
ATOM    885  C   ALA A 119      48.493  29.488  40.055  1.00  0.88           C  
ATOM    886  O   ALA A 119      47.995  29.985  39.047  1.00  0.88           O  
ATOM    887  CB  ALA A 119      50.841  30.187  40.545  1.00  0.88           C  
ATOM    888  N   ARG A 120      48.326  28.198  40.360  1.00  0.03           N  
ATOM    889  CA  ARG A 120      47.489  27.294  39.552  1.00  0.03           C  
ATOM    890  C   ARG A 120      47.670  27.434  38.000  1.00  0.03           C  
ATOM    891  O   ARG A 120      46.753  27.826  37.286  1.00  0.03           O  
ATOM    892  CB  ARG A 120      46.017  27.519  39.946  1.00  0.03           C  
ATOM    893  CG  ARG A 120      45.790  27.226  41.456  1.00  0.03           C  
ATOM    894  CD  ARG A 120      44.336  27.177  41.901  1.00  0.03           C  
ATOM    895  NE  ARG A 120      43.726  25.893  41.496  1.00  0.03           N  
ATOM    896  CZ  ARG A 120      42.423  25.580  41.657  1.00  0.03           C  
ATOM    897  NH1 ARG A 120      41.565  26.479  42.150  1.00  0.03           N  
ATOM    898  NH2 ARG A 120      41.989  24.360  41.313  1.00  0.03           N  
ATOM    899  N   PRO A 121      48.927  27.137  37.515  1.00  0.42           N  
ATOM    900  CA  PRO A 121      49.186  27.142  36.049  1.00  0.42           C  
ATOM    901  C   PRO A 121      48.409  26.075  35.321  1.00  0.42           C  
ATOM    902  O   PRO A 121      47.824  25.176  35.962  1.00  0.42           O  
ATOM    903  CB  PRO A 121      50.700  26.921  35.964  1.00  0.42           C  
ATOM    904  CG  PRO A 121      51.097  26.204  37.252  1.00  0.42           C  
ATOM    905  CD  PRO A 121      50.132  26.752  38.269  1.00  0.42           C  
ATOM    906  N   VAL A 122      48.357  26.177  34.004  1.00  0.33           N  
ATOM    907  CA  VAL A 122      47.625  25.171  33.199  1.00  0.33           C  
ATOM    908  C   VAL A 122      48.524  24.508  32.137  1.00  0.33           C  
ATOM    909  O   VAL A 122      48.175  23.901  31.138  1.00  0.33           O  
ATOM    910  CB  VAL A 122      46.394  25.759  32.554  1.00  0.33           C  
ATOM    911  CG1 VAL A 122      45.336  26.034  33.562  1.00  0.33           C  
ATOM    912  CG2 VAL A 122      46.747  26.981  31.707  1.00  0.33           C  
ATOM    913  N   ASP A 123      49.814  24.644  32.418  1.00  0.46           N  
ATOM    914  CA  ASP A 123      50.842  24.145  31.501  1.00  0.46           C  
ATOM    915  C   ASP A 123      50.759  22.684  31.170  1.00  0.46           C  
ATOM    916  O   ASP A 123      51.145  22.261  30.097  1.00  0.46           O  
ATOM    917  CB  ASP A 123      52.232  24.513  32.103  1.00  0.46           C  
ATOM    918  CG  ASP A 123      52.533  23.806  33.443  1.00  0.46           C  
ATOM    919  OD1 ASP A 123      51.862  24.137  34.418  1.00  0.46           O  
ATOM    920  OD2 ASP A 123      53.389  22.919  33.548  1.00  0.46           O  
ATOM    921  N   LEU A 124      50.271  21.890  32.119  1.00  0.86           N  
ATOM    922  CA  LEU A 124      50.187  20.447  31.801  1.00  0.86           C  
ATOM    923  C   LEU A 124      48.998  20.102  30.895  1.00  0.86           C  
ATOM    924  O   LEU A 124      48.983  19.138  30.144  1.00  0.86           O  
ATOM    925  CB  LEU A 124      50.002  19.663  33.116  1.00  0.86           C  
ATOM    926  CG  LEU A 124      51.210  19.831  34.083  1.00  0.86           C  
ATOM    927  CD1 LEU A 124      50.937  19.238  35.473  1.00  0.86           C  
ATOM    928  CD2 LEU A 124      52.462  19.182  33.544  1.00  0.86           C  
ATOM    929  N   HIS A 125      47.998  20.974  30.983  1.00  0.05           N  
ATOM    930  CA  HIS A 125      46.876  20.829  30.032  1.00  0.05           C  
ATOM    931  C   HIS A 125      47.316  21.156  28.600  1.00  0.05           C  
ATOM    932  O   HIS A 125      47.063  20.465  27.630  1.00  0.05           O  
ATOM    933  CB  HIS A 125      45.757  21.825  30.363  1.00  0.05           C  
ATOM    934  CG  HIS A 125      45.108  21.643  31.720  1.00  0.05           C  
ATOM    935  ND1 HIS A 125      43.838  21.290  31.866  1.00  0.05           N  
ATOM    936  CD2 HIS A 125      45.655  21.867  32.973  1.00  0.05           C  
ATOM    937  CE1 HIS A 125      43.536  21.285  33.191  1.00  0.05           C  
ATOM    938  NE2 HIS A 125      44.658  21.634  33.851  1.00  0.05           N  
ATOM    939  N   ILE A 126      48.029  22.281  28.533  1.00  1.00           N  
ATOM    940  CA  ILE A 126      48.605  22.742  27.241  1.00  1.00           C  
ATOM    941  C   ILE A 126      49.648  21.793  26.658  1.00  1.00           C  
ATOM    942  O   ILE A 126      49.540  21.392  25.528  1.00  1.00           O  
ATOM    943  CB  ILE A 126      49.222  24.138  27.478  1.00  1.00           C  
ATOM    944  CG1 ILE A 126      48.063  25.093  27.746  1.00  1.00           C  
ATOM    945  CG2 ILE A 126      50.137  24.666  26.322  1.00  1.00           C  
ATOM    946  CD1 ILE A 126      48.642  26.437  28.140  1.00  1.00           C  
ATOM    947  N   SER A 127      50.620  21.398  27.497  1.00  1.00           N  
ATOM    948  CA  SER A 127      51.513  20.289  27.067  1.00  1.00           C  
ATOM    949  C   SER A 127      50.867  18.975  26.599  1.00  1.00           C  
ATOM    950  O   SER A 127      51.169  18.459  25.526  1.00  1.00           O  
ATOM    951  CB  SER A 127      52.487  19.905  28.180  1.00  1.00           C  
ATOM    952  OG  SER A 127      53.418  18.917  27.721  1.00  1.00           O  
ATOM    953  N   GLY A 128      49.921  18.473  27.393  1.00  0.67           N  
ATOM    954  CA  GLY A 128      49.126  17.335  26.959  1.00  0.67           C  
ATOM    955  C   GLY A 128      48.409  17.463  25.588  1.00  0.67           C  
ATOM    956  O   GLY A 128      48.535  16.622  24.690  1.00  0.67           O  
ATOM    957  N   LEU A 129      47.667  18.574  25.480  1.00  0.60           N  
ATOM    958  CA  LEU A 129      47.007  18.836  24.199  1.00  0.60           C  
ATOM    959  C   LEU A 129      47.925  18.991  22.984  1.00  0.60           C  
ATOM    960  O   LEU A 129      47.654  18.488  21.899  1.00  0.60           O  
ATOM    961  CB  LEU A 129      46.101  20.076  24.341  1.00  0.60           C  
ATOM    962  CG  LEU A 129      44.800  19.836  25.127  1.00  0.60           C  
ATOM    963  CD1 LEU A 129      44.042  21.150  25.227  1.00  0.60           C  
ATOM    964  CD2 LEU A 129      43.894  18.736  24.508  1.00  0.60           C  
ATOM    965  N   GLU A 130      49.083  19.623  23.218  1.00  0.95           N  
ATOM    966  CA  GLU A 130      50.150  19.616  22.194  1.00  0.95           C  
ATOM    967  C   GLU A 130      50.728  18.289  21.856  1.00  0.95           C  
ATOM    968  O   GLU A 130      51.037  18.027  20.714  1.00  0.95           O  
ATOM    969  CB  GLU A 130      51.335  20.520  22.556  1.00  0.95           C  
ATOM    970  CG  GLU A 130      50.891  21.997  22.688  1.00  0.95           C  
ATOM    971  CD  GLU A 130      51.947  22.904  23.359  1.00  0.95           C  
ATOM    972  OE1 GLU A 130      52.801  22.411  24.120  1.00  0.95           O  
ATOM    973  OE2 GLU A 130      51.890  24.110  23.128  1.00  0.95           O  
ATOM    974  N   GLN A 131      50.845  17.452  22.874  1.00  1.00           N  
ATOM    975  CA  GLN A 131      51.297  16.079  22.592  1.00  1.00           C  
ATOM    976  C   GLN A 131      50.313  15.241  21.786  1.00  1.00           C  
ATOM    977  O   GLN A 131      50.670  14.361  21.032  1.00  1.00           O  
ATOM    978  CB  GLN A 131      51.690  15.345  23.900  1.00  1.00           C  
ATOM    979  CG  GLN A 131      53.021  15.942  24.429  1.00  1.00           C  
ATOM    980  CD  GLN A 131      53.359  15.286  25.752  1.00  1.00           C  
ATOM    981  OE1 GLN A 131      53.597  14.080  25.824  1.00  1.00           O  
ATOM    982  NE2 GLN A 131      53.340  16.068  26.808  1.00  1.00           N  
ATOM    983  N   LEU A 132      49.049  15.612  21.936  1.00  0.36           N  
ATOM    984  CA  LEU A 132      47.998  14.990  21.110  1.00  0.36           C  
ATOM    985  C   LEU A 132      47.883  15.613  19.698  1.00  0.36           C  
ATOM    986  O   LEU A 132      47.033  15.253  18.890  1.00  0.36           O  
ATOM    987  CB  LEU A 132      46.645  15.119  21.817  1.00  0.36           C  
ATOM    988  CG  LEU A 132      46.461  14.260  23.086  1.00  0.36           C  
ATOM    989  CD1 LEU A 132      45.205  14.659  23.844  1.00  0.36           C  
ATOM    990  CD2 LEU A 132      46.438  12.767  22.758  1.00  0.36           C  
ATOM    991  N   GLY A 133      48.743  16.598  19.463  1.00  0.91           N  
ATOM    992  CA  GLY A 133      48.691  17.187  18.121  1.00  0.91           C  
ATOM    993  C   GLY A 133      48.166  18.602  18.005  1.00  0.91           C  
ATOM    994  O   GLY A 133      48.198  19.204  16.939  1.00  0.91           O  
ATOM    995  N   ALA A 134      47.709  19.180  19.113  1.00  0.38           N  
ATOM    996  CA  ALA A 134      47.274  20.574  19.000  1.00  0.38           C  
ATOM    997  C   ALA A 134      48.357  21.648  18.863  1.00  0.38           C  
ATOM    998  O   ALA A 134      49.445  21.572  19.425  1.00  0.38           O  
ATOM    999  CB  ALA A 134      46.387  20.951  20.214  1.00  0.38           C  
ATOM   1000  N   THR A 135      48.022  22.689  18.131  1.00  1.00           N  
ATOM   1001  CA  THR A 135      48.820  23.918  18.191  1.00  1.00           C  
ATOM   1002  C   THR A 135      48.202  24.936  19.139  1.00  1.00           C  
ATOM   1003  O   THR A 135      47.031  25.285  19.045  1.00  1.00           O  
ATOM   1004  CB  THR A 135      48.932  24.576  16.809  1.00  1.00           C  
ATOM   1005  OG1 THR A 135      49.696  23.665  16.028  1.00  1.00           O  
ATOM   1006  CG2 THR A 135      49.637  25.951  16.844  1.00  1.00           C  
ATOM   1007  N   ILE A 136      49.040  25.391  20.066  1.00  0.84           N  
ATOM   1008  CA  ILE A 136      48.565  26.317  21.110  1.00  0.84           C  
ATOM   1009  C   ILE A 136      49.349  27.631  21.227  1.00  0.84           C  
ATOM   1010  O   ILE A 136      50.559  27.662  21.259  1.00  0.84           O  
ATOM   1011  CB  ILE A 136      48.528  25.593  22.485  1.00  0.84           C  
ATOM   1012  CG1 ILE A 136      47.621  24.326  22.429  1.00  0.84           C  
ATOM   1013  CG2 ILE A 136      48.037  26.605  23.534  1.00  0.84           C  
ATOM   1014  CD1 ILE A 136      47.146  23.685  23.733  1.00  0.84           C  
ATOM   1015  N   LYS A 137      48.596  28.718  21.327  1.00  1.00           N  
ATOM   1016  CA  LYS A 137      49.220  29.986  21.681  1.00  1.00           C  
ATOM   1017  C   LYS A 137      48.389  30.739  22.721  1.00  1.00           C  
ATOM   1018  O   LYS A 137      47.168  30.640  22.789  1.00  1.00           O  
ATOM   1019  CB  LYS A 137      49.340  30.885  20.430  1.00  1.00           C  
ATOM   1020  CG  LYS A 137      47.950  31.281  19.890  1.00  1.00           C  
ATOM   1021  CD  LYS A 137      47.907  32.173  18.636  1.00  1.00           C  
ATOM   1022  CE  LYS A 137      46.488  32.288  18.036  1.00  1.00           C  
ATOM   1023  NZ  LYS A 137      46.540  33.051  16.777  1.00  1.00           N  
ATOM   1024  N   LEU A 138      49.132  31.475  23.537  1.00  1.00           N  
ATOM   1025  CA  LEU A 138      48.497  32.396  24.502  1.00  1.00           C  
ATOM   1026  C   LEU A 138      48.448  33.799  23.942  1.00  1.00           C  
ATOM   1027  O   LEU A 138      49.461  34.425  23.706  1.00  1.00           O  
ATOM   1028  CB  LEU A 138      49.286  32.445  25.824  1.00  1.00           C  
ATOM   1029  CG  LEU A 138      48.734  33.526  26.784  1.00  1.00           C  
ATOM   1030  CD1 LEU A 138      47.360  33.173  27.389  1.00  1.00           C  
ATOM   1031  CD2 LEU A 138      49.765  33.937  27.859  1.00  1.00           C  
ATOM   1032  N   GLU A 139      47.250  34.305  23.742  1.00  1.00           N  
ATOM   1033  CA  GLU A 139      47.159  35.626  23.111  1.00  1.00           C  
ATOM   1034  C   GLU A 139      45.913  36.376  23.548  1.00  1.00           C  
ATOM   1035  O   GLU A 139      44.882  35.737  23.650  1.00  1.00           O  
ATOM   1036  CB  GLU A 139      47.125  35.336  21.630  1.00  1.00           C  
ATOM   1037  CG  GLU A 139      47.074  36.533  20.738  1.00  1.00           C  
ATOM   1038  CD  GLU A 139      46.928  35.904  19.390  1.00  1.00           C  
ATOM   1039  OE1 GLU A 139      47.963  35.603  18.797  1.00  1.00           O  
ATOM   1040  OE2 GLU A 139      45.797  35.658  18.966  1.00  1.00           O  
ATOM   1041  N   GLU A 140      46.029  37.685  23.851  1.00  1.00           N  
ATOM   1042  CA  GLU A 140      44.923  38.419  24.537  1.00  1.00           C  
ATOM   1043  C   GLU A 140      44.364  37.711  25.767  1.00  1.00           C  
ATOM   1044  O   GLU A 140      43.177  37.694  26.043  1.00  1.00           O  
ATOM   1045  CB  GLU A 140      43.745  38.595  23.575  1.00  1.00           C  
ATOM   1046  CG  GLU A 140      44.158  39.289  22.300  1.00  1.00           C  
ATOM   1047  CD  GLU A 140      43.000  39.184  21.359  1.00  1.00           C  
ATOM   1048  OE1 GLU A 140      42.854  38.129  20.731  1.00  1.00           O  
ATOM   1049  OE2 GLU A 140      42.244  40.159  21.265  1.00  1.00           O  
ATOM   1050  N   GLY A 141      45.244  37.033  26.470  1.00  1.00           N  
ATOM   1051  CA  GLY A 141      44.582  36.369  27.611  1.00  1.00           C  
ATOM   1052  C   GLY A 141      43.881  35.028  27.384  1.00  1.00           C  
ATOM   1053  O   GLY A 141      43.483  34.334  28.302  1.00  1.00           O  
ATOM   1054  N   TYR A 142      43.800  34.677  26.124  1.00  1.00           N  
ATOM   1055  CA  TYR A 142      43.251  33.354  25.844  1.00  1.00           C  
ATOM   1056  C   TYR A 142      44.300  32.296  25.532  1.00  1.00           C  
ATOM   1057  O   TYR A 142      45.318  32.526  24.887  1.00  1.00           O  
ATOM   1058  CB  TYR A 142      42.282  33.395  24.610  1.00  1.00           C  
ATOM   1059  CG  TYR A 142      41.030  34.216  24.807  1.00  1.00           C  
ATOM   1060  CD1 TYR A 142      41.119  35.613  24.721  1.00  1.00           C  
ATOM   1061  CD2 TYR A 142      39.782  33.570  25.075  1.00  1.00           C  
ATOM   1062  CE1 TYR A 142      39.946  36.371  24.910  1.00  1.00           C  
ATOM   1063  CE2 TYR A 142      38.594  34.326  25.265  1.00  1.00           C  
ATOM   1064  CZ  TYR A 142      38.698  35.734  25.188  1.00  1.00           C  
ATOM   1065  OH  TYR A 142      37.603  36.536  25.388  1.00  1.00           O  
ATOM   1066  N   VAL A 143      43.954  31.093  25.961  1.00  0.88           N  
ATOM   1067  CA  VAL A 143      44.616  29.907  25.456  1.00  0.88           C  
ATOM   1068  C   VAL A 143      43.930  29.493  24.168  1.00  0.88           C  
ATOM   1069  O   VAL A 143      42.779  29.094  24.161  1.00  0.88           O  
ATOM   1070  CB  VAL A 143      44.509  28.766  26.470  1.00  0.88           C  
ATOM   1071  CG1 VAL A 143      45.257  27.544  25.898  1.00  0.88           C  
ATOM   1072  CG2 VAL A 143      45.130  29.177  27.811  1.00  0.88           C  
ATOM   1073  N   LYS A 144      44.654  29.682  23.085  1.00  0.93           N  
ATOM   1074  CA  LYS A 144      44.066  29.394  21.778  1.00  0.93           C  
ATOM   1075  C   LYS A 144      44.687  28.167  21.136  1.00  0.93           C  
ATOM   1076  O   LYS A 144      45.875  28.109  20.861  1.00  0.93           O  
ATOM   1077  CB  LYS A 144      44.239  30.620  20.852  1.00  0.93           C  
ATOM   1078  CG  LYS A 144      43.644  31.940  21.405  1.00  0.93           C  
ATOM   1079  CD  LYS A 144      43.862  33.129  20.470  1.00  0.93           C  
ATOM   1080  CE  LYS A 144      43.225  34.376  21.023  1.00  0.93           C  
ATOM   1081  NZ  LYS A 144      43.196  35.368  19.944  1.00  0.93           N  
ATOM   1082  N   ALA A 145      43.781  27.214  20.982  1.00  0.57           N  
ATOM   1083  CA  ALA A 145      44.155  25.905  20.483  1.00  0.57           C  
ATOM   1084  C   ALA A 145      43.527  25.506  19.160  1.00  0.57           C  
ATOM   1085  O   ALA A 145      42.363  25.780  18.839  1.00  0.57           O  
ATOM   1086  CB  ALA A 145      43.851  24.825  21.518  1.00  0.57           C  
ATOM   1087  N   SER A 146      44.376  24.837  18.396  1.00  0.97           N  
ATOM   1088  CA  SER A 146      43.866  24.261  17.151  1.00  0.97           C  
ATOM   1089  C   SER A 146      44.569  23.026  16.658  1.00  0.97           C  
ATOM   1090  O   SER A 146      45.712  22.790  16.992  1.00  0.97           O  
ATOM   1091  CB  SER A 146      43.891  25.308  16.005  1.00  0.97           C  
ATOM   1092  OG  SER A 146      45.206  25.770  15.750  1.00  0.97           O  
ATOM   1093  N   VAL A 147      43.849  22.270  15.833  1.00  1.00           N  
ATOM   1094  CA  VAL A 147      44.472  21.160  15.081  1.00  1.00           C  
ATOM   1095  C   VAL A 147      43.673  20.956  13.752  1.00  1.00           C  
ATOM   1096  O   VAL A 147      42.471  21.092  13.611  1.00  1.00           O  
ATOM   1097  CB  VAL A 147      44.446  19.872  15.898  1.00  1.00           C  
ATOM   1098  CG1 VAL A 147      43.009  19.537  16.292  1.00  1.00           C  
ATOM   1099  CG2 VAL A 147      45.176  18.675  15.306  1.00  1.00           C  
ATOM   1100  N   ASP A 148      44.447  20.671  12.752  1.00  1.00           N  
ATOM   1101  CA  ASP A 148      43.881  20.318  11.446  1.00  1.00           C  
ATOM   1102  C   ASP A 148      43.568  18.863  11.379  1.00  1.00           C  
ATOM   1103  O   ASP A 148      44.388  17.978  11.449  1.00  1.00           O  
ATOM   1104  CB  ASP A 148      44.908  20.754  10.384  1.00  1.00           C  
ATOM   1105  CG  ASP A 148      44.263  20.716   9.012  1.00  1.00           C  
ATOM   1106  OD1 ASP A 148      43.305  21.447   8.816  1.00  1.00           O  
ATOM   1107  OD2 ASP A 148      44.745  19.936   8.189  1.00  1.00           O  
ATOM   1108  N   GLY A 149      42.288  18.644  11.311  1.00  1.00           N  
ATOM   1109  CA  GLY A 149      41.870  17.236  11.443  1.00  1.00           C  
ATOM   1110  C   GLY A 149      41.730  16.777  12.921  1.00  1.00           C  
ATOM   1111  O   GLY A 149      41.595  17.585  13.849  1.00  1.00           O  
ATOM   1112  N   ARG A 150      41.790  15.449  13.055  1.00  1.00           N  
ATOM   1113  CA  ARG A 150      41.702  14.876  14.430  1.00  1.00           C  
ATOM   1114  C   ARG A 150      42.996  15.101  15.192  1.00  1.00           C  
ATOM   1115  O   ARG A 150      44.069  15.126  14.611  1.00  1.00           O  
ATOM   1116  CB  ARG A 150      41.609  13.360  14.345  1.00  1.00           C  
ATOM   1117  CG  ARG A 150      40.349  12.983  13.662  1.00  1.00           C  
ATOM   1118  CD  ARG A 150      39.468  12.340  14.675  1.00  1.00           C  
ATOM   1119  NE  ARG A 150      38.250  11.953  14.005  1.00  1.00           N  
ATOM   1120  CZ  ARG A 150      37.200  11.485  14.636  1.00  1.00           C  
ATOM   1121  NH1 ARG A 150      37.187  11.267  15.951  1.00  1.00           N  
ATOM   1122  NH2 ARG A 150      36.142  11.208  13.901  1.00  1.00           N  
ATOM   1123  N   LEU A 151      42.881  15.141  16.493  1.00  0.64           N  
ATOM   1124  CA  LEU A 151      44.078  14.804  17.268  1.00  0.64           C  
ATOM   1125  C   LEU A 151      44.554  13.362  16.991  1.00  0.64           C  
ATOM   1126  O   LEU A 151      43.843  12.485  16.485  1.00  0.64           O  
ATOM   1127  CB  LEU A 151      43.748  14.993  18.767  1.00  0.64           C  
ATOM   1128  CG  LEU A 151      43.379  16.422  19.236  1.00  0.64           C  
ATOM   1129  CD1 LEU A 151      42.611  16.299  20.560  1.00  0.64           C  
ATOM   1130  CD2 LEU A 151      44.560  17.391  19.245  1.00  0.64           C  
ATOM   1131  N   LYS A 152      45.802  13.145  17.381  1.00  1.00           N  
ATOM   1132  CA  LYS A 152      46.428  11.797  17.229  1.00  1.00           C  
ATOM   1133  C   LYS A 152      46.871  11.234  18.604  1.00  1.00           C  
ATOM   1134  O   LYS A 152      47.524  11.904  19.398  1.00  1.00           O  
ATOM   1135  CB  LYS A 152      47.697  11.949  16.363  1.00  1.00           C  
ATOM   1136  CG  LYS A 152      48.237  10.621  15.824  1.00  1.00           C  
ATOM   1137  CD  LYS A 152      47.248  10.055  14.763  1.00  1.00           C  
ATOM   1138  CE  LYS A 152      47.609   8.741  14.022  1.00  1.00           C  
ATOM   1139  NZ  LYS A 152      47.450   7.575  14.926  1.00  1.00           N  
ATOM   1140  N   GLY A 153      46.500  10.024  18.878  1.00  0.93           N  
ATOM   1141  CA  GLY A 153      46.817   9.633  20.267  1.00  0.93           C  
ATOM   1142  C   GLY A 153      48.297   9.527  20.540  1.00  0.93           C  
ATOM   1143  O   GLY A 153      49.110   9.238  19.669  1.00  0.93           O  
ATOM   1144  N   ALA A 154      48.631   9.812  21.791  1.00  1.00           N  
ATOM   1145  CA  ALA A 154      50.049   9.728  22.154  1.00  1.00           C  
ATOM   1146  C   ALA A 154      50.321   9.056  23.525  1.00  1.00           C  
ATOM   1147  O   ALA A 154      49.445   8.895  24.356  1.00  1.00           O  
ATOM   1148  CB  ALA A 154      50.716  11.116  22.102  1.00  1.00           C  
ATOM   1149  N   HIS A 155      51.588   8.658  23.683  1.00  1.00           N  
ATOM   1150  CA  HIS A 155      52.030   8.174  25.004  1.00  1.00           C  
ATOM   1151  C   HIS A 155      52.516   9.362  25.807  1.00  1.00           C  
ATOM   1152  O   HIS A 155      53.473  10.040  25.443  1.00  1.00           O  
ATOM   1153  CB  HIS A 155      53.145   7.146  24.800  1.00  1.00           C  
ATOM   1154  CG  HIS A 155      53.332   6.295  26.033  1.00  1.00           C  
ATOM   1155  ND1 HIS A 155      53.794   5.040  25.984  1.00  1.00           N  
ATOM   1156  CD2 HIS A 155      53.065   6.632  27.364  1.00  1.00           C  
ATOM   1157  CE1 HIS A 155      53.836   4.555  27.266  1.00  1.00           C  
ATOM   1158  NE2 HIS A 155      53.381   5.543  28.090  1.00  1.00           N  
ATOM   1159  N   ILE A 156      51.761   9.658  26.855  1.00  1.00           N  
ATOM   1160  CA  ILE A 156      52.026  10.907  27.558  1.00  1.00           C  
ATOM   1161  C   ILE A 156      52.356  10.610  29.006  1.00  1.00           C  
ATOM   1162  O   ILE A 156      51.548  10.087  29.760  1.00  1.00           O  
ATOM   1163  CB  ILE A 156      50.796  11.849  27.477  1.00  1.00           C  
ATOM   1164  CG1 ILE A 156      50.557  12.228  26.001  1.00  1.00           C  
ATOM   1165  CG2 ILE A 156      50.968  13.143  28.267  1.00  1.00           C  
ATOM   1166  CD1 ILE A 156      49.263  12.981  25.740  1.00  1.00           C  
ATOM   1167  N   VAL A 157      53.569  10.963  29.375  1.00  1.00           N  
ATOM   1168  CA  VAL A 157      53.920  10.826  30.792  1.00  1.00           C  
ATOM   1169  C   VAL A 157      53.742  12.138  31.503  1.00  1.00           C  
ATOM   1170  O   VAL A 157      54.394  13.128  31.226  1.00  1.00           O  
ATOM   1171  CB  VAL A 157      55.355  10.265  30.967  1.00  1.00           C  
ATOM   1172  CG1 VAL A 157      55.679   9.971  32.464  1.00  1.00           C  
ATOM   1173  CG2 VAL A 157      55.507   8.985  30.154  1.00  1.00           C  
ATOM   1174  N   MET A 158      52.783  12.150  32.401  1.00  1.00           N  
ATOM   1175  CA  MET A 158      52.558  13.415  33.059  1.00  1.00           C  
ATOM   1176  C   MET A 158      53.680  13.788  33.985  1.00  1.00           C  
ATOM   1177  O   MET A 158      54.117  13.039  34.843  1.00  1.00           O  
ATOM   1178  CB  MET A 158      51.178  13.426  33.711  1.00  1.00           C  
ATOM   1179  CG  MET A 158      50.169  13.559  32.553  1.00  1.00           C  
ATOM   1180  SD  MET A 158      48.483  13.689  33.111  1.00  1.00           S  
ATOM   1181  CE  MET A 158      48.629  15.370  33.723  1.00  1.00           C  
ATOM   1182  N   ASP A 159      54.140  14.997  33.698  1.00  1.00           N  
ATOM   1183  CA  ASP A 159      55.327  15.475  34.430  1.00  1.00           C  
ATOM   1184  C   ASP A 159      55.202  15.517  35.985  1.00  1.00           C  
ATOM   1185  O   ASP A 159      56.137  15.198  36.701  1.00  1.00           O  
ATOM   1186  CB  ASP A 159      55.725  16.786  33.712  1.00  1.00           C  
ATOM   1187  CG  ASP A 159      56.880  17.436  34.388  1.00  1.00           C  
ATOM   1188  OD1 ASP A 159      56.621  18.186  35.328  1.00  1.00           O  
ATOM   1189  OD2 ASP A 159      58.023  17.183  34.008  1.00  1.00           O  
ATOM   1190  N   LYS A 160      53.978  15.886  36.428  1.00  1.00           N  
ATOM   1191  CA  LYS A 160      53.479  15.871  37.837  1.00  1.00           C  
ATOM   1192  C   LYS A 160      52.030  15.385  37.897  1.00  1.00           C  
ATOM   1193  O   LYS A 160      51.296  15.471  36.919  1.00  1.00           O  
ATOM   1194  CB  LYS A 160      53.178  17.244  38.348  1.00  1.00           C  
ATOM   1195  CG  LYS A 160      54.278  18.240  38.236  1.00  1.00           C  
ATOM   1196  CD  LYS A 160      53.645  19.546  38.699  1.00  1.00           C  
ATOM   1197  CE  LYS A 160      54.722  20.611  38.832  1.00  1.00           C  
ATOM   1198  NZ  LYS A 160      54.160  21.772  39.539  1.00  1.00           N  
ATOM   1199  N   VAL A 161      51.636  14.917  39.063  1.00  1.00           N  
ATOM   1200  CA  VAL A 161      50.208  14.619  39.185  1.00  1.00           C  
ATOM   1201  C   VAL A 161      49.226  15.826  39.120  1.00  1.00           C  
ATOM   1202  O   VAL A 161      49.323  16.836  39.832  1.00  1.00           O  
ATOM   1203  CB  VAL A 161      49.987  13.766  40.463  1.00  1.00           C  
ATOM   1204  CG1 VAL A 161      48.525  13.343  40.694  1.00  1.00           C  
ATOM   1205  CG2 VAL A 161      50.918  12.568  40.553  1.00  1.00           C  
ATOM   1206  N   SER A 162      48.221  15.675  38.262  1.00  0.03           N  
ATOM   1207  CA  SER A 162      47.252  16.716  38.145  1.00  0.03           C  
ATOM   1208  C   SER A 162      45.916  16.156  37.806  1.00  0.03           C  
ATOM   1209  O   SER A 162      45.740  15.529  36.778  1.00  0.03           O  
ATOM   1210  CB  SER A 162      47.675  17.681  37.025  1.00  0.03           C  
ATOM   1211  OG  SER A 162      46.582  18.529  36.593  1.00  0.03           O  
ATOM   1212  N   VAL A 163      44.981  16.440  38.697  1.00  0.13           N  
ATOM   1213  CA  VAL A 163      43.605  16.078  38.440  1.00  0.13           C  
ATOM   1214  C   VAL A 163      43.073  16.682  37.126  1.00  0.13           C  
ATOM   1215  O   VAL A 163      42.573  15.991  36.250  1.00  0.13           O  
ATOM   1216  CB  VAL A 163      42.740  16.554  39.632  1.00  0.13           C  
ATOM   1217  CG1 VAL A 163      41.236  16.370  39.401  1.00  0.13           C  
ATOM   1218  CG2 VAL A 163      43.077  15.768  40.919  1.00  0.13           C  
ATOM   1219  N   GLY A 164      43.218  17.988  37.030  1.00  0.00           N  
ATOM   1220  CA  GLY A 164      42.556  18.626  35.871  1.00  0.00           C  
ATOM   1221  C   GLY A 164      43.160  18.323  34.508  1.00  0.00           C  
ATOM   1222  O   GLY A 164      42.500  18.145  33.485  1.00  0.00           O  
ATOM   1223  N   ALA A 165      44.495  18.261  34.565  1.00  0.23           N  
ATOM   1224  CA  ALA A 165      45.129  17.880  33.277  1.00  0.23           C  
ATOM   1225  C   ALA A 165      44.958  16.414  32.887  1.00  0.23           C  
ATOM   1226  O   ALA A 165      44.754  16.079  31.715  1.00  0.23           O  
ATOM   1227  CB  ALA A 165      46.613  18.244  33.207  1.00  0.23           C  
ATOM   1228  N   THR A 166      44.906  15.539  33.920  1.00  0.44           N  
ATOM   1229  CA  THR A 166      44.410  14.199  33.561  1.00  0.44           C  
ATOM   1230  C   THR A 166      43.045  14.185  32.842  1.00  0.44           C  
ATOM   1231  O   THR A 166      42.858  13.552  31.830  1.00  0.44           O  
ATOM   1232  CB  THR A 166      44.325  13.265  34.800  1.00  0.44           C  
ATOM   1233  OG1 THR A 166      45.674  13.158  35.269  1.00  0.44           O  
ATOM   1234  CG2 THR A 166      43.785  11.817  34.541  1.00  0.44           C  
ATOM   1235  N   VAL A 167      42.102  14.965  33.374  1.00  0.71           N  
ATOM   1236  CA  VAL A 167      40.776  15.024  32.723  1.00  0.71           C  
ATOM   1237  C   VAL A 167      40.839  15.601  31.313  1.00  0.71           C  
ATOM   1238  O   VAL A 167      40.273  15.070  30.367  1.00  0.71           O  
ATOM   1239  CB  VAL A 167      39.818  15.868  33.613  1.00  0.71           C  
ATOM   1240  CG1 VAL A 167      38.477  16.270  32.981  1.00  0.71           C  
ATOM   1241  CG2 VAL A 167      39.508  15.055  34.858  1.00  0.71           C  
ATOM   1242  N   THR A 168      41.588  16.705  31.219  1.00  0.62           N  
ATOM   1243  CA  THR A 168      41.714  17.272  29.844  1.00  0.62           C  
ATOM   1244  C   THR A 168      42.233  16.293  28.784  1.00  0.62           C  
ATOM   1245  O   THR A 168      41.653  16.099  27.726  1.00  0.62           O  
ATOM   1246  CB  THR A 168      42.672  18.456  29.885  1.00  0.62           C  
ATOM   1247  OG1 THR A 168      41.985  19.530  30.505  1.00  0.62           O  
ATOM   1248  CG2 THR A 168      43.142  18.971  28.503  1.00  0.62           C  
ATOM   1249  N   ILE A 169      43.344  15.639  29.147  1.00  0.93           N  
ATOM   1250  CA  ILE A 169      43.926  14.680  28.178  1.00  0.93           C  
ATOM   1251  C   ILE A 169      43.070  13.464  27.927  1.00  0.93           C  
ATOM   1252  O   ILE A 169      42.826  13.086  26.792  1.00  0.93           O  
ATOM   1253  CB  ILE A 169      45.295  14.259  28.702  1.00  0.93           C  
ATOM   1254  CG1 ILE A 169      46.219  15.502  28.803  1.00  0.93           C  
ATOM   1255  CG2 ILE A 169      45.920  13.220  27.779  1.00  0.93           C  
ATOM   1256  CD1 ILE A 169      47.489  15.339  29.617  1.00  0.93           C  
ATOM   1257  N   MET A 170      42.530  12.907  29.027  1.00  0.42           N  
ATOM   1258  CA  MET A 170      41.622  11.774  28.826  1.00  0.42           C  
ATOM   1259  C   MET A 170      40.406  12.082  27.968  1.00  0.42           C  
ATOM   1260  O   MET A 170      40.049  11.308  27.082  1.00  0.42           O  
ATOM   1261  CB  MET A 170      41.168  11.296  30.207  1.00  0.42           C  
ATOM   1262  CG  MET A 170      40.128  10.178  30.111  1.00  0.42           C  
ATOM   1263  SD  MET A 170      39.647   9.478  31.716  1.00  0.42           S  
ATOM   1264  CE  MET A 170      38.651  10.821  32.380  1.00  0.42           C  
ATOM   1265  N   CYS A 171      39.804  13.245  28.262  1.00  0.82           N  
ATOM   1266  CA  CYS A 171      38.646  13.665  27.448  1.00  0.82           C  
ATOM   1267  C   CYS A 171      38.956  13.932  25.962  1.00  0.82           C  
ATOM   1268  O   CYS A 171      38.338  13.365  25.070  1.00  0.82           O  
ATOM   1269  CB  CYS A 171      37.922  14.920  27.981  1.00  0.82           C  
ATOM   1270  SG  CYS A 171      37.122  14.556  29.568  1.00  0.82           S  
ATOM   1271  N   ALA A 172      39.966  14.747  25.748  1.00  0.41           N  
ATOM   1272  CA  ALA A 172      40.366  14.998  24.373  1.00  0.41           C  
ATOM   1273  C   ALA A 172      40.761  13.700  23.617  1.00  0.41           C  
ATOM   1274  O   ALA A 172      40.407  13.470  22.470  1.00  0.41           O  
ATOM   1275  CB  ALA A 172      41.505  16.011  24.423  1.00  0.41           C  
ATOM   1276  N   ALA A 173      41.451  12.788  24.329  1.00  0.15           N  
ATOM   1277  CA  ALA A 173      41.808  11.527  23.683  1.00  0.15           C  
ATOM   1278  C   ALA A 173      40.698  10.661  23.119  1.00  0.15           C  
ATOM   1279  O   ALA A 173      40.950   9.830  22.263  1.00  0.15           O  
ATOM   1280  CB  ALA A 173      42.673  10.627  24.577  1.00  0.15           C  
ATOM   1281  N   THR A 174      39.504  10.881  23.644  1.00  0.50           N  
ATOM   1282  CA  THR A 174      38.388  10.008  23.197  1.00  0.50           C  
ATOM   1283  C   THR A 174      37.994  10.101  21.689  1.00  0.50           C  
ATOM   1284  O   THR A 174      37.439   9.172  21.109  1.00  0.50           O  
ATOM   1285  CB  THR A 174      37.099  10.132  24.053  1.00  0.50           C  
ATOM   1286  OG1 THR A 174      36.596  11.452  23.972  1.00  0.50           O  
ATOM   1287  CG2 THR A 174      37.262   9.667  25.525  1.00  0.50           C  
ATOM   1288  N   LEU A 175      38.374  11.241  21.124  1.00  1.00           N  
ATOM   1289  CA  LEU A 175      38.139  11.478  19.682  1.00  1.00           C  
ATOM   1290  C   LEU A 175      39.399  11.611  18.861  1.00  1.00           C  
ATOM   1291  O   LEU A 175      39.343  11.982  17.708  1.00  1.00           O  
ATOM   1292  CB  LEU A 175      37.260  12.725  19.426  1.00  1.00           C  
ATOM   1293  CG  LEU A 175      35.815  12.691  20.029  1.00  1.00           C  
ATOM   1294  CD1 LEU A 175      35.153  14.038  19.683  1.00  1.00           C  
ATOM   1295  CD2 LEU A 175      34.943  11.486  19.570  1.00  1.00           C  
ATOM   1296  N   ALA A 176      40.538  11.319  19.483  1.00  0.50           N  
ATOM   1297  CA  ALA A 176      41.753  11.237  18.650  1.00  0.50           C  
ATOM   1298  C   ALA A 176      41.899   9.897  17.875  1.00  0.50           C  
ATOM   1299  O   ALA A 176      41.365   8.844  18.194  1.00  0.50           O  
ATOM   1300  CB  ALA A 176      43.040  11.429  19.468  1.00  0.50           C  
ATOM   1301  N   GLU A 177      42.675   9.997  16.830  1.00  1.00           N  
ATOM   1302  CA  GLU A 177      43.041   8.788  16.113  1.00  1.00           C  
ATOM   1303  C   GLU A 177      44.120   7.984  16.804  1.00  1.00           C  
ATOM   1304  O   GLU A 177      45.217   8.457  17.028  1.00  1.00           O  
ATOM   1305  CB  GLU A 177      43.594   9.212  14.778  1.00  1.00           C  
ATOM   1306  CG  GLU A 177      43.732   8.045  13.855  1.00  1.00           C  
ATOM   1307  CD  GLU A 177      44.178   8.597  12.532  1.00  1.00           C  
ATOM   1308  OE1 GLU A 177      44.375   9.827  12.408  1.00  1.00           O  
ATOM   1309  OE2 GLU A 177      44.317   7.766  11.618  1.00  1.00           O  
ATOM   1310  N   GLY A 178      43.750   6.778  17.134  1.00  0.88           N  
ATOM   1311  CA  GLY A 178      44.737   5.913  17.777  1.00  0.88           C  
ATOM   1312  C   GLY A 178      44.606   5.834  19.279  1.00  0.88           C  
ATOM   1313  O   GLY A 178      43.596   6.175  19.887  1.00  0.88           O  
ATOM   1314  N   THR A 179      45.684   5.362  19.829  1.00  1.00           N  
ATOM   1315  CA  THR A 179      45.675   5.094  21.289  1.00  1.00           C  
ATOM   1316  C   THR A 179      46.483   6.094  22.062  1.00  1.00           C  
ATOM   1317  O   THR A 179      47.630   6.378  21.710  1.00  1.00           O  
ATOM   1318  CB  THR A 179      46.223   3.699  21.641  1.00  1.00           C  
ATOM   1319  OG1 THR A 179      45.418   2.744  20.943  1.00  1.00           O  
ATOM   1320  CG2 THR A 179      46.288   3.385  23.149  1.00  1.00           C  
ATOM   1321  N   THR A 180      45.850   6.560  23.138  1.00  0.30           N  
ATOM   1322  CA  THR A 180      46.552   7.395  24.134  1.00  0.30           C  
ATOM   1323  C   THR A 180      46.798   6.634  25.408  1.00  0.30           C  
ATOM   1324  O   THR A 180      45.910   5.944  25.898  1.00  0.30           O  
ATOM   1325  CB  THR A 180      45.737   8.670  24.487  1.00  0.30           C  
ATOM   1326  OG1 THR A 180      45.595   9.458  23.258  1.00  0.30           O  
ATOM   1327  CG2 THR A 180      46.425   9.552  25.562  1.00  0.30           C  
ATOM   1328  N   ILE A 181      48.038   6.771  25.890  1.00  1.00           N  
ATOM   1329  CA  ILE A 181      48.387   6.288  27.247  1.00  1.00           C  
ATOM   1330  C   ILE A 181      48.826   7.431  28.119  1.00  1.00           C  
ATOM   1331  O   ILE A 181      49.756   8.143  27.770  1.00  1.00           O  
ATOM   1332  CB  ILE A 181      49.538   5.228  27.248  1.00  1.00           C  
ATOM   1333  CG1 ILE A 181      49.190   4.108  26.307  1.00  1.00           C  
ATOM   1334  CG2 ILE A 181      49.886   4.537  28.620  1.00  1.00           C  
ATOM   1335  CD1 ILE A 181      50.373   3.163  26.187  1.00  1.00           C  
ATOM   1336  N   ILE A 182      48.097   7.560  29.246  1.00  0.58           N  
ATOM   1337  CA  ILE A 182      48.478   8.591  30.252  1.00  0.58           C  
ATOM   1338  C   ILE A 182      49.161   7.925  31.426  1.00  0.58           C  
ATOM   1339  O   ILE A 182      48.538   7.179  32.175  1.00  0.58           O  
ATOM   1340  CB  ILE A 182      47.230   9.369  30.803  1.00  0.58           C  
ATOM   1341  CG1 ILE A 182      46.342   9.948  29.701  1.00  0.58           C  
ATOM   1342  CG2 ILE A 182      47.631  10.549  31.730  1.00  0.58           C  
ATOM   1343  CD1 ILE A 182      45.030  10.473  30.260  1.00  0.58           C  
ATOM   1344  N   GLU A 183      50.464   8.195  31.510  1.00  1.00           N  
ATOM   1345  CA  GLU A 183      51.228   7.694  32.660  1.00  1.00           C  
ATOM   1346  C   GLU A 183      51.373   8.729  33.747  1.00  1.00           C  
ATOM   1347  O   GLU A 183      51.353   9.922  33.451  1.00  1.00           O  
ATOM   1348  CB  GLU A 183      52.668   7.340  32.322  1.00  1.00           C  
ATOM   1349  CG  GLU A 183      52.874   6.449  31.108  1.00  1.00           C  
ATOM   1350  CD  GLU A 183      52.693   4.987  31.432  1.00  1.00           C  
ATOM   1351  OE1 GLU A 183      52.346   4.668  32.581  1.00  1.00           O  
ATOM   1352  OE2 GLU A 183      52.903   4.152  30.541  1.00  1.00           O  
ATOM   1353  N   ASN A 184      51.444   8.251  34.988  1.00  1.00           N  
ATOM   1354  CA  ASN A 184      51.341   9.172  36.133  1.00  1.00           C  
ATOM   1355  C   ASN A 184      50.022   9.952  36.226  1.00  1.00           C  
ATOM   1356  O   ASN A 184      49.916  11.072  36.709  1.00  1.00           O  
ATOM   1357  CB  ASN A 184      52.577  10.079  36.130  1.00  1.00           C  
ATOM   1358  CG  ASN A 184      52.907  10.687  37.497  1.00  1.00           C  
ATOM   1359  OD1 ASN A 184      53.603  11.679  37.630  1.00  1.00           O  
ATOM   1360  ND2 ASN A 184      52.531  10.014  38.537  1.00  1.00           N  
ATOM   1361  N   ALA A 185      49.013   9.285  35.727  1.00  0.62           N  
ATOM   1362  CA  ALA A 185      47.674   9.814  35.828  1.00  0.62           C  
ATOM   1363  C   ALA A 185      47.151  10.004  37.256  1.00  0.62           C  
ATOM   1364  O   ALA A 185      47.310   9.135  38.110  1.00  0.62           O  
ATOM   1365  CB  ALA A 185      46.715   8.877  35.090  1.00  0.62           C  
ATOM   1366  N   ALA A 186      46.488  11.133  37.498  1.00  0.11           N  
ATOM   1367  CA  ALA A 186      45.678  11.209  38.712  1.00  0.11           C  
ATOM   1368  C   ALA A 186      44.584  10.145  38.884  1.00  0.11           C  
ATOM   1369  O   ALA A 186      43.888   9.737  37.965  1.00  0.11           O  
ATOM   1370  CB  ALA A 186      45.078  12.596  38.880  1.00  0.11           C  
ATOM   1371  N   ARG A 187      44.495   9.709  40.122  1.00  1.00           N  
ATOM   1372  CA  ARG A 187      43.584   8.588  40.454  1.00  1.00           C  
ATOM   1373  C   ARG A 187      42.291   8.931  41.171  1.00  1.00           C  
ATOM   1374  O   ARG A 187      41.521   8.048  41.529  1.00  1.00           O  
ATOM   1375  CB  ARG A 187      44.317   7.606  41.377  1.00  1.00           C  
ATOM   1376  CG  ARG A 187      45.588   7.069  40.730  1.00  1.00           C  
ATOM   1377  CD  ARG A 187      46.324   6.303  41.820  1.00  1.00           C  
ATOM   1378  NE  ARG A 187      47.684   6.089  41.367  1.00  1.00           N  
ATOM   1379  CZ  ARG A 187      48.662   5.983  42.286  1.00  1.00           C  
ATOM   1380  NH1 ARG A 187      48.378   5.955  43.601  1.00  1.00           N  
ATOM   1381  NH2 ARG A 187      49.933   5.924  41.873  1.00  1.00           N  
ATOM   1382  N   GLU A 188      42.073  10.232  41.405  1.00  0.45           N  
ATOM   1383  CA  GLU A 188      40.863  10.667  42.088  1.00  0.45           C  
ATOM   1384  C   GLU A 188      39.582  10.011  41.593  1.00  0.45           C  
ATOM   1385  O   GLU A 188      39.343   9.802  40.400  1.00  0.45           O  
ATOM   1386  CB  GLU A 188      40.747  12.178  41.936  1.00  0.45           C  
ATOM   1387  CG  GLU A 188      41.449  13.017  43.033  1.00  0.45           C  
ATOM   1388  CD  GLU A 188      42.976  12.978  43.082  1.00  0.45           C  
ATOM   1389  OE1 GLU A 188      43.659  12.460  42.158  1.00  0.45           O  
ATOM   1390  OE2 GLU A 188      43.505  13.477  44.080  1.00  0.45           O  
ATOM   1391  N   PRO A 189      38.712   9.748  42.545  1.00  0.66           N  
ATOM   1392  CA  PRO A 189      37.395   9.140  42.203  1.00  0.66           C  
ATOM   1393  C   PRO A 189      36.584   9.931  41.168  1.00  0.66           C  
ATOM   1394  O   PRO A 189      35.770   9.379  40.465  1.00  0.66           O  
ATOM   1395  CB  PRO A 189      36.651   9.178  43.558  1.00  0.66           C  
ATOM   1396  CG  PRO A 189      37.758   9.205  44.588  1.00  0.66           C  
ATOM   1397  CD  PRO A 189      38.888  10.002  43.973  1.00  0.66           C  
ATOM   1398  N   GLU A 190      36.818  11.253  41.102  1.00  0.41           N  
ATOM   1399  CA  GLU A 190      36.177  12.049  40.042  1.00  0.41           C  
ATOM   1400  C   GLU A 190      36.647  11.855  38.599  1.00  0.41           C  
ATOM   1401  O   GLU A 190      35.916  11.969  37.611  1.00  0.41           O  
ATOM   1402  CB  GLU A 190      36.272  13.536  40.373  1.00  0.41           C  
ATOM   1403  CG  GLU A 190      35.603  13.992  41.689  1.00  0.41           C  
ATOM   1404  CD  GLU A 190      36.376  13.568  42.905  1.00  0.41           C  
ATOM   1405  OE1 GLU A 190      37.584  13.345  42.827  1.00  0.41           O  
ATOM   1406  OE2 GLU A 190      35.764  13.419  43.954  1.00  0.41           O  
ATOM   1407  N   ILE A 191      37.896  11.461  38.497  1.00  0.44           N  
ATOM   1408  CA  ILE A 191      38.401  10.966  37.194  1.00  0.44           C  
ATOM   1409  C   ILE A 191      37.858   9.598  36.791  1.00  0.44           C  
ATOM   1410  O   ILE A 191      37.462   9.377  35.650  1.00  0.44           O  
ATOM   1411  CB  ILE A 191      39.909  10.898  37.349  1.00  0.44           C  
ATOM   1412  CG1 ILE A 191      40.353  12.351  37.582  1.00  0.44           C  
ATOM   1413  CG2 ILE A 191      40.623  10.188  36.192  1.00  0.44           C  
ATOM   1414  CD1 ILE A 191      41.762  12.374  38.099  1.00  0.44           C  
ATOM   1415  N   VAL A 192      37.780   8.680  37.792  1.00  1.00           N  
ATOM   1416  CA  VAL A 192      37.005   7.457  37.531  1.00  1.00           C  
ATOM   1417  C   VAL A 192      35.545   7.737  37.065  1.00  1.00           C  
ATOM   1418  O   VAL A 192      35.063   7.155  36.115  1.00  1.00           O  
ATOM   1419  CB  VAL A 192      37.033   6.549  38.796  1.00  1.00           C  
ATOM   1420  CG1 VAL A 192      36.262   5.224  38.637  1.00  1.00           C  
ATOM   1421  CG2 VAL A 192      38.460   6.246  39.240  1.00  1.00           C  
ATOM   1422  N   ASP A 193      34.886   8.673  37.754  1.00  0.72           N  
ATOM   1423  CA  ASP A 193      33.501   8.979  37.389  1.00  0.72           C  
ATOM   1424  C   ASP A 193      33.406   9.559  35.984  1.00  0.72           C  
ATOM   1425  O   ASP A 193      32.642   9.155  35.107  1.00  0.72           O  
ATOM   1426  CB  ASP A 193      32.942   9.988  38.403  1.00  0.72           C  
ATOM   1427  CG  ASP A 193      31.498   9.715  38.775  1.00  0.72           C  
ATOM   1428  OD1 ASP A 193      31.040   8.578  38.817  1.00  0.72           O  
ATOM   1429  OD2 ASP A 193      30.777  10.652  39.014  1.00  0.72           O  
ATOM   1430  N   THR A 194      34.310  10.500  35.776  1.00  0.77           N  
ATOM   1431  CA  THR A 194      34.393  11.070  34.401  1.00  0.77           C  
ATOM   1432  C   THR A 194      34.625  10.044  33.336  1.00  0.77           C  
ATOM   1433  O   THR A 194      33.917   9.940  32.341  1.00  0.77           O  
ATOM   1434  CB  THR A 194      35.464  12.226  34.324  1.00  0.77           C  
ATOM   1435  OG1 THR A 194      35.121  13.222  35.297  1.00  0.77           O  
ATOM   1436  CG2 THR A 194      35.518  12.940  32.961  1.00  0.77           C  
ATOM   1437  N   ALA A 195      35.622   9.211  33.596  1.00  0.88           N  
ATOM   1438  CA  ALA A 195      35.902   8.110  32.667  1.00  0.88           C  
ATOM   1439  C   ALA A 195      34.715   7.211  32.424  1.00  0.88           C  
ATOM   1440  O   ALA A 195      34.403   6.896  31.289  1.00  0.88           O  
ATOM   1441  CB  ALA A 195      37.071   7.227  33.143  1.00  0.88           C  
ATOM   1442  N   ASN A 196      34.035   6.824  33.543  1.00  0.97           N  
ATOM   1443  CA  ASN A 196      32.826   5.984  33.337  1.00  0.97           C  
ATOM   1444  C   ASN A 196      31.652   6.661  32.601  1.00  0.97           C  
ATOM   1445  O   ASN A 196      30.922   6.046  31.848  1.00  0.97           O  
ATOM   1446  CB  ASN A 196      32.324   5.372  34.657  1.00  0.97           C  
ATOM   1447  CG  ASN A 196      33.383   4.467  35.237  1.00  0.97           C  
ATOM   1448  OD1 ASN A 196      34.218   3.876  34.592  1.00  0.97           O  
ATOM   1449  ND2 ASN A 196      33.373   4.360  36.533  1.00  0.97           N  
ATOM   1450  N   PHE A 197      31.531   7.971  32.802  1.00  0.74           N  
ATOM   1451  CA  PHE A 197      30.651   8.751  31.928  1.00  0.74           C  
ATOM   1452  C   PHE A 197      31.015   8.666  30.447  1.00  0.74           C  
ATOM   1453  O   PHE A 197      30.236   8.297  29.592  1.00  0.74           O  
ATOM   1454  CB  PHE A 197      30.595  10.191  32.463  1.00  0.74           C  
ATOM   1455  CG  PHE A 197      29.886  11.145  31.508  1.00  0.74           C  
ATOM   1456  CD1 PHE A 197      28.471  11.089  31.388  1.00  0.74           C  
ATOM   1457  CD2 PHE A 197      30.641  12.068  30.743  1.00  0.74           C  
ATOM   1458  CE1 PHE A 197      27.798  11.960  30.502  1.00  0.74           C  
ATOM   1459  CE2 PHE A 197      29.958  12.939  29.862  1.00  0.74           C  
ATOM   1460  CZ  PHE A 197      28.552  12.889  29.743  1.00  0.74           C  
ATOM   1461  N   LEU A 198      32.259   8.974  30.186  1.00  0.76           N  
ATOM   1462  CA  LEU A 198      32.711   8.857  28.809  1.00  0.76           C  
ATOM   1463  C   LEU A 198      32.445   7.524  28.135  1.00  0.76           C  
ATOM   1464  O   LEU A 198      31.998   7.443  27.003  1.00  0.76           O  
ATOM   1465  CB  LEU A 198      34.207   9.122  28.790  1.00  0.76           C  
ATOM   1466  CG  LEU A 198      34.654  10.560  29.106  1.00  0.76           C  
ATOM   1467  CD1 LEU A 198      36.184  10.642  29.259  1.00  0.76           C  
ATOM   1468  CD2 LEU A 198      34.087  11.552  28.071  1.00  0.76           C  
ATOM   1469  N   ILE A 199      32.695   6.461  28.907  1.00  1.00           N  
ATOM   1470  CA  ILE A 199      32.415   5.078  28.431  1.00  1.00           C  
ATOM   1471  C   ILE A 199      30.926   4.841  28.137  1.00  1.00           C  
ATOM   1472  O   ILE A 199      30.573   4.231  27.147  1.00  1.00           O  
ATOM   1473  CB  ILE A 199      32.998   4.032  29.396  1.00  1.00           C  
ATOM   1474  CG1 ILE A 199      34.523   4.062  29.454  1.00  1.00           C  
ATOM   1475  CG2 ILE A 199      32.487   2.589  29.146  1.00  1.00           C  
ATOM   1476  CD1 ILE A 199      35.043   3.343  30.695  1.00  1.00           C  
ATOM   1477  N   THR A 200      30.076   5.478  28.945  1.00  1.00           N  
ATOM   1478  CA  THR A 200      28.630   5.384  28.668  1.00  1.00           C  
ATOM   1479  C   THR A 200      28.242   5.905  27.272  1.00  1.00           C  
ATOM   1480  O   THR A 200      27.327   5.436  26.608  1.00  1.00           O  
ATOM   1481  CB  THR A 200      27.796   6.107  29.762  1.00  1.00           C  
ATOM   1482  OG1 THR A 200      28.331   5.714  31.037  1.00  1.00           O  
ATOM   1483  CG2 THR A 200      26.266   5.919  29.668  1.00  1.00           C  
ATOM   1484  N   LEU A 201      29.047   6.903  26.901  1.00  0.95           N  
ATOM   1485  CA  LEU A 201      28.859   7.569  25.609  1.00  0.95           C  
ATOM   1486  C   LEU A 201      29.467   6.872  24.429  1.00  0.95           C  
ATOM   1487  O   LEU A 201      29.282   7.303  23.295  1.00  0.95           O  
ATOM   1488  CB  LEU A 201      29.454   8.980  25.632  1.00  0.95           C  
ATOM   1489  CG  LEU A 201      29.007   9.938  26.767  1.00  0.95           C  
ATOM   1490  CD1 LEU A 201      29.628  11.317  26.536  1.00  0.95           C  
ATOM   1491  CD2 LEU A 201      27.512  10.036  26.872  1.00  0.95           C  
ATOM   1492  N   GLY A 202      30.175   5.794  24.759  1.00  0.95           N  
ATOM   1493  CA  GLY A 202      30.846   5.056  23.674  1.00  0.95           C  
ATOM   1494  C   GLY A 202      32.350   5.174  23.684  1.00  0.95           C  
ATOM   1495  O   GLY A 202      33.009   4.654  22.776  1.00  0.95           O  
ATOM   1496  N   ALA A 203      32.934   5.839  24.680  1.00  0.61           N  
ATOM   1497  CA  ALA A 203      34.417   5.860  24.719  1.00  0.61           C  
ATOM   1498  C   ALA A 203      35.035   4.551  25.119  1.00  0.61           C  
ATOM   1499  O   ALA A 203      34.411   3.733  25.771  1.00  0.61           O  
ATOM   1500  CB  ALA A 203      34.976   6.926  25.661  1.00  0.61           C  
ATOM   1501  N   LYS A 204      36.258   4.387  24.701  1.00  1.00           N  
ATOM   1502  CA  LYS A 204      37.041   3.195  24.971  1.00  1.00           C  
ATOM   1503  C   LYS A 204      38.147   3.627  25.900  1.00  1.00           C  
ATOM   1504  O   LYS A 204      39.101   4.278  25.515  1.00  1.00           O  
ATOM   1505  CB  LYS A 204      37.600   2.666  23.670  1.00  1.00           C  
ATOM   1506  CG  LYS A 204      36.446   2.273  22.729  1.00  1.00           C  
ATOM   1507  CD  LYS A 204      37.020   1.687  21.467  1.00  1.00           C  
ATOM   1508  CE  LYS A 204      35.994   1.036  20.509  1.00  1.00           C  
ATOM   1509  NZ  LYS A 204      36.722   0.497  19.340  1.00  1.00           N  
ATOM   1510  N   ILE A 205      37.943   3.297  27.167  1.00  0.51           N  
ATOM   1511  CA  ILE A 205      38.885   3.730  28.218  1.00  0.51           C  
ATOM   1512  C   ILE A 205      39.133   2.599  29.214  1.00  0.51           C  
ATOM   1513  O   ILE A 205      38.202   1.940  29.663  1.00  0.51           O  
ATOM   1514  CB  ILE A 205      38.319   4.994  28.951  1.00  0.51           C  
ATOM   1515  CG1 ILE A 205      38.159   6.215  28.047  1.00  0.51           C  
ATOM   1516  CG2 ILE A 205      39.195   5.497  30.116  1.00  0.51           C  
ATOM   1517  CD1 ILE A 205      37.329   7.283  28.722  1.00  0.51           C  
ATOM   1518  N   SER A 206      40.389   2.411  29.575  1.00  0.97           N  
ATOM   1519  CA  SER A 206      40.640   1.539  30.716  1.00  0.97           C  
ATOM   1520  C   SER A 206      41.778   2.021  31.612  1.00  0.97           C  
ATOM   1521  O   SER A 206      42.665   2.730  31.153  1.00  0.97           O  
ATOM   1522  CB  SER A 206      40.987   0.149  30.168  1.00  0.97           C  
ATOM   1523  OG  SER A 206      41.032  -0.825  31.210  1.00  0.97           O  
ATOM   1524  N   GLY A 207      41.752   1.606  32.886  1.00  1.00           N  
ATOM   1525  CA  GLY A 207      42.829   2.028  33.804  1.00  1.00           C  
ATOM   1526  C   GLY A 207      42.529   3.209  34.756  1.00  1.00           C  
ATOM   1527  O   GLY A 207      43.269   3.541  35.689  1.00  1.00           O  
ATOM   1528  N   GLN A 208      41.356   3.806  34.510  1.00  1.00           N  
ATOM   1529  CA  GLN A 208      40.945   4.896  35.422  1.00  1.00           C  
ATOM   1530  C   GLN A 208      40.945   4.474  36.921  1.00  1.00           C  
ATOM   1531  O   GLN A 208      40.599   3.336  37.242  1.00  1.00           O  
ATOM   1532  CB  GLN A 208      39.548   5.422  34.986  1.00  1.00           C  
ATOM   1533  CG  GLN A 208      38.401   4.370  35.073  1.00  1.00           C  
ATOM   1534  CD  GLN A 208      38.192   3.567  33.815  1.00  1.00           C  
ATOM   1535  OE1 GLN A 208      39.067   3.296  33.006  1.00  1.00           O  
ATOM   1536  NE2 GLN A 208      36.975   3.166  33.604  1.00  1.00           N  
ATOM   1537  N   GLY A 209      41.381   5.353  37.778  1.00  1.00           N  
ATOM   1538  CA  GLY A 209      41.635   4.978  39.184  1.00  1.00           C  
ATOM   1539  C   GLY A 209      43.059   4.417  39.416  1.00  1.00           C  
ATOM   1540  O   GLY A 209      43.559   4.325  40.513  1.00  1.00           O  
ATOM   1541  N   THR A 210      43.757   4.048  38.352  1.00  1.00           N  
ATOM   1542  CA  THR A 210      45.173   3.640  38.496  1.00  1.00           C  
ATOM   1543  C   THR A 210      46.087   4.749  37.958  1.00  1.00           C  
ATOM   1544  O   THR A 210      45.665   5.728  37.355  1.00  1.00           O  
ATOM   1545  CB  THR A 210      45.622   2.263  37.862  1.00  1.00           C  
ATOM   1546  OG1 THR A 210      45.949   2.442  36.485  1.00  1.00           O  
ATOM   1547  CG2 THR A 210      44.710   1.061  38.014  1.00  1.00           C  
ATOM   1548  N   ASP A 211      47.367   4.530  38.139  1.00  1.00           N  
ATOM   1549  CA  ASP A 211      48.233   5.567  37.587  1.00  1.00           C  
ATOM   1550  C   ASP A 211      48.455   5.530  36.078  1.00  1.00           C  
ATOM   1551  O   ASP A 211      49.267   6.319  35.537  1.00  1.00           O  
ATOM   1552  CB  ASP A 211      49.604   5.628  38.262  1.00  1.00           C  
ATOM   1553  CG  ASP A 211      50.380   4.346  38.050  1.00  1.00           C  
ATOM   1554  OD1 ASP A 211      50.202   3.635  37.051  1.00  1.00           O  
ATOM   1555  OD2 ASP A 211      51.185   4.030  38.917  1.00  1.00           O  
ATOM   1556  N   ARG A 212      47.716   4.655  35.415  1.00  1.00           N  
ATOM   1557  CA  ARG A 212      47.806   4.728  33.970  1.00  1.00           C  
ATOM   1558  C   ARG A 212      46.470   4.543  33.321  1.00  1.00           C  
ATOM   1559  O   ARG A 212      45.822   3.545  33.497  1.00  1.00           O  
ATOM   1560  CB  ARG A 212      48.722   3.619  33.444  1.00  1.00           C  
ATOM   1561  CG  ARG A 212      48.946   3.636  31.929  1.00  1.00           C  
ATOM   1562  CD  ARG A 212      49.716   2.394  31.565  1.00  1.00           C  
ATOM   1563  NE  ARG A 212      48.765   1.291  31.566  1.00  1.00           N  
ATOM   1564  CZ  ARG A 212      49.137   0.029  31.268  1.00  1.00           C  
ATOM   1565  NH1 ARG A 212      50.385  -0.214  30.856  1.00  1.00           N  
ATOM   1566  NH2 ARG A 212      48.275  -0.984  31.335  1.00  1.00           N  
ATOM   1567  N   ILE A 213      46.075   5.509  32.512  1.00  0.74           N  
ATOM   1568  CA  ILE A 213      44.850   5.352  31.724  1.00  0.74           C  
ATOM   1569  C   ILE A 213      45.153   5.135  30.231  1.00  0.74           C  
ATOM   1570  O   ILE A 213      46.012   5.767  29.651  1.00  0.74           O  
ATOM   1571  CB  ILE A 213      43.975   6.610  31.887  1.00  0.74           C  
ATOM   1572  CG1 ILE A 213      43.820   6.915  33.386  1.00  0.74           C  
ATOM   1573  CG2 ILE A 213      42.629   6.497  31.140  1.00  0.74           C  
ATOM   1574  CD1 ILE A 213      43.037   8.199  33.650  1.00  0.74           C  
ATOM   1575  N   VAL A 214      44.431   4.205  29.640  1.00  1.00           N  
ATOM   1576  CA  VAL A 214      44.560   3.949  28.196  1.00  1.00           C  
ATOM   1577  C   VAL A 214      43.197   4.258  27.541  1.00  1.00           C  
ATOM   1578  O   VAL A 214      42.125   3.842  27.980  1.00  1.00           O  
ATOM   1579  CB  VAL A 214      44.931   2.452  27.959  1.00  1.00           C  
ATOM   1580  CG1 VAL A 214      45.129   2.092  26.453  1.00  1.00           C  
ATOM   1581  CG2 VAL A 214      46.156   2.007  28.760  1.00  1.00           C  
ATOM   1582  N   ILE A 215      43.301   5.069  26.504  1.00  0.64           N  
ATOM   1583  CA  ILE A 215      42.137   5.457  25.703  1.00  0.64           C  
ATOM   1584  C   ILE A 215      42.349   5.058  24.217  1.00  0.64           C  
ATOM   1585  O   ILE A 215      43.361   5.360  23.613  1.00  0.64           O  
ATOM   1586  CB  ILE A 215      41.924   6.990  25.750  1.00  0.64           C  
ATOM   1587  CG1 ILE A 215      41.900   7.573  27.207  1.00  0.64           C  
ATOM   1588  CG2 ILE A 215      40.657   7.383  24.988  1.00  0.64           C  
ATOM   1589  CD1 ILE A 215      43.290   8.030  27.726  1.00  0.64           C  
ATOM   1590  N   GLU A 216      41.386   4.360  23.661  1.00  1.00           N  
ATOM   1591  CA  GLU A 216      41.411   4.235  22.198  1.00  1.00           C  
ATOM   1592  C   GLU A 216      40.358   5.170  21.573  1.00  1.00           C  
ATOM   1593  O   GLU A 216      39.185   5.129  21.891  1.00  1.00           O  
ATOM   1594  CB  GLU A 216      41.221   2.750  21.835  1.00  1.00           C  
ATOM   1595  CG  GLU A 216      41.221   2.550  20.316  1.00  1.00           C  
ATOM   1596  CD  GLU A 216      40.849   1.106  19.925  1.00  1.00           C  
ATOM   1597  OE1 GLU A 216      39.682   0.716  20.022  1.00  1.00           O  
ATOM   1598  OE2 GLU A 216      41.726   0.344  19.501  1.00  1.00           O  
ATOM   1599  N   GLY A 217      40.855   6.053  20.698  1.00  0.87           N  
ATOM   1600  CA  GLY A 217      39.924   7.025  20.109  1.00  0.87           C  
ATOM   1601  C   GLY A 217      38.838   6.352  19.249  1.00  0.87           C  
ATOM   1602  O   GLY A 217      39.035   5.357  18.574  1.00  0.87           O  
ATOM   1603  N   VAL A 218      37.690   6.956  19.333  1.00  1.00           N  
ATOM   1604  CA  VAL A 218      36.583   6.566  18.461  1.00  1.00           C  
ATOM   1605  C   VAL A 218      36.170   7.756  17.585  1.00  1.00           C  
ATOM   1606  O   VAL A 218      36.567   8.895  17.789  1.00  1.00           O  
ATOM   1607  CB  VAL A 218      35.346   6.146  19.314  1.00  1.00           C  
ATOM   1608  CG1 VAL A 218      35.691   4.862  20.056  1.00  1.00           C  
ATOM   1609  CG2 VAL A 218      34.711   7.227  20.204  1.00  1.00           C  
ATOM   1610  N   GLU A 219      35.312   7.434  16.609  1.00  1.00           N  
ATOM   1611  CA  GLU A 219      34.931   8.517  15.671  1.00  1.00           C  
ATOM   1612  C   GLU A 219      33.993   9.576  16.183  1.00  1.00           C  
ATOM   1613  O   GLU A 219      34.000  10.725  15.831  1.00  1.00           O  
ATOM   1614  CB  GLU A 219      34.253   7.877  14.471  1.00  1.00           C  
ATOM   1615  CG  GLU A 219      35.034   8.160  13.178  1.00  1.00           C  
ATOM   1616  CD  GLU A 219      34.150   9.057  12.362  1.00  1.00           C  
ATOM   1617  OE1 GLU A 219      32.994   8.679  12.182  1.00  1.00           O  
ATOM   1618  OE2 GLU A 219      34.593  10.126  11.929  1.00  1.00           O  
ATOM   1619  N   ARG A 220      33.144   9.109  17.053  1.00  1.00           N  
ATOM   1620  CA  ARG A 220      32.079   9.940  17.627  1.00  1.00           C  
ATOM   1621  C   ARG A 220      31.591   9.372  18.996  1.00  1.00           C  
ATOM   1622  O   ARG A 220      31.502   8.170  19.218  1.00  1.00           O  
ATOM   1623  CB  ARG A 220      30.973   9.904  16.554  1.00  1.00           C  
ATOM   1624  CG  ARG A 220      29.753  10.717  16.871  1.00  1.00           C  
ATOM   1625  CD  ARG A 220      28.570  10.096  16.130  1.00  1.00           C  
ATOM   1626  NE  ARG A 220      27.383  10.951  16.241  1.00  1.00           N  
ATOM   1627  CZ  ARG A 220      26.365  10.640  17.046  1.00  1.00           C  
ATOM   1628  NH1 ARG A 220      26.393   9.587  17.863  1.00  1.00           N  
ATOM   1629  NH2 ARG A 220      25.290  11.423  17.013  1.00  1.00           N  
ATOM   1630  N   LEU A 221      31.269  10.262  19.890  1.00  0.82           N  
ATOM   1631  CA  LEU A 221      30.515   9.815  21.051  1.00  0.82           C  
ATOM   1632  C   LEU A 221      29.024  10.102  20.951  1.00  0.82           C  
ATOM   1633  O   LEU A 221      28.590  11.055  20.332  1.00  0.82           O  
ATOM   1634  CB  LEU A 221      31.060  10.503  22.297  1.00  0.82           C  
ATOM   1635  CG  LEU A 221      32.559  10.226  22.542  1.00  0.82           C  
ATOM   1636  CD1 LEU A 221      32.945  10.889  23.876  1.00  0.82           C  
ATOM   1637  CD2 LEU A 221      32.861   8.739  22.634  1.00  0.82           C  
ATOM   1638  N   GLY A 222      28.288   9.220  21.597  1.00  1.00           N  
ATOM   1639  CA  GLY A 222      26.847   9.302  21.631  1.00  1.00           C  
ATOM   1640  C   GLY A 222      26.306  10.008  22.853  1.00  1.00           C  
ATOM   1641  O   GLY A 222      26.839  10.969  23.337  1.00  1.00           O  
ATOM   1642  N   GLY A 223      25.201   9.506  23.318  1.00  1.00           N  
ATOM   1643  CA  GLY A 223      24.515  10.134  24.450  1.00  1.00           C  
ATOM   1644  C   GLY A 223      24.278   9.108  25.521  1.00  1.00           C  
ATOM   1645  O   GLY A 223      24.771   7.974  25.451  1.00  1.00           O  
ATOM   1646  N   GLY A 224      23.530   9.585  26.517  1.00  0.96           N  
ATOM   1647  CA  GLY A 224      23.247   8.662  27.614  1.00  0.96           C  
ATOM   1648  C   GLY A 224      22.756   9.246  28.914  1.00  0.96           C  
ATOM   1649  O   GLY A 224      22.467  10.417  29.042  1.00  0.96           O  
ATOM   1650  N   VAL A 225      22.647   8.360  29.878  1.00  1.00           N  
ATOM   1651  CA  VAL A 225      22.275   8.806  31.241  1.00  1.00           C  
ATOM   1652  C   VAL A 225      23.373   8.373  32.204  1.00  1.00           C  
ATOM   1653  O   VAL A 225      23.824   7.255  32.101  1.00  1.00           O  
ATOM   1654  CB  VAL A 225      20.920   8.173  31.675  1.00  1.00           C  
ATOM   1655  CG1 VAL A 225      20.490   8.710  33.056  1.00  1.00           C  
ATOM   1656  CG2 VAL A 225      19.779   8.482  30.696  1.00  1.00           C  
ATOM   1657  N   TYR A 226      23.802   9.273  33.077  1.00  0.93           N  
ATOM   1658  CA  TYR A 226      24.836   8.923  34.062  1.00  0.93           C  
ATOM   1659  C   TYR A 226      24.646   9.676  35.365  1.00  0.93           C  
ATOM   1660  O   TYR A 226      24.328  10.852  35.375  1.00  0.93           O  
ATOM   1661  CB  TYR A 226      26.191   9.262  33.452  1.00  0.93           C  
ATOM   1662  CG  TYR A 226      27.331   8.696  34.271  1.00  0.93           C  
ATOM   1663  CD1 TYR A 226      27.730   7.369  34.062  1.00  0.93           C  
ATOM   1664  CD2 TYR A 226      27.952   9.501  35.254  1.00  0.93           C  
ATOM   1665  CE1 TYR A 226      28.745   6.833  34.840  1.00  0.93           C  
ATOM   1666  CE2 TYR A 226      28.976   8.955  36.042  1.00  0.93           C  
ATOM   1667  CZ  TYR A 226      29.368   7.624  35.840  1.00  0.93           C  
ATOM   1668  OH  TYR A 226      30.362   7.078  36.637  1.00  0.93           O  
ATOM   1669  N   ARG A 227      24.778   8.925  36.469  1.00  1.00           N  
ATOM   1670  CA  ARG A 227      24.638   9.540  37.819  1.00  1.00           C  
ATOM   1671  C   ARG A 227      25.989   9.816  38.504  1.00  1.00           C  
ATOM   1672  O   ARG A 227      26.834   8.935  38.637  1.00  1.00           O  
ATOM   1673  CB  ARG A 227      23.795   8.606  38.714  1.00  1.00           C  
ATOM   1674  CG  ARG A 227      23.468   9.236  40.066  1.00  1.00           C  
ATOM   1675  CD  ARG A 227      22.896   8.185  41.020  1.00  1.00           C  
ATOM   1676  NE  ARG A 227      22.839   8.668  42.410  1.00  1.00           N  
ATOM   1677  CZ  ARG A 227      21.785   9.322  42.907  1.00  1.00           C  
ATOM   1678  NH1 ARG A 227      20.706   9.532  42.145  1.00  1.00           N  
ATOM   1679  NH2 ARG A 227      21.798   9.745  44.185  1.00  1.00           N  
ATOM   1680  N   VAL A 228      26.141  11.064  38.903  1.00  0.57           N  
ATOM   1681  CA  VAL A 228      27.389  11.540  39.527  1.00  0.57           C  
ATOM   1682  C   VAL A 228      27.567  10.955  40.922  1.00  0.57           C  
ATOM   1683  O   VAL A 228      26.623  10.828  41.674  1.00  0.57           O  
ATOM   1684  CB  VAL A 228      27.320  13.089  39.634  1.00  0.57           C  
ATOM   1685  CG1 VAL A 228      28.481  13.691  40.451  1.00  0.57           C  
ATOM   1686  CG2 VAL A 228      27.224  13.734  38.231  1.00  0.57           C  
ATOM   1687  N   LEU A 229      28.789  10.585  41.230  1.00  1.00           N  
ATOM   1688  CA  LEU A 229      29.029   9.993  42.549  1.00  1.00           C  
ATOM   1689  C   LEU A 229      28.896  11.001  43.702  1.00  1.00           C  
ATOM   1690  O   LEU A 229      28.996  12.221  43.505  1.00  1.00           O  
ATOM   1691  CB  LEU A 229      30.446   9.269  42.505  1.00  1.00           C  
ATOM   1692  CG  LEU A 229      31.659  10.065  43.073  1.00  1.00           C  
ATOM   1693  CD1 LEU A 229      32.873   9.137  43.140  1.00  1.00           C  
ATOM   1694  CD2 LEU A 229      32.013  11.263  42.194  1.00  1.00           C  
ATOM   1695  N   PRO A 230      28.712  10.498  44.920  1.00  0.96           N  
ATOM   1696  CA  PRO A 230      28.596  11.424  46.055  1.00  0.96           C  
ATOM   1697  C   PRO A 230      29.763  12.333  46.249  1.00  0.96           C  
ATOM   1698  O   PRO A 230      30.879  11.933  45.987  1.00  0.96           O  
ATOM   1699  CB  PRO A 230      28.587  10.440  47.227  1.00  0.96           C  
ATOM   1700  CG  PRO A 230      27.949   9.156  46.665  1.00  0.96           C  
ATOM   1701  CD  PRO A 230      28.602   9.082  45.300  1.00  0.96           C  
ATOM   1702  N   ASP A 231      29.540  13.504  46.771  1.00  0.00           N  
ATOM   1703  CA  ASP A 231      30.693  14.353  47.163  1.00  0.00           C  
ATOM   1704  C   ASP A 231      31.486  13.999  48.420  1.00  0.00           C  
ATOM   1705  O   ASP A 231      31.061  14.178  49.553  1.00  0.00           O  
ATOM   1706  CB  ASP A 231      30.188  15.774  47.363  1.00  0.00           C  
ATOM   1707  CG  ASP A 231      31.259  16.821  47.236  1.00  0.00           C  
ATOM   1708  OD1 ASP A 231      32.356  16.679  47.822  1.00  0.00           O  
ATOM   1709  OD2 ASP A 231      30.954  17.799  46.555  1.00  0.00           O  
ATOM   1710  N   ARG A 232      32.719  13.553  48.148  1.00  0.33           N  
ATOM   1711  CA  ARG A 232      33.570  13.114  49.264  1.00  0.33           C  
ATOM   1712  C   ARG A 232      34.039  14.204  50.204  1.00  0.33           C  
ATOM   1713  O   ARG A 232      34.172  14.047  51.424  1.00  0.33           O  
ATOM   1714  CB  ARG A 232      34.733  12.237  48.775  1.00  0.33           C  
ATOM   1715  CG  ARG A 232      35.794  12.968  47.948  1.00  0.33           C  
ATOM   1716  CD  ARG A 232      36.835  12.048  47.301  1.00  0.33           C  
ATOM   1717  NE  ARG A 232      37.438  12.797  46.185  1.00  0.33           N  
ATOM   1718  CZ  ARG A 232      38.625  13.304  46.269  1.00  0.33           C  
ATOM   1719  NH1 ARG A 232      39.363  13.223  47.377  1.00  0.33           N  
ATOM   1720  NH2 ARG A 232      39.102  13.905  45.205  1.00  0.33           N  
ATOM   1721  N   ILE A 233      34.197  15.369  49.582  1.00  0.61           N  
ATOM   1722  CA  ILE A 233      34.615  16.474  50.443  1.00  0.61           C  
ATOM   1723  C   ILE A 233      33.466  17.053  51.271  1.00  0.61           C  
ATOM   1724  O   ILE A 233      33.622  17.313  52.467  1.00  0.61           O  
ATOM   1725  CB  ILE A 233      35.370  17.595  49.614  1.00  0.61           C  
ATOM   1726  CG1 ILE A 233      36.451  16.945  48.706  1.00  0.61           C  
ATOM   1727  CG2 ILE A 233      35.997  18.672  50.531  1.00  0.61           C  
ATOM   1728  CD1 ILE A 233      37.544  16.139  49.416  1.00  0.61           C  
ATOM   1729  N   GLU A 234      32.287  17.159  50.611  1.00  0.61           N  
ATOM   1730  CA  GLU A 234      31.121  17.533  51.435  1.00  0.61           C  
ATOM   1731  C   GLU A 234      30.880  16.516  52.582  1.00  0.61           C  
ATOM   1732  O   GLU A 234      30.650  16.896  53.731  1.00  0.61           O  
ATOM   1733  CB  GLU A 234      29.839  17.641  50.619  1.00  0.61           C  
ATOM   1734  CG  GLU A 234      28.670  18.224  51.410  1.00  0.61           C  
ATOM   1735  CD  GLU A 234      27.379  17.936  50.678  1.00  0.61           C  
ATOM   1736  OE1 GLU A 234      27.275  16.956  49.942  1.00  0.61           O  
ATOM   1737  OE2 GLU A 234      26.448  18.716  50.846  1.00  0.61           O  
ATOM   1738  N   THR A 235      31.056  15.215  52.233  1.00  0.45           N  
ATOM   1739  CA  THR A 235      31.044  14.161  53.278  1.00  0.45           C  
ATOM   1740  C   THR A 235      32.006  14.328  54.421  1.00  0.45           C  
ATOM   1741  O   THR A 235      31.655  14.469  55.583  1.00  0.45           O  
ATOM   1742  CB  THR A 235      31.182  12.781  52.693  1.00  0.45           C  
ATOM   1743  OG1 THR A 235      30.264  12.663  51.599  1.00  0.45           O  
ATOM   1744  CG2 THR A 235      30.866  11.710  53.732  1.00  0.45           C  
ATOM   1745  N   GLY A 236      33.265  14.384  54.061  1.00  0.29           N  
ATOM   1746  CA  GLY A 236      34.289  14.755  55.047  1.00  0.29           C  
ATOM   1747  C   GLY A 236      34.031  16.021  55.860  1.00  0.29           C  
ATOM   1748  O   GLY A 236      34.245  16.024  57.059  1.00  0.29           O  
ATOM   1749  N   THR A 237      33.512  17.070  55.216  1.00  0.35           N  
ATOM   1750  CA  THR A 237      33.180  18.285  56.004  1.00  0.35           C  
ATOM   1751  C   THR A 237      32.138  18.116  57.101  1.00  0.35           C  
ATOM   1752  O   THR A 237      32.296  18.592  58.210  1.00  0.35           O  
ATOM   1753  CB  THR A 237      32.662  19.388  55.060  1.00  0.35           C  
ATOM   1754  OG1 THR A 237      33.657  19.604  54.044  1.00  0.35           O  
ATOM   1755  CG2 THR A 237      32.289  20.748  55.652  1.00  0.35           C  
ATOM   1756  N   PHE A 238      31.056  17.398  56.722  1.00  0.55           N  
ATOM   1757  CA  PHE A 238      30.030  17.072  57.737  1.00  0.55           C  
ATOM   1758  C   PHE A 238      30.473  16.123  58.822  1.00  0.55           C  
ATOM   1759  O   PHE A 238      30.129  16.374  59.963  1.00  0.55           O  
ATOM   1760  CB  PHE A 238      28.759  16.538  57.107  1.00  0.55           C  
ATOM   1761  CG  PHE A 238      27.986  17.663  56.499  1.00  0.55           C  
ATOM   1762  CD1 PHE A 238      27.403  18.649  57.333  1.00  0.55           C  
ATOM   1763  CD2 PHE A 238      27.828  17.722  55.108  1.00  0.55           C  
ATOM   1764  CE1 PHE A 238      26.650  19.705  56.787  1.00  0.55           C  
ATOM   1765  CE2 PHE A 238      27.085  18.789  54.552  1.00  0.55           C  
ATOM   1766  CZ  PHE A 238      26.493  19.781  55.385  1.00  0.55           C  
ATOM   1767  N   LEU A 239      31.292  15.090  58.438  1.00  0.29           N  
ATOM   1768  CA  LEU A 239      32.017  14.278  59.473  1.00  0.29           C  
ATOM   1769  C   LEU A 239      32.936  15.064  60.418  1.00  0.29           C  
ATOM   1770  O   LEU A 239      32.906  14.927  61.637  1.00  0.29           O  
ATOM   1771  CB  LEU A 239      32.863  13.166  58.865  1.00  0.29           C  
ATOM   1772  CG  LEU A 239      32.042  12.176  58.050  1.00  0.29           C  
ATOM   1773  CD1 LEU A 239      32.913  11.275  57.158  1.00  0.29           C  
ATOM   1774  CD2 LEU A 239      31.160  11.368  58.937  1.00  0.29           C  
ATOM   1775  N   VAL A 240      33.661  16.007  59.844  1.00  0.52           N  
ATOM   1776  CA  VAL A 240      34.394  16.942  60.716  1.00  0.52           C  
ATOM   1777  C   VAL A 240      33.486  17.800  61.596  1.00  0.52           C  
ATOM   1778  O   VAL A 240      33.767  17.956  62.770  1.00  0.52           O  
ATOM   1779  CB  VAL A 240      35.371  17.818  59.864  1.00  0.52           C  
ATOM   1780  CG1 VAL A 240      36.046  18.959  60.664  1.00  0.52           C  
ATOM   1781  CG2 VAL A 240      36.434  16.885  59.281  1.00  0.52           C  
ATOM   1782  N   ALA A 241      32.374  18.300  61.043  1.00  0.44           N  
ATOM   1783  CA  ALA A 241      31.379  19.065  61.847  1.00  0.44           C  
ATOM   1784  C   ALA A 241      30.889  18.388  63.157  1.00  0.44           C  
ATOM   1785  O   ALA A 241      30.860  18.975  64.230  1.00  0.44           O  
ATOM   1786  CB  ALA A 241      30.156  19.493  61.015  1.00  0.44           C  
ATOM   1787  N   ALA A 242      30.580  17.104  62.999  1.00  0.20           N  
ATOM   1788  CA  ALA A 242      30.250  16.266  64.150  1.00  0.20           C  
ATOM   1789  C   ALA A 242      31.431  15.953  65.027  1.00  0.20           C  
ATOM   1790  O   ALA A 242      31.352  16.065  66.250  1.00  0.20           O  
ATOM   1791  CB  ALA A 242      29.583  14.974  63.719  1.00  0.20           C  
ATOM   1792  N   ALA A 243      32.558  15.622  64.407  1.00  0.41           N  
ATOM   1793  CA  ALA A 243      33.778  15.417  65.211  1.00  0.41           C  
ATOM   1794  C   ALA A 243      34.264  16.572  66.051  1.00  0.41           C  
ATOM   1795  O   ALA A 243      34.549  16.458  67.228  1.00  0.41           O  
ATOM   1796  CB  ALA A 243      34.986  14.950  64.419  1.00  0.41           C  
ATOM   1797  N   ILE A 244      34.291  17.728  65.464  1.00  0.50           N  
ATOM   1798  CA  ILE A 244      34.674  18.850  66.326  1.00  0.50           C  
ATOM   1799  C   ILE A 244      33.657  19.311  67.340  1.00  0.50           C  
ATOM   1800  O   ILE A 244      33.984  20.039  68.259  1.00  0.50           O  
ATOM   1801  CB  ILE A 244      34.994  20.108  65.535  1.00  0.50           C  
ATOM   1802  CG1 ILE A 244      33.769  20.605  64.779  1.00  0.50           C  
ATOM   1803  CG2 ILE A 244      36.225  19.794  64.696  1.00  0.50           C  
ATOM   1804  CD1 ILE A 244      34.018  21.859  63.963  1.00  0.50           C  
ATOM   1805  N   SER A 245      32.403  18.902  67.123  1.00  0.56           N  
ATOM   1806  CA  SER A 245      31.330  19.422  67.987  1.00  0.56           C  
ATOM   1807  C   SER A 245      30.880  18.416  69.052  1.00  0.56           C  
ATOM   1808  O   SER A 245      29.834  18.535  69.686  1.00  0.56           O  
ATOM   1809  CB  SER A 245      30.093  19.919  67.175  1.00  0.56           C  
ATOM   1810  OG  SER A 245      29.424  18.762  66.671  1.00  0.56           O  
ATOM   1811  N   ARG A 246      31.714  17.401  69.174  1.00  1.00           N  
ATOM   1812  CA  ARG A 246      31.524  16.283  70.088  1.00  1.00           C  
ATOM   1813  C   ARG A 246      30.274  15.494  69.857  1.00  1.00           C  
ATOM   1814  O   ARG A 246      29.641  14.968  70.758  1.00  1.00           O  
ATOM   1815  CB  ARG A 246      31.613  16.703  71.570  1.00  1.00           C  
ATOM   1816  CG  ARG A 246      32.881  17.513  71.835  1.00  1.00           C  
ATOM   1817  CD  ARG A 246      33.254  17.911  73.251  1.00  1.00           C  
ATOM   1818  NE  ARG A 246      34.395  18.822  73.202  1.00  1.00           N  
ATOM   1819  CZ  ARG A 246      35.005  19.191  74.326  1.00  1.00           C  
ATOM   1820  NH1 ARG A 246      34.717  18.650  75.519  1.00  1.00           N  
ATOM   1821  NH2 ARG A 246      35.910  20.154  74.275  1.00  1.00           N  
ATOM   1822  N   GLY A 247      29.953  15.476  68.565  1.00  0.83           N  
ATOM   1823  CA  GLY A 247      28.657  14.919  68.194  1.00  0.83           C  
ATOM   1824  C   GLY A 247      28.544  13.516  67.626  1.00  0.83           C  
ATOM   1825  O   GLY A 247      29.351  12.618  67.795  1.00  0.83           O  
ATOM   1826  N   LYS A 248      27.465  13.406  66.890  1.00  1.00           N  
ATOM   1827  CA  LYS A 248      27.298  12.269  66.016  1.00  1.00           C  
ATOM   1828  C   LYS A 248      26.360  12.479  64.818  1.00  1.00           C  
ATOM   1829  O   LYS A 248      25.370  13.204  64.832  1.00  1.00           O  
ATOM   1830  CB  LYS A 248      26.951  10.975  66.778  1.00  1.00           C  
ATOM   1831  CG  LYS A 248      25.493  10.575  66.841  1.00  1.00           C  
ATOM   1832  CD  LYS A 248      25.296   9.092  67.207  1.00  1.00           C  
ATOM   1833  CE  LYS A 248      25.071   8.143  66.000  1.00  1.00           C  
ATOM   1834  NZ  LYS A 248      24.966   6.733  66.455  1.00  1.00           N  
ATOM   1835  N   ILE A 249      26.780  11.847  63.743  1.00  0.41           N  
ATOM   1836  CA  ILE A 249      26.075  12.056  62.473  1.00  0.41           C  
ATOM   1837  C   ILE A 249      26.031  10.781  61.706  1.00  0.41           C  
ATOM   1838  O   ILE A 249      26.952   9.981  61.772  1.00  0.41           O  
ATOM   1839  CB  ILE A 249      26.767  13.109  61.594  1.00  0.41           C  
ATOM   1840  CG1 ILE A 249      25.946  13.640  60.402  1.00  0.41           C  
ATOM   1841  CG2 ILE A 249      28.133  12.602  61.071  1.00  0.41           C  
ATOM   1842  CD1 ILE A 249      26.605  14.907  59.867  1.00  0.41           C  
ATOM   1843  N   ILE A 250      24.958  10.662  60.948  1.00  0.95           N  
ATOM   1844  CA  ILE A 250      25.035   9.754  59.814  1.00  0.95           C  
ATOM   1845  C   ILE A 250      24.932  10.560  58.523  1.00  0.95           C  
ATOM   1846  O   ILE A 250      24.132  11.492  58.399  1.00  0.95           O  
ATOM   1847  CB  ILE A 250      23.914   8.697  59.934  1.00  0.95           C  
ATOM   1848  CG1 ILE A 250      24.195   7.964  61.256  1.00  0.95           C  
ATOM   1849  CG2 ILE A 250      23.906   7.632  58.830  1.00  0.95           C  
ATOM   1850  CD1 ILE A 250      22.998   7.231  61.846  1.00  0.95           C  
ATOM   1851  N   CYS A 251      25.817  10.139  57.607  1.00  0.51           N  
ATOM   1852  CA  CYS A 251      25.866  10.677  56.235  1.00  0.51           C  
ATOM   1853  C   CYS A 251      25.283   9.664  55.284  1.00  0.51           C  
ATOM   1854  O   CYS A 251      25.792   8.561  55.131  1.00  0.51           O  
ATOM   1855  CB  CYS A 251      27.312  10.908  55.794  1.00  0.51           C  
ATOM   1856  SG  CYS A 251      28.111  12.245  56.711  1.00  0.51           S  
ATOM   1857  N   ARG A 252      24.144  10.061  54.712  1.00  1.00           N  
ATOM   1858  CA  ARG A 252      23.432   9.249  53.701  1.00  1.00           C  
ATOM   1859  C   ARG A 252      23.805   9.649  52.270  1.00  1.00           C  
ATOM   1860  O   ARG A 252      24.300  10.730  52.033  1.00  1.00           O  
ATOM   1861  CB  ARG A 252      21.906   9.503  53.798  1.00  1.00           C  
ATOM   1862  CG  ARG A 252      21.160   8.815  54.948  1.00  1.00           C  
ATOM   1863  CD  ARG A 252      19.636   9.000  54.708  1.00  1.00           C  
ATOM   1864  NE  ARG A 252      18.752   8.124  55.484  1.00  1.00           N  
ATOM   1865  CZ  ARG A 252      17.403   8.042  55.295  1.00  1.00           C  
ATOM   1866  NH1 ARG A 252      16.896   8.795  54.338  1.00  1.00           N  
ATOM   1867  NH2 ARG A 252      16.622   7.233  56.053  1.00  1.00           N  
ATOM   1868  N   ASN A 253      23.546   8.759  51.338  1.00  1.00           N  
ATOM   1869  CA  ASN A 253      24.004   8.856  49.923  1.00  1.00           C  
ATOM   1870  C   ASN A 253      25.501   9.052  49.772  1.00  1.00           C  
ATOM   1871  O   ASN A 253      25.979   9.825  48.970  1.00  1.00           O  
ATOM   1872  CB  ASN A 253      23.299   9.941  49.102  1.00  1.00           C  
ATOM   1873  CG  ASN A 253      21.855   9.644  48.783  1.00  1.00           C  
ATOM   1874  OD1 ASN A 253      21.184  10.395  48.096  1.00  1.00           O  
ATOM   1875  ND2 ASN A 253      21.314   8.612  49.370  1.00  1.00           N  
ATOM   1876  N   ALA A 254      26.224   8.327  50.596  1.00  1.00           N  
ATOM   1877  CA  ALA A 254      27.692   8.469  50.638  1.00  1.00           C  
ATOM   1878  C   ALA A 254      28.316   7.303  49.902  1.00  1.00           C  
ATOM   1879  O   ALA A 254      27.662   6.312  49.614  1.00  1.00           O  
ATOM   1880  CB  ALA A 254      28.263   8.460  52.095  1.00  1.00           C  
ATOM   1881  N   GLN A 255      29.607   7.454  49.628  1.00  0.93           N  
ATOM   1882  CA  GLN A 255      30.449   6.377  49.076  1.00  0.93           C  
ATOM   1883  C   GLN A 255      31.712   6.168  49.928  1.00  0.93           C  
ATOM   1884  O   GLN A 255      32.737   6.783  49.683  1.00  0.93           O  
ATOM   1885  CB  GLN A 255      30.865   6.646  47.597  1.00  0.93           C  
ATOM   1886  CG  GLN A 255      31.558   5.412  46.991  1.00  0.93           C  
ATOM   1887  CD  GLN A 255      31.803   5.618  45.527  1.00  0.93           C  
ATOM   1888  OE1 GLN A 255      31.024   6.157  44.770  1.00  0.93           O  
ATOM   1889  NE2 GLN A 255      32.952   5.206  45.117  1.00  0.93           N  
ATOM   1890  N   PRO A 256      31.641   5.301  50.932  1.00  1.00           N  
ATOM   1891  CA  PRO A 256      32.743   5.287  51.897  1.00  1.00           C  
ATOM   1892  C   PRO A 256      34.206   4.966  51.387  1.00  1.00           C  
ATOM   1893  O   PRO A 256      35.215   5.416  51.910  1.00  1.00           O  
ATOM   1894  CB  PRO A 256      32.185   4.265  52.920  1.00  1.00           C  
ATOM   1895  CG  PRO A 256      30.664   4.239  52.777  1.00  1.00           C  
ATOM   1896  CD  PRO A 256      30.518   4.406  51.261  1.00  1.00           C  
ATOM   1897  N   ASP A 257      34.304   4.184  50.324  1.00  1.00           N  
ATOM   1898  CA  ASP A 257      35.634   3.914  49.708  1.00  1.00           C  
ATOM   1899  C   ASP A 257      36.360   5.084  49.087  1.00  1.00           C  
ATOM   1900  O   ASP A 257      37.537   4.989  48.817  1.00  1.00           O  
ATOM   1901  CB  ASP A 257      35.711   2.829  48.604  1.00  1.00           C  
ATOM   1902  CG  ASP A 257      34.922   3.101  47.322  1.00  1.00           C  
ATOM   1903  OD1 ASP A 257      34.654   4.256  46.955  1.00  1.00           O  
ATOM   1904  OD2 ASP A 257      34.582   2.102  46.695  1.00  1.00           O  
ATOM   1905  N   THR A 258      35.645   6.185  48.906  1.00  1.00           N  
ATOM   1906  CA  THR A 258      36.371   7.400  48.444  1.00  1.00           C  
ATOM   1907  C   THR A 258      37.030   8.191  49.534  1.00  1.00           C  
ATOM   1908  O   THR A 258      37.603   9.234  49.266  1.00  1.00           O  
ATOM   1909  CB  THR A 258      35.417   8.395  47.781  1.00  1.00           C  
ATOM   1910  OG1 THR A 258      34.419   8.816  48.716  1.00  1.00           O  
ATOM   1911  CG2 THR A 258      34.706   7.798  46.574  1.00  1.00           C  
ATOM   1912  N   LEU A 259      36.835   7.682  50.764  1.00  0.95           N  
ATOM   1913  CA  LEU A 259      37.329   8.352  51.996  1.00  0.95           C  
ATOM   1914  C   LEU A 259      38.267   7.566  52.905  1.00  0.95           C  
ATOM   1915  O   LEU A 259      38.376   7.872  54.084  1.00  0.95           O  
ATOM   1916  CB  LEU A 259      36.169   8.790  52.847  1.00  0.95           C  
ATOM   1917  CG  LEU A 259      35.505   9.974  52.159  1.00  0.95           C  
ATOM   1918  CD1 LEU A 259      34.073  10.195  52.650  1.00  0.95           C  
ATOM   1919  CD2 LEU A 259      36.399  11.234  52.215  1.00  0.95           C  
ATOM   1920  N   ASP A 260      38.962   6.542  52.353  1.00  1.00           N  
ATOM   1921  CA  ASP A 260      39.806   5.754  53.270  1.00  1.00           C  
ATOM   1922  C   ASP A 260      40.712   6.533  54.167  1.00  1.00           C  
ATOM   1923  O   ASP A 260      40.613   6.397  55.381  1.00  1.00           O  
ATOM   1924  CB  ASP A 260      40.638   4.701  52.545  1.00  1.00           C  
ATOM   1925  CG  ASP A 260      39.754   3.675  51.864  1.00  1.00           C  
ATOM   1926  OD1 ASP A 260      38.586   3.546  52.171  1.00  1.00           O  
ATOM   1927  OD2 ASP A 260      40.228   2.976  50.972  1.00  1.00           O  
ATOM   1928  N   ALA A 261      41.529   7.392  53.554  1.00  1.00           N  
ATOM   1929  CA  ALA A 261      42.480   8.174  54.364  1.00  1.00           C  
ATOM   1930  C   ALA A 261      41.794   9.095  55.363  1.00  1.00           C  
ATOM   1931  O   ALA A 261      42.114   9.111  56.533  1.00  1.00           O  
ATOM   1932  CB  ALA A 261      43.440   8.975  53.475  1.00  1.00           C  
ATOM   1933  N   VAL A 262      40.782   9.852  54.889  1.00  0.54           N  
ATOM   1934  CA  VAL A 262      40.026  10.699  55.810  1.00  0.54           C  
ATOM   1935  C   VAL A 262      39.430   9.912  57.021  1.00  0.54           C  
ATOM   1936  O   VAL A 262      39.544  10.302  58.170  1.00  0.54           O  
ATOM   1937  CB  VAL A 262      38.879  11.503  55.084  1.00  0.54           C  
ATOM   1938  CG1 VAL A 262      37.934  12.321  56.027  1.00  0.54           C  
ATOM   1939  CG2 VAL A 262      39.483  12.554  54.092  1.00  0.54           C  
ATOM   1940  N   LEU A 263      38.788   8.779  56.727  1.00  1.00           N  
ATOM   1941  CA  LEU A 263      38.178   8.012  57.837  1.00  1.00           C  
ATOM   1942  C   LEU A 263      39.154   7.445  58.852  1.00  1.00           C  
ATOM   1943  O   LEU A 263      38.970   7.479  60.047  1.00  1.00           O  
ATOM   1944  CB  LEU A 263      37.297   6.876  57.315  1.00  1.00           C  
ATOM   1945  CG  LEU A 263      36.037   7.278  56.523  1.00  1.00           C  
ATOM   1946  CD1 LEU A 263      35.177   6.055  56.217  1.00  1.00           C  
ATOM   1947  CD2 LEU A 263      35.182   8.322  57.254  1.00  1.00           C  
ATOM   1948  N   ALA A 264      40.267   6.976  58.329  1.00  1.00           N  
ATOM   1949  CA  ALA A 264      41.359   6.591  59.234  1.00  1.00           C  
ATOM   1950  C   ALA A 264      41.886   7.685  60.164  1.00  1.00           C  
ATOM   1951  O   ALA A 264      42.182   7.528  61.342  1.00  1.00           O  
ATOM   1952  CB  ALA A 264      42.523   6.011  58.438  1.00  1.00           C  
ATOM   1953  N   LYS A 265      42.003   8.870  59.563  1.00  1.00           N  
ATOM   1954  CA  LYS A 265      42.424  10.037  60.329  1.00  1.00           C  
ATOM   1955  C   LYS A 265      41.367  10.481  61.346  1.00  1.00           C  
ATOM   1956  O   LYS A 265      41.628  10.951  62.441  1.00  1.00           O  
ATOM   1957  CB  LYS A 265      42.716  11.150  59.297  1.00  1.00           C  
ATOM   1958  CG  LYS A 265      44.047  11.853  59.432  1.00  1.00           C  
ATOM   1959  CD  LYS A 265      45.156  10.849  59.630  1.00  1.00           C  
ATOM   1960  CE  LYS A 265      46.400  10.886  58.769  1.00  1.00           C  
ATOM   1961  NZ  LYS A 265      47.625  10.467  59.526  1.00  1.00           N  
ATOM   1962  N   LEU A 266      40.139  10.233  60.936  1.00  0.29           N  
ATOM   1963  CA  LEU A 266      39.104  10.533  61.912  1.00  0.29           C  
ATOM   1964  C   LEU A 266      39.077   9.491  63.024  1.00  0.29           C  
ATOM   1965  O   LEU A 266      39.033   9.835  64.187  1.00  0.29           O  
ATOM   1966  CB  LEU A 266      37.708  10.653  61.208  1.00  0.29           C  
ATOM   1967  CG  LEU A 266      37.465  11.900  60.289  1.00  0.29           C  
ATOM   1968  CD1 LEU A 266      36.188  11.833  59.523  1.00  0.29           C  
ATOM   1969  CD2 LEU A 266      37.426  13.134  61.162  1.00  0.29           C  
ATOM   1970  N   ARG A 267      39.234   8.227  62.656  1.00  0.95           N  
ATOM   1971  CA  ARG A 267      39.549   7.293  63.773  1.00  0.95           C  
ATOM   1972  C   ARG A 267      40.753   7.623  64.709  1.00  0.95           C  
ATOM   1973  O   ARG A 267      40.644   7.563  65.921  1.00  0.95           O  
ATOM   1974  CB  ARG A 267      39.680   5.865  63.268  1.00  0.95           C  
ATOM   1975  CG  ARG A 267      38.467   5.404  62.459  1.00  0.95           C  
ATOM   1976  CD  ARG A 267      38.553   3.924  62.089  1.00  0.95           C  
ATOM   1977  NE  ARG A 267      37.452   3.540  61.206  1.00  0.95           N  
ATOM   1978  CZ  ARG A 267      37.712   3.490  59.888  1.00  0.95           C  
ATOM   1979  NH1 ARG A 267      38.944   3.719  59.385  1.00  0.95           N  
ATOM   1980  NH2 ARG A 267      36.733   3.203  59.053  1.00  0.95           N  
ATOM   1981  N   ASP A 268      41.861   8.054  64.128  1.00  1.00           N  
ATOM   1982  CA  ASP A 268      42.985   8.603  64.921  1.00  1.00           C  
ATOM   1983  C   ASP A 268      42.678   9.748  65.850  1.00  1.00           C  
ATOM   1984  O   ASP A 268      43.252   9.851  66.918  1.00  1.00           O  
ATOM   1985  CB  ASP A 268      44.201   8.958  64.026  1.00  1.00           C  
ATOM   1986  CG  ASP A 268      44.578   7.799  63.226  1.00  1.00           C  
ATOM   1987  OD1 ASP A 268      44.374   6.697  63.768  1.00  1.00           O  
ATOM   1988  OD2 ASP A 268      45.055   8.013  62.117  1.00  1.00           O  
ATOM   1989  N   ALA A 269      41.705  10.542  65.423  1.00  0.39           N  
ATOM   1990  CA  ALA A 269      41.236  11.651  66.237  1.00  0.39           C  
ATOM   1991  C   ALA A 269      40.269  11.240  67.365  1.00  0.39           C  
ATOM   1992  O   ALA A 269      39.787  12.040  68.159  1.00  0.39           O  
ATOM   1993  CB  ALA A 269      40.587  12.710  65.315  1.00  0.39           C  
ATOM   1994  N   GLY A 270      39.989   9.940  67.385  1.00  1.00           N  
ATOM   1995  CA  GLY A 270      39.073   9.427  68.413  1.00  1.00           C  
ATOM   1996  C   GLY A 270      37.628   9.155  68.015  1.00  1.00           C  
ATOM   1997  O   GLY A 270      36.746   8.890  68.822  1.00  1.00           O  
ATOM   1998  N   ALA A 271      37.402   9.234  66.704  1.00  0.23           N  
ATOM   1999  CA  ALA A 271      36.024   9.068  66.272  1.00  0.23           C  
ATOM   2000  C   ALA A 271      35.619   7.593  66.163  1.00  0.23           C  
ATOM   2001  O   ALA A 271      36.389   6.744  65.765  1.00  0.23           O  
ATOM   2002  CB  ALA A 271      35.768   9.817  64.957  1.00  0.23           C  
ATOM   2003  N   ASP A 272      34.365   7.331  66.543  1.00  1.00           N  
ATOM   2004  CA  ASP A 272      33.755   6.027  66.327  1.00  1.00           C  
ATOM   2005  C   ASP A 272      32.995   5.959  65.042  1.00  1.00           C  
ATOM   2006  O   ASP A 272      31.919   6.522  64.880  1.00  1.00           O  
ATOM   2007  CB  ASP A 272      32.827   5.718  67.490  1.00  1.00           C  
ATOM   2008  CG  ASP A 272      32.181   4.355  67.323  1.00  1.00           C  
ATOM   2009  OD1 ASP A 272      32.751   3.484  66.658  1.00  1.00           O  
ATOM   2010  OD2 ASP A 272      31.085   4.182  67.834  1.00  1.00           O  
ATOM   2011  N   ILE A 273      33.636   5.290  64.126  1.00  0.74           N  
ATOM   2012  CA  ILE A 273      33.058   5.334  62.794  1.00  0.74           C  
ATOM   2013  C   ILE A 273      32.474   4.011  62.392  1.00  0.74           C  
ATOM   2014  O   ILE A 273      33.078   2.978  62.604  1.00  0.74           O  
ATOM   2015  CB  ILE A 273      34.123   5.848  61.797  1.00  0.74           C  
ATOM   2016  CG1 ILE A 273      34.322   7.369  61.954  1.00  0.74           C  
ATOM   2017  CG2 ILE A 273      33.743   5.521  60.338  1.00  0.74           C  
ATOM   2018  CD1 ILE A 273      35.506   7.843  61.145  1.00  0.74           C  
ATOM   2019  N   GLU A 274      31.317   4.096  61.776  1.00  0.95           N  
ATOM   2020  CA  GLU A 274      30.891   2.908  61.043  1.00  0.95           C  
ATOM   2021  C   GLU A 274      30.507   3.236  59.614  1.00  0.95           C  
ATOM   2022  O   GLU A 274      30.161   4.356  59.305  1.00  0.95           O  
ATOM   2023  CB  GLU A 274      29.672   2.270  61.683  1.00  0.95           C  
ATOM   2024  CG  GLU A 274      29.743   2.063  63.195  1.00  0.95           C  
ATOM   2025  CD  GLU A 274      28.347   1.637  63.623  1.00  0.95           C  
ATOM   2026  OE1 GLU A 274      27.573   1.186  62.746  1.00  0.95           O  
ATOM   2027  OE2 GLU A 274      28.036   1.773  64.813  1.00  0.95           O  
ATOM   2028  N   VAL A 275      30.571   2.221  58.779  1.00  1.00           N  
ATOM   2029  CA  VAL A 275      30.236   2.417  57.367  1.00  1.00           C  
ATOM   2030  C   VAL A 275      29.302   1.319  56.861  1.00  1.00           C  
ATOM   2031  O   VAL A 275      29.406   0.149  57.213  1.00  1.00           O  
ATOM   2032  CB  VAL A 275      31.527   2.454  56.521  1.00  1.00           C  
ATOM   2033  CG1 VAL A 275      32.425   3.593  57.008  1.00  1.00           C  
ATOM   2034  CG2 VAL A 275      32.260   1.118  56.480  1.00  1.00           C  
ATOM   2035  N   GLY A 276      28.381   1.754  56.036  1.00  0.96           N  
ATOM   2036  CA  GLY A 276      27.712   0.717  55.225  1.00  0.96           C  
ATOM   2037  C   GLY A 276      27.955   0.888  53.715  1.00  0.96           C  
ATOM   2038  O   GLY A 276      28.906   1.501  53.282  1.00  0.96           O  
ATOM   2039  N   GLU A 277      27.045   0.372  52.922  1.00  1.00           N  
ATOM   2040  CA  GLU A 277      27.284   0.452  51.479  1.00  1.00           C  
ATOM   2041  C   GLU A 277      27.186   1.816  50.860  1.00  1.00           C  
ATOM   2042  O   GLU A 277      27.870   2.180  49.908  1.00  1.00           O  
ATOM   2043  CB  GLU A 277      26.322  -0.481  50.820  1.00  1.00           C  
ATOM   2044  CG  GLU A 277      27.065  -1.315  49.799  1.00  1.00           C  
ATOM   2045  CD  GLU A 277      26.054  -1.591  48.720  1.00  1.00           C  
ATOM   2046  OE1 GLU A 277      24.904  -1.124  48.863  1.00  1.00           O  
ATOM   2047  OE2 GLU A 277      26.396  -2.263  47.722  1.00  1.00           O  
ATOM   2048  N   ASP A 278      26.328   2.566  51.475  1.00  1.00           N  
ATOM   2049  CA  ASP A 278      26.087   3.911  50.978  1.00  1.00           C  
ATOM   2050  C   ASP A 278      25.882   4.988  52.059  1.00  1.00           C  
ATOM   2051  O   ASP A 278      25.194   5.984  51.903  1.00  1.00           O  
ATOM   2052  CB  ASP A 278      24.902   3.842  49.990  1.00  1.00           C  
ATOM   2053  CG  ASP A 278      23.603   3.685  50.715  1.00  1.00           C  
ATOM   2054  OD1 ASP A 278      23.615   3.263  51.887  1.00  1.00           O  
ATOM   2055  OD2 ASP A 278      22.546   3.961  50.134  1.00  1.00           O  
ATOM   2056  N   TRP A 279      26.494   4.703  53.200  1.00  0.93           N  
ATOM   2057  CA  TRP A 279      26.381   5.601  54.374  1.00  0.93           C  
ATOM   2058  C   TRP A 279      27.603   5.470  55.282  1.00  0.93           C  
ATOM   2059  O   TRP A 279      28.296   4.460  55.332  1.00  0.93           O  
ATOM   2060  CB  TRP A 279      25.068   5.356  55.230  1.00  0.93           C  
ATOM   2061  CG  TRP A 279      24.980   3.937  55.806  1.00  0.93           C  
ATOM   2062  CD1 TRP A 279      24.428   2.804  55.171  1.00  0.93           C  
ATOM   2063  CD2 TRP A 279      25.503   3.486  57.035  1.00  0.93           C  
ATOM   2064  NE1 TRP A 279      24.576   1.666  55.925  1.00  0.93           N  
ATOM   2065  CE2 TRP A 279      25.251   2.022  57.072  1.00  0.93           C  
ATOM   2066  CE3 TRP A 279      26.212   4.088  58.104  1.00  0.93           C  
ATOM   2067  CZ2 TRP A 279      25.707   1.288  58.203  1.00  0.93           C  
ATOM   2068  CZ3 TRP A 279      26.664   3.336  59.208  1.00  0.93           C  
ATOM   2069  CH2 TRP A 279      26.421   1.938  59.247  1.00  0.93           C  
ATOM   2070  N   ILE A 280      27.801   6.563  55.988  1.00  0.35           N  
ATOM   2071  CA  ILE A 280      28.862   6.633  56.983  1.00  0.35           C  
ATOM   2072  C   ILE A 280      28.320   7.297  58.249  1.00  0.35           C  
ATOM   2073  O   ILE A 280      27.705   8.364  58.210  1.00  0.35           O  
ATOM   2074  CB  ILE A 280      30.065   7.487  56.475  1.00  0.35           C  
ATOM   2075  CG1 ILE A 280      30.611   7.152  55.074  1.00  0.35           C  
ATOM   2076  CG2 ILE A 280      31.190   7.428  57.529  1.00  0.35           C  
ATOM   2077  CD1 ILE A 280      31.587   8.227  54.567  1.00  0.35           C  
ATOM   2078  N   SER A 281      28.580   6.642  59.362  1.00  1.00           N  
ATOM   2079  CA  SER A 281      28.301   7.231  60.703  1.00  1.00           C  
ATOM   2080  C   SER A 281      29.529   7.491  61.504  1.00  1.00           C  
ATOM   2081  O   SER A 281      30.485   6.748  61.536  1.00  1.00           O  
ATOM   2082  CB  SER A 281      27.364   6.423  61.684  1.00  1.00           C  
ATOM   2083  OG  SER A 281      27.898   5.106  61.846  1.00  1.00           O  
ATOM   2084  N   LEU A 282      29.442   8.594  62.164  1.00  0.41           N  
ATOM   2085  CA  LEU A 282      30.490   9.030  63.106  1.00  0.41           C  
ATOM   2086  C   LEU A 282      29.858   9.359  64.459  1.00  0.41           C  
ATOM   2087  O   LEU A 282      28.896  10.109  64.541  1.00  0.41           O  
ATOM   2088  CB  LEU A 282      31.198  10.308  62.576  1.00  0.41           C  
ATOM   2089  CG  LEU A 282      32.359  10.858  63.409  1.00  0.41           C  
ATOM   2090  CD1 LEU A 282      33.419  11.512  62.537  1.00  0.41           C  
ATOM   2091  CD2 LEU A 282      31.891  11.861  64.453  1.00  0.41           C  
ATOM   2092  N   ASP A 283      30.496   8.810  65.477  1.00  0.96           N  
ATOM   2093  CA  ASP A 283      30.163   9.166  66.858  1.00  0.96           C  
ATOM   2094  C   ASP A 283      31.388   9.499  67.690  1.00  0.96           C  
ATOM   2095  O   ASP A 283      32.271   8.686  67.786  1.00  0.96           O  
ATOM   2096  CB  ASP A 283      29.426   7.989  67.514  1.00  0.96           C  
ATOM   2097  CG  ASP A 283      28.711   8.418  68.783  1.00  0.96           C  
ATOM   2098  OD1 ASP A 283      28.914   9.554  69.241  1.00  0.96           O  
ATOM   2099  OD2 ASP A 283      27.947   7.604  69.313  1.00  0.96           O  
ATOM   2100  N   MET A 284      31.407  10.702  68.296  1.00  0.61           N  
ATOM   2101  CA  MET A 284      32.500  11.053  69.256  1.00  0.61           C  
ATOM   2102  C   MET A 284      32.315  10.612  70.734  1.00  0.61           C  
ATOM   2103  O   MET A 284      33.161  10.784  71.610  1.00  0.61           O  
ATOM   2104  CB  MET A 284      32.729  12.585  69.309  1.00  0.61           C  
ATOM   2105  CG  MET A 284      33.182  13.240  67.995  1.00  0.61           C  
ATOM   2106  SD  MET A 284      34.632  12.399  67.334  1.00  0.61           S  
ATOM   2107  CE  MET A 284      35.874  12.922  68.524  1.00  0.61           C  
ATOM   2108  N   HIS A 285      31.096  10.104  70.981  1.00  1.00           N  
ATOM   2109  CA  HIS A 285      30.706   9.654  72.332  1.00  1.00           C  
ATOM   2110  C   HIS A 285      30.902  10.731  73.393  1.00  1.00           C  
ATOM   2111  O   HIS A 285      31.409  10.572  74.488  1.00  1.00           O  
ATOM   2112  CB  HIS A 285      31.419   8.354  72.688  1.00  1.00           C  
ATOM   2113  CG  HIS A 285      30.980   7.265  71.734  1.00  1.00           C  
ATOM   2114  ND1 HIS A 285      29.836   6.592  71.854  1.00  1.00           N  
ATOM   2115  CD2 HIS A 285      31.634   6.777  70.600  1.00  1.00           C  
ATOM   2116  CE1 HIS A 285      29.727   5.690  70.832  1.00  1.00           C  
ATOM   2117  NE2 HIS A 285      30.833   5.814  70.067  1.00  1.00           N  
ATOM   2118  N   GLY A 286      30.480  11.897  72.948  1.00  0.96           N  
ATOM   2119  CA  GLY A 286      30.726  13.059  73.767  1.00  0.96           C  
ATOM   2120  C   GLY A 286      32.150  13.587  73.898  1.00  0.96           C  
ATOM   2121  O   GLY A 286      32.377  14.561  74.589  1.00  0.96           O  
ATOM   2122  N   LYS A 287      33.117  12.957  73.273  1.00  0.93           N  
ATOM   2123  CA  LYS A 287      34.472  13.473  73.568  1.00  0.93           C  
ATOM   2124  C   LYS A 287      35.037  14.502  72.575  1.00  0.93           C  
ATOM   2125  O   LYS A 287      34.700  14.515  71.409  1.00  0.93           O  
ATOM   2126  CB  LYS A 287      35.421  12.271  73.744  1.00  0.93           C  
ATOM   2127  CG  LYS A 287      34.736  11.177  74.596  1.00  0.93           C  
ATOM   2128  CD  LYS A 287      35.658   9.994  74.913  1.00  0.93           C  
ATOM   2129  CE  LYS A 287      34.980   8.936  75.811  1.00  0.93           C  
ATOM   2130  NZ  LYS A 287      35.998   7.992  76.320  1.00  0.93           N  
ATOM   2131  N   ARG A 288      35.897  15.362  73.092  1.00  1.00           N  
ATOM   2132  CA  ARG A 288      36.791  16.231  72.296  1.00  1.00           C  
ATOM   2133  C   ARG A 288      37.775  15.459  71.452  1.00  1.00           C  
ATOM   2134  O   ARG A 288      38.322  14.461  71.935  1.00  1.00           O  
ATOM   2135  CB  ARG A 288      37.574  17.075  73.290  1.00  1.00           C  
ATOM   2136  CG  ARG A 288      38.640  18.024  72.777  1.00  1.00           C  
ATOM   2137  CD  ARG A 288      39.160  18.992  73.841  1.00  1.00           C  
ATOM   2138  NE  ARG A 288      40.164  19.928  73.330  1.00  1.00           N  
ATOM   2139  CZ  ARG A 288      41.073  20.505  74.116  1.00  1.00           C  
ATOM   2140  NH1 ARG A 288      41.046  20.398  75.463  1.00  1.00           N  
ATOM   2141  NH2 ARG A 288      42.058  21.181  73.557  1.00  1.00           N  
ATOM   2142  N   PRO A 289      38.022  15.917  70.174  1.00  0.59           N  
ATOM   2143  CA  PRO A 289      38.952  15.113  69.352  1.00  0.59           C  
ATOM   2144  C   PRO A 289      40.365  15.050  69.947  1.00  0.59           C  
ATOM   2145  O   PRO A 289      40.799  15.888  70.725  1.00  0.59           O  
ATOM   2146  CB  PRO A 289      38.845  15.803  67.963  1.00  0.59           C  
ATOM   2147  CG  PRO A 289      38.440  17.233  68.256  1.00  0.59           C  
ATOM   2148  CD  PRO A 289      37.572  17.140  69.485  1.00  0.59           C  
ATOM   2149  N   LYS A 290      41.049  14.009  69.549  1.00  1.00           N  
ATOM   2150  CA  LYS A 290      42.513  14.050  69.720  1.00  1.00           C  
ATOM   2151  C   LYS A 290      43.313  14.643  68.527  1.00  1.00           C  
ATOM   2152  O   LYS A 290      42.961  14.391  67.403  1.00  1.00           O  
ATOM   2153  CB  LYS A 290      42.996  12.618  69.876  1.00  1.00           C  
ATOM   2154  CG  LYS A 290      42.527  12.013  71.209  1.00  1.00           C  
ATOM   2155  CD  LYS A 290      42.966  12.934  72.368  1.00  1.00           C  
ATOM   2156  CE  LYS A 290      42.952  12.330  73.772  1.00  1.00           C  
ATOM   2157  NZ  LYS A 290      41.575  12.016  74.150  1.00  1.00           N  
ATOM   2158  N   ALA A 291      44.377  15.396  68.787  1.00  0.89           N  
ATOM   2159  CA  ALA A 291      45.171  15.896  67.650  1.00  0.89           C  
ATOM   2160  C   ALA A 291      45.766  14.826  66.705  1.00  0.89           C  
ATOM   2161  O   ALA A 291      46.216  13.761  67.110  1.00  0.89           O  
ATOM   2162  CB  ALA A 291      46.391  16.720  68.052  1.00  0.89           C  
ATOM   2163  N   VAL A 292      45.768  15.163  65.425  1.00  0.74           N  
ATOM   2164  CA  VAL A 292      46.398  14.173  64.540  1.00  0.74           C  
ATOM   2165  C   VAL A 292      47.460  14.856  63.695  1.00  0.74           C  
ATOM   2166  O   VAL A 292      47.447  16.060  63.480  1.00  0.74           O  
ATOM   2167  CB  VAL A 292      45.322  13.530  63.636  1.00  0.74           C  
ATOM   2168  CG1 VAL A 292      44.235  12.745  64.375  1.00  0.74           C  
ATOM   2169  CG2 VAL A 292      44.691  14.599  62.777  1.00  0.74           C  
ATOM   2170  N   ASN A 293      48.383  14.063  63.209  1.00  1.00           N  
ATOM   2171  CA  ASN A 293      49.199  14.522  62.055  1.00  1.00           C  
ATOM   2172  C   ASN A 293      48.678  14.115  60.655  1.00  1.00           C  
ATOM   2173  O   ASN A 293      48.108  13.066  60.414  1.00  1.00           O  
ATOM   2174  CB  ASN A 293      50.667  14.102  62.183  1.00  1.00           C  
ATOM   2175  CG  ASN A 293      51.288  14.556  63.511  1.00  1.00           C  
ATOM   2176  OD1 ASN A 293      52.232  14.003  64.025  1.00  1.00           O  
ATOM   2177  ND2 ASN A 293      50.816  15.582  64.088  1.00  1.00           N  
ATOM   2178  N   VAL A 294      48.817  15.082  59.760  1.00  0.48           N  
ATOM   2179  CA  VAL A 294      48.325  14.899  58.385  1.00  0.48           C  
ATOM   2180  C   VAL A 294      49.350  15.433  57.355  1.00  0.48           C  
ATOM   2181  O   VAL A 294      50.009  16.455  57.546  1.00  0.48           O  
ATOM   2182  CB  VAL A 294      46.977  15.676  58.297  1.00  0.48           C  
ATOM   2183  CG1 VAL A 294      46.455  15.729  56.859  1.00  0.48           C  
ATOM   2184  CG2 VAL A 294      45.872  15.169  59.255  1.00  0.48           C  
ATOM   2185  N   ARG A 295      49.456  14.697  56.261  1.00  1.00           N  
ATOM   2186  CA  ARG A 295      50.207  15.228  55.096  1.00  1.00           C  
ATOM   2187  C   ARG A 295      49.343  15.045  53.866  1.00  1.00           C  
ATOM   2188  O   ARG A 295      48.937  13.943  53.520  1.00  1.00           O  
ATOM   2189  CB  ARG A 295      51.594  14.545  54.868  1.00  1.00           C  
ATOM   2190  CG  ARG A 295      52.569  14.759  56.088  1.00  1.00           C  
ATOM   2191  CD  ARG A 295      53.838  13.858  56.107  1.00  1.00           C  
ATOM   2192  NE  ARG A 295      54.782  14.044  57.238  1.00  1.00           N  
ATOM   2193  CZ  ARG A 295      55.847  14.882  57.156  1.00  1.00           C  
ATOM   2194  NH1 ARG A 295      56.059  15.614  56.070  1.00  1.00           N  
ATOM   2195  NH2 ARG A 295      56.734  14.991  58.146  1.00  1.00           N  
ATOM   2196  N   THR A 296      49.046  16.186  53.246  1.00  0.26           N  
ATOM   2197  CA  THR A 296      48.260  16.027  51.992  1.00  0.26           C  
ATOM   2198  C   THR A 296      49.029  15.535  50.791  1.00  0.26           C  
ATOM   2199  O   THR A 296      50.249  15.749  50.701  1.00  0.26           O  
ATOM   2200  CB  THR A 296      47.563  17.312  51.570  1.00  0.26           C  
ATOM   2201  OG1 THR A 296      48.531  18.277  51.097  1.00  0.26           O  
ATOM   2202  CG2 THR A 296      46.689  17.866  52.715  1.00  0.26           C  
ATOM   2203  N   ALA A 297      48.294  14.842  49.938  1.00  0.91           N  
ATOM   2204  CA  ALA A 297      48.945  14.264  48.734  1.00  0.91           C  
ATOM   2205  C   ALA A 297      47.824  13.841  47.773  1.00  0.91           C  
ATOM   2206  O   ALA A 297      46.653  13.867  48.178  1.00  0.91           O  
ATOM   2207  CB  ALA A 297      49.821  13.033  49.112  1.00  0.91           C  
ATOM   2208  N   PRO A 298      48.175  13.492  46.506  1.00  0.61           N  
ATOM   2209  CA  PRO A 298      47.092  13.053  45.632  1.00  0.61           C  
ATOM   2210  C   PRO A 298      46.396  11.792  46.074  1.00  0.61           C  
ATOM   2211  O   PRO A 298      46.945  10.987  46.819  1.00  0.61           O  
ATOM   2212  CB  PRO A 298      47.823  12.973  44.274  1.00  0.61           C  
ATOM   2213  CG  PRO A 298      48.964  13.989  44.417  1.00  0.61           C  
ATOM   2214  CD  PRO A 298      49.450  13.662  45.834  1.00  0.61           C  
ATOM   2215  N   HIS A 299      45.166  11.623  45.627  1.00  0.54           N  
ATOM   2216  CA  HIS A 299      44.418  10.375  45.913  1.00  0.54           C  
ATOM   2217  C   HIS A 299      45.173   9.097  45.568  1.00  0.54           C  
ATOM   2218  O   HIS A 299      45.782   9.059  44.503  1.00  0.54           O  
ATOM   2219  CB  HIS A 299      43.115  10.460  45.101  1.00  0.54           C  
ATOM   2220  CG  HIS A 299      42.097   9.455  45.591  1.00  0.54           C  
ATOM   2221  ND1 HIS A 299      41.344   9.594  46.701  1.00  0.54           N  
ATOM   2222  CD2 HIS A 299      41.835   8.223  44.997  1.00  0.54           C  
ATOM   2223  CE1 HIS A 299      40.611   8.462  46.865  1.00  0.54           C  
ATOM   2224  NE2 HIS A 299      40.917   7.636  45.809  1.00  0.54           N  
ATOM   2225  N   PRO A 300      45.173   8.093  46.452  1.00  0.35           N  
ATOM   2226  CA  PRO A 300      44.233   7.936  47.600  1.00  0.35           C  
ATOM   2227  C   PRO A 300      44.730   8.390  48.980  1.00  0.35           C  
ATOM   2228  O   PRO A 300      44.142   8.122  50.020  1.00  0.35           O  
ATOM   2229  CB  PRO A 300      43.999   6.425  47.509  1.00  0.35           C  
ATOM   2230  CG  PRO A 300      45.372   5.858  47.131  1.00  0.35           C  
ATOM   2231  CD  PRO A 300      46.040   6.927  46.262  1.00  0.35           C  
ATOM   2232  N   ALA A 301      45.813   9.148  48.945  1.00  0.96           N  
ATOM   2233  CA  ALA A 301      46.223   9.780  50.191  1.00  0.96           C  
ATOM   2234  C   ALA A 301      45.254  10.863  50.689  1.00  0.96           C  
ATOM   2235  O   ALA A 301      44.223  11.134  50.066  1.00  0.96           O  
ATOM   2236  CB  ALA A 301      47.632  10.339  50.020  1.00  0.96           C  
ATOM   2237  N   PHE A 302      45.592  11.480  51.821  1.00  0.65           N  
ATOM   2238  CA  PHE A 302      44.744  12.503  52.421  1.00  0.65           C  
ATOM   2239  C   PHE A 302      44.638  13.752  51.503  1.00  0.65           C  
ATOM   2240  O   PHE A 302      45.652  14.293  51.048  1.00  0.65           O  
ATOM   2241  CB  PHE A 302      45.362  12.863  53.795  1.00  0.65           C  
ATOM   2242  CG  PHE A 302      44.473  13.831  54.545  1.00  0.65           C  
ATOM   2243  CD1 PHE A 302      44.433  15.193  54.179  1.00  0.65           C  
ATOM   2244  CD2 PHE A 302      43.625  13.351  55.574  1.00  0.65           C  
ATOM   2245  CE1 PHE A 302      43.549  16.086  54.838  1.00  0.65           C  
ATOM   2246  CE2 PHE A 302      42.748  14.228  56.221  1.00  0.65           C  
ATOM   2247  CZ  PHE A 302      42.705  15.590  55.857  1.00  0.65           C  
ATOM   2248  N   PRO A 303      43.364  14.124  51.228  1.00  0.22           N  
ATOM   2249  CA  PRO A 303      43.124  15.160  50.202  1.00  0.22           C  
ATOM   2250  C   PRO A 303      43.350  16.621  50.692  1.00  0.22           C  
ATOM   2251  O   PRO A 303      42.859  17.075  51.740  1.00  0.22           O  
ATOM   2252  CB  PRO A 303      41.656  14.842  49.797  1.00  0.22           C  
ATOM   2253  CG  PRO A 303      40.985  14.400  51.096  1.00  0.22           C  
ATOM   2254  CD  PRO A 303      42.103  13.559  51.741  1.00  0.22           C  
ATOM   2255  N   THR A 304      44.044  17.374  49.825  1.00  0.08           N  
ATOM   2256  CA  THR A 304      44.094  18.822  50.028  1.00  0.08           C  
ATOM   2257  C   THR A 304      42.755  19.551  50.249  1.00  0.08           C  
ATOM   2258  O   THR A 304      42.632  20.454  51.074  1.00  0.08           O  
ATOM   2259  CB  THR A 304      45.007  19.458  48.943  1.00  0.08           C  
ATOM   2260  OG1 THR A 304      45.197  20.853  49.234  1.00  0.08           O  
ATOM   2261  CG2 THR A 304      44.390  19.342  47.561  1.00  0.08           C  
ATOM   2262  N   ASP A 305      41.708  19.070  49.590  1.00  0.14           N  
ATOM   2263  CA  ASP A 305      40.411  19.688  49.869  1.00  0.14           C  
ATOM   2264  C   ASP A 305      39.761  19.378  51.217  1.00  0.14           C  
ATOM   2265  O   ASP A 305      38.730  19.944  51.514  1.00  0.14           O  
ATOM   2266  CB  ASP A 305      39.341  19.327  48.839  1.00  0.14           C  
ATOM   2267  CG  ASP A 305      39.608  19.974  47.509  1.00  0.14           C  
ATOM   2268  OD1 ASP A 305      40.383  20.929  47.473  1.00  0.14           O  
ATOM   2269  OD2 ASP A 305      39.023  19.543  46.521  1.00  0.14           O  
ATOM   2270  N   MET A 306      40.415  18.534  52.010  1.00  0.45           N  
ATOM   2271  CA  MET A 306      40.010  18.416  53.445  1.00  0.45           C  
ATOM   2272  C   MET A 306      40.976  19.048  54.491  1.00  0.45           C  
ATOM   2273  O   MET A 306      40.798  18.957  55.704  1.00  0.45           O  
ATOM   2274  CB  MET A 306      39.816  16.937  53.821  1.00  0.45           C  
ATOM   2275  CG  MET A 306      38.590  16.214  53.263  1.00  0.45           C  
ATOM   2276  SD  MET A 306      37.068  16.967  53.804  1.00  0.45           S  
ATOM   2277  CE  MET A 306      37.290  16.923  55.600  1.00  0.45           C  
ATOM   2278  N   GLN A 307      42.023  19.685  53.934  1.00  0.31           N  
ATOM   2279  CA  GLN A 307      43.089  20.216  54.795  1.00  0.31           C  
ATOM   2280  C   GLN A 307      42.669  21.329  55.782  1.00  0.31           C  
ATOM   2281  O   GLN A 307      42.973  21.285  56.970  1.00  0.31           O  
ATOM   2282  CB  GLN A 307      44.282  20.642  53.896  1.00  0.31           C  
ATOM   2283  CG  GLN A 307      45.509  21.236  54.637  1.00  0.31           C  
ATOM   2284  CD  GLN A 307      45.402  22.746  54.695  1.00  0.31           C  
ATOM   2285  OE1 GLN A 307      44.945  23.385  55.641  1.00  0.31           O  
ATOM   2286  NE2 GLN A 307      45.834  23.311  53.600  1.00  0.31           N  
ATOM   2287  N   ALA A 308      41.879  22.275  55.233  1.00  0.33           N  
ATOM   2288  CA  ALA A 308      41.340  23.381  56.034  1.00  0.33           C  
ATOM   2289  C   ALA A 308      40.439  22.983  57.262  1.00  0.33           C  
ATOM   2290  O   ALA A 308      40.544  23.469  58.408  1.00  0.33           O  
ATOM   2291  CB  ALA A 308      40.646  24.402  55.138  1.00  0.33           C  
ATOM   2292  N   GLN A 309      39.624  21.990  56.903  1.00  0.87           N  
ATOM   2293  CA  GLN A 309      38.738  21.309  57.831  1.00  0.87           C  
ATOM   2294  C   GLN A 309      39.469  20.582  58.971  1.00  0.87           C  
ATOM   2295  O   GLN A 309      39.172  20.721  60.147  1.00  0.87           O  
ATOM   2296  CB  GLN A 309      37.924  20.304  57.042  1.00  0.87           C  
ATOM   2297  CG  GLN A 309      36.940  21.042  56.105  1.00  0.87           C  
ATOM   2298  CD  GLN A 309      37.359  20.903  54.656  1.00  0.87           C  
ATOM   2299  OE1 GLN A 309      36.619  20.498  53.776  1.00  0.87           O  
ATOM   2300  NE2 GLN A 309      38.558  21.278  54.354  1.00  0.87           N  
ATOM   2301  N   PHE A 310      40.476  19.821  58.571  1.00  0.47           N  
ATOM   2302  CA  PHE A 310      41.327  19.191  59.595  1.00  0.47           C  
ATOM   2303  C   PHE A 310      42.208  20.161  60.376  1.00  0.47           C  
ATOM   2304  O   PHE A 310      42.474  19.921  61.538  1.00  0.47           O  
ATOM   2305  CB  PHE A 310      42.202  18.040  59.032  1.00  0.47           C  
ATOM   2306  CG  PHE A 310      41.444  16.730  59.096  1.00  0.47           C  
ATOM   2307  CD1 PHE A 310      40.310  16.535  58.268  1.00  0.47           C  
ATOM   2308  CD2 PHE A 310      41.852  15.706  59.983  1.00  0.47           C  
ATOM   2309  CE1 PHE A 310      39.586  15.310  58.329  1.00  0.47           C  
ATOM   2310  CE2 PHE A 310      41.122  14.489  60.045  1.00  0.47           C  
ATOM   2311  CZ  PHE A 310      39.992  14.293  59.223  1.00  0.47           C  
ATOM   2312  N   THR A 311      42.561  21.300  59.747  1.00  0.47           N  
ATOM   2313  CA  THR A 311      43.174  22.416  60.498  1.00  0.47           C  
ATOM   2314  C   THR A 311      42.332  22.847  61.705  1.00  0.47           C  
ATOM   2315  O   THR A 311      42.726  22.841  62.859  1.00  0.47           O  
ATOM   2316  CB  THR A 311      43.508  23.673  59.595  1.00  0.47           C  
ATOM   2317  OG1 THR A 311      44.434  23.253  58.558  1.00  0.47           O  
ATOM   2318  CG2 THR A 311      44.089  24.909  60.365  1.00  0.47           C  
ATOM   2319  N   LEU A 312      41.106  23.155  61.367  1.00  0.31           N  
ATOM   2320  CA  LEU A 312      40.185  23.399  62.474  1.00  0.31           C  
ATOM   2321  C   LEU A 312      40.025  22.255  63.538  1.00  0.31           C  
ATOM   2322  O   LEU A 312      40.101  22.497  64.737  1.00  0.31           O  
ATOM   2323  CB  LEU A 312      38.857  23.784  61.835  1.00  0.31           C  
ATOM   2324  CG  LEU A 312      37.666  23.789  62.821  1.00  0.31           C  
ATOM   2325  CD1 LEU A 312      37.862  24.856  63.915  1.00  0.31           C  
ATOM   2326  CD2 LEU A 312      36.365  23.902  62.023  1.00  0.31           C  
ATOM   2327  N   LEU A 313      39.847  21.013  63.088  1.00  0.44           N  
ATOM   2328  CA  LEU A 313      39.784  19.909  64.067  1.00  0.44           C  
ATOM   2329  C   LEU A 313      41.005  19.877  64.995  1.00  0.44           C  
ATOM   2330  O   LEU A 313      40.894  19.882  66.203  1.00  0.44           O  
ATOM   2331  CB  LEU A 313      39.550  18.544  63.346  1.00  0.44           C  
ATOM   2332  CG  LEU A 313      39.544  17.177  64.160  1.00  0.44           C  
ATOM   2333  CD1 LEU A 313      38.739  16.062  63.469  1.00  0.44           C  
ATOM   2334  CD2 LEU A 313      40.947  16.624  64.408  1.00  0.44           C  
ATOM   2335  N   ASN A 314      42.201  19.948  64.388  1.00  0.71           N  
ATOM   2336  CA  ASN A 314      43.387  20.041  65.229  1.00  0.71           C  
ATOM   2337  C   ASN A 314      43.463  21.254  66.184  1.00  0.71           C  
ATOM   2338  O   ASN A 314      43.914  21.194  67.317  1.00  0.71           O  
ATOM   2339  CB  ASN A 314      44.581  20.036  64.325  1.00  0.71           C  
ATOM   2340  CG  ASN A 314      45.115  18.653  64.054  1.00  0.71           C  
ATOM   2341  OD1 ASN A 314      44.672  17.587  64.486  1.00  0.71           O  
ATOM   2342  ND2 ASN A 314      46.206  18.726  63.344  1.00  0.71           N  
ATOM   2343  N   LEU A 315      42.960  22.405  65.719  1.00  0.76           N  
ATOM   2344  CA  LEU A 315      42.913  23.555  66.621  1.00  0.76           C  
ATOM   2345  C   LEU A 315      41.885  23.552  67.792  1.00  0.76           C  
ATOM   2346  O   LEU A 315      42.006  24.375  68.692  1.00  0.76           O  
ATOM   2347  CB  LEU A 315      42.790  24.839  65.784  1.00  0.76           C  
ATOM   2348  CG  LEU A 315      44.038  25.110  64.926  1.00  0.76           C  
ATOM   2349  CD1 LEU A 315      43.683  26.159  63.871  1.00  0.76           C  
ATOM   2350  CD2 LEU A 315      45.244  25.565  65.778  1.00  0.76           C  
ATOM   2351  N   VAL A 316      40.926  22.635  67.760  1.00  0.80           N  
ATOM   2352  CA  VAL A 316      40.119  22.423  68.993  1.00  0.80           C  
ATOM   2353  C   VAL A 316      40.260  21.022  69.629  1.00  0.80           C  
ATOM   2354  O   VAL A 316      39.580  20.592  70.533  1.00  0.80           O  
ATOM   2355  CB  VAL A 316      38.653  22.734  68.730  1.00  0.80           C  
ATOM   2356  CG1 VAL A 316      38.413  24.152  68.281  1.00  0.80           C  
ATOM   2357  CG2 VAL A 316      38.061  21.732  67.748  1.00  0.80           C  
ATOM   2358  N   ALA A 317      41.219  20.294  69.072  1.00  0.24           N  
ATOM   2359  CA  ALA A 317      41.577  18.986  69.627  1.00  0.24           C  
ATOM   2360  C   ALA A 317      42.488  19.010  70.881  1.00  0.24           C  
ATOM   2361  O   ALA A 317      43.145  19.989  71.236  1.00  0.24           O  
ATOM   2362  CB  ALA A 317      42.210  18.077  68.547  1.00  0.24           C  
ATOM   2363  N   GLU A 318      42.539  17.825  71.452  1.00  1.00           N  
ATOM   2364  CA  GLU A 318      43.560  17.671  72.478  1.00  1.00           C  
ATOM   2365  C   GLU A 318      44.957  17.218  71.994  1.00  1.00           C  
ATOM   2366  O   GLU A 318      45.160  16.115  71.472  1.00  1.00           O  
ATOM   2367  CB  GLU A 318      43.001  16.737  73.538  1.00  1.00           C  
ATOM   2368  CG  GLU A 318      43.701  16.916  74.879  1.00  1.00           C  
ATOM   2369  CD  GLU A 318      43.339  15.684  75.672  1.00  1.00           C  
ATOM   2370  OE1 GLU A 318      42.115  15.432  75.803  1.00  1.00           O  
ATOM   2371  OE2 GLU A 318      44.280  15.000  76.131  1.00  1.00           O  
ATOM   2372  N   GLY A 319      45.857  18.185  72.170  1.00  0.67           N  
ATOM   2373  CA  GLY A 319      47.219  17.889  71.746  1.00  0.67           C  
ATOM   2374  C   GLY A 319      47.823  18.834  70.692  1.00  0.67           C  
ATOM   2375  O   GLY A 319      47.228  19.822  70.260  1.00  0.67           O  
ATOM   2376  N   THR A 320      49.039  18.456  70.306  1.00  1.00           N  
ATOM   2377  CA  THR A 320      49.699  19.131  69.156  1.00  1.00           C  
ATOM   2378  C   THR A 320      49.658  18.299  67.888  1.00  1.00           C  
ATOM   2379  O   THR A 320      50.072  17.150  67.816  1.00  1.00           O  
ATOM   2380  CB  THR A 320      51.168  19.489  69.391  1.00  1.00           C  
ATOM   2381  OG1 THR A 320      51.230  20.384  70.494  1.00  1.00           O  
ATOM   2382  CG2 THR A 320      51.830  20.226  68.219  1.00  1.00           C  
ATOM   2383  N   GLY A 321      49.150  18.953  66.870  1.00  0.49           N  
ATOM   2384  CA  GLY A 321      49.090  18.245  65.583  1.00  0.49           C  
ATOM   2385  C   GLY A 321      49.698  19.097  64.453  1.00  0.49           C  
ATOM   2386  O   GLY A 321      49.645  20.309  64.446  1.00  0.49           O  
ATOM   2387  N   PHE A 322      50.307  18.378  63.526  1.00  1.00           N  
ATOM   2388  CA  PHE A 322      51.091  18.942  62.415  1.00  1.00           C  
ATOM   2389  C   PHE A 322      50.381  18.651  61.113  1.00  1.00           C  
ATOM   2390  O   PHE A 322      50.085  17.513  60.805  1.00  1.00           O  
ATOM   2391  CB  PHE A 322      52.486  18.265  62.338  1.00  1.00           C  
ATOM   2392  CG  PHE A 322      53.499  18.823  63.337  1.00  1.00           C  
ATOM   2393  CD1 PHE A 322      53.376  18.508  64.715  1.00  1.00           C  
ATOM   2394  CD2 PHE A 322      54.555  19.648  62.880  1.00  1.00           C  
ATOM   2395  CE1 PHE A 322      54.306  19.058  65.621  1.00  1.00           C  
ATOM   2396  CE2 PHE A 322      55.494  20.186  63.789  1.00  1.00           C  
ATOM   2397  CZ  PHE A 322      55.356  19.895  65.163  1.00  1.00           C  
ATOM   2398  N   ILE A 323      50.084  19.723  60.401  1.00  0.35           N  
ATOM   2399  CA  ILE A 323      49.454  19.524  59.109  1.00  0.35           C  
ATOM   2400  C   ILE A 323      50.309  20.065  57.997  1.00  0.35           C  
ATOM   2401  O   ILE A 323      50.590  21.257  57.953  1.00  0.35           O  
ATOM   2402  CB  ILE A 323      48.075  20.147  59.055  1.00  0.35           C  
ATOM   2403  CG1 ILE A 323      47.197  19.455  60.139  1.00  0.35           C  
ATOM   2404  CG2 ILE A 323      47.457  19.931  57.652  1.00  0.35           C  
ATOM   2405  CD1 ILE A 323      45.838  20.091  60.276  1.00  0.35           C  
ATOM   2406  N   THR A 324      50.714  19.135  57.136  1.00  1.00           N  
ATOM   2407  CA  THR A 324      51.577  19.549  56.015  1.00  1.00           C  
ATOM   2408  C   THR A 324      50.816  19.572  54.681  1.00  1.00           C  
ATOM   2409  O   THR A 324      50.254  18.553  54.291  1.00  1.00           O  
ATOM   2410  CB  THR A 324      52.777  18.574  55.885  1.00  1.00           C  
ATOM   2411  OG1 THR A 324      53.536  18.563  57.121  1.00  1.00           O  
ATOM   2412  CG2 THR A 324      53.731  19.002  54.767  1.00  1.00           C  
ATOM   2413  N   GLU A 325      50.806  20.750  54.067  1.00  0.20           N  
ATOM   2414  CA  GLU A 325      50.160  20.870  52.752  1.00  0.20           C  
ATOM   2415  C   GLU A 325      51.160  20.793  51.594  1.00  0.20           C  
ATOM   2416  O   GLU A 325      52.002  21.638  51.407  1.00  0.20           O  
ATOM   2417  CB  GLU A 325      49.369  22.194  52.745  1.00  0.20           C  
ATOM   2418  CG  GLU A 325      48.757  22.668  51.398  1.00  0.20           C  
ATOM   2419  CD  GLU A 325      47.774  21.611  50.913  1.00  0.20           C  
ATOM   2420  OE1 GLU A 325      46.650  21.561  51.427  1.00  0.20           O  
ATOM   2421  OE2 GLU A 325      48.116  20.801  50.051  1.00  0.20           O  
ATOM   2422  N   THR A 326      51.039  19.742  50.792  1.00  0.95           N  
ATOM   2423  CA  THR A 326      52.042  19.611  49.721  1.00  0.95           C  
ATOM   2424  C   THR A 326      51.562  19.906  48.313  1.00  0.95           C  
ATOM   2425  O   THR A 326      52.302  19.840  47.351  1.00  0.95           O  
ATOM   2426  CB  THR A 326      52.705  18.226  49.645  1.00  0.95           C  
ATOM   2427  OG1 THR A 326      51.851  17.249  49.117  1.00  0.95           O  
ATOM   2428  CG2 THR A 326      53.216  17.757  50.963  1.00  0.95           C  
ATOM   2429  N   VAL A 327      50.272  20.117  48.248  1.00  0.49           N  
ATOM   2430  CA  VAL A 327      49.681  20.155  46.903  1.00  0.49           C  
ATOM   2431  C   VAL A 327      49.568  21.583  46.333  1.00  0.49           C  
ATOM   2432  O   VAL A 327      49.833  21.842  45.163  1.00  0.49           O  
ATOM   2433  CB  VAL A 327      48.305  19.424  46.940  1.00  0.49           C  
ATOM   2434  CG1 VAL A 327      47.520  19.476  45.597  1.00  0.49           C  
ATOM   2435  CG2 VAL A 327      48.565  17.958  47.370  1.00  0.49           C  
ATOM   2436  N   PHE A 328      49.152  22.489  47.184  1.00  0.27           N  
ATOM   2437  CA  PHE A 328      49.037  23.901  46.838  1.00  0.27           C  
ATOM   2438  C   PHE A 328      49.931  24.752  47.776  1.00  0.27           C  
ATOM   2439  O   PHE A 328      50.081  24.401  48.937  1.00  0.27           O  
ATOM   2440  CB  PHE A 328      47.552  24.328  46.950  1.00  0.27           C  
ATOM   2441  CG  PHE A 328      46.675  23.745  45.842  1.00  0.27           C  
ATOM   2442  CD1 PHE A 328      46.811  24.198  44.499  1.00  0.27           C  
ATOM   2443  CD2 PHE A 328      45.679  22.780  46.138  1.00  0.27           C  
ATOM   2444  CE1 PHE A 328      45.950  23.688  43.484  1.00  0.27           C  
ATOM   2445  CE2 PHE A 328      44.834  22.283  45.122  1.00  0.27           C  
ATOM   2446  CZ  PHE A 328      44.951  22.730  43.790  1.00  0.27           C  
ATOM   2447  N   GLU A 329      50.518  25.812  47.244  1.00  0.25           N  
ATOM   2448  CA  GLU A 329      51.457  26.688  47.946  1.00  0.25           C  
ATOM   2449  C   GLU A 329      50.855  27.909  48.669  1.00  0.25           C  
ATOM   2450  O   GLU A 329      51.521  28.641  49.368  1.00  0.25           O  
ATOM   2451  CB  GLU A 329      52.524  27.168  46.965  1.00  0.25           C  
ATOM   2452  CG  GLU A 329      52.005  28.217  46.000  1.00  0.25           C  
ATOM   2453  CD  GLU A 329      51.424  27.718  44.716  1.00  0.25           C  
ATOM   2454  OE1 GLU A 329      50.829  26.644  44.634  1.00  0.25           O  
ATOM   2455  OE2 GLU A 329      51.538  28.473  43.774  1.00  0.25           O  
ATOM   2456  N   ASN A 330      49.550  28.121  48.532  1.00  1.00           N  
ATOM   2457  CA  ASN A 330      48.896  29.189  49.297  1.00  1.00           C  
ATOM   2458  C   ASN A 330      47.548  28.760  49.887  1.00  1.00           C  
ATOM   2459  O   ASN A 330      46.512  29.363  49.705  1.00  1.00           O  
ATOM   2460  CB  ASN A 330      48.771  30.378  48.361  1.00  1.00           C  
ATOM   2461  CG  ASN A 330      48.189  31.580  49.013  1.00  1.00           C  
ATOM   2462  OD1 ASN A 330      48.557  32.051  50.076  1.00  1.00           O  
ATOM   2463  ND2 ASN A 330      47.193  32.087  48.386  1.00  1.00           N  
ATOM   2464  N   ARG A 331      47.579  27.655  50.599  1.00  0.02           N  
ATOM   2465  CA  ARG A 331      46.342  27.163  51.149  1.00  0.02           C  
ATOM   2466  C   ARG A 331      46.344  27.140  52.681  1.00  0.02           C  
ATOM   2467  O   ARG A 331      45.781  26.262  53.312  1.00  0.02           O  
ATOM   2468  CB  ARG A 331      46.066  25.770  50.624  1.00  0.02           C  
ATOM   2469  CG  ARG A 331      44.563  25.574  50.545  1.00  0.02           C  
ATOM   2470  CD  ARG A 331      44.158  24.182  50.042  1.00  0.02           C  
ATOM   2471  NE  ARG A 331      42.697  24.124  49.893  1.00  0.02           N  
ATOM   2472  CZ  ARG A 331      42.033  23.271  49.100  1.00  0.02           C  
ATOM   2473  NH1 ARG A 331      42.696  22.315  48.437  1.00  0.02           N  
ATOM   2474  NH2 ARG A 331      40.717  23.388  48.923  1.00  0.02           N  
ATOM   2475  N   PHE A 332      46.945  28.190  53.252  1.00  0.95           N  
ATOM   2476  CA  PHE A 332      46.765  28.427  54.712  1.00  0.95           C  
ATOM   2477  C   PHE A 332      46.048  29.721  55.088  1.00  0.95           C  
ATOM   2478  O   PHE A 332      46.089  30.227  56.186  1.00  0.95           O  
ATOM   2479  CB  PHE A 332      48.145  28.410  55.395  1.00  0.95           C  
ATOM   2480  CG  PHE A 332      48.739  27.024  55.483  1.00  0.95           C  
ATOM   2481  CD1 PHE A 332      47.908  25.882  55.621  1.00  0.95           C  
ATOM   2482  CD2 PHE A 332      50.143  26.873  55.468  1.00  0.95           C  
ATOM   2483  CE1 PHE A 332      48.494  24.605  55.751  1.00  0.95           C  
ATOM   2484  CE2 PHE A 332      50.725  25.592  55.594  1.00  0.95           C  
ATOM   2485  CZ  PHE A 332      49.896  24.465  55.735  1.00  0.95           C  
ATOM   2486  N   MET A 333      45.342  30.310  54.139  1.00  0.79           N  
ATOM   2487  CA  MET A 333      44.622  31.542  54.447  1.00  0.79           C  
ATOM   2488  C   MET A 333      43.539  31.538  55.540  1.00  0.79           C  
ATOM   2489  O   MET A 333      43.185  32.538  56.158  1.00  0.79           O  
ATOM   2490  CB  MET A 333      43.992  32.120  53.170  1.00  0.79           C  
ATOM   2491  CG  MET A 333      45.074  32.663  52.231  1.00  0.79           C  
ATOM   2492  SD  MET A 333      44.396  33.375  50.696  1.00  0.79           S  
ATOM   2493  CE  MET A 333      43.900  31.878  49.818  1.00  0.79           C  
ATOM   2494  N   HIS A 334      43.023  30.349  55.745  1.00  0.88           N  
ATOM   2495  CA  HIS A 334      42.137  30.144  56.911  1.00  0.88           C  
ATOM   2496  C   HIS A 334      42.790  30.254  58.295  1.00  0.88           C  
ATOM   2497  O   HIS A 334      42.155  30.571  59.273  1.00  0.88           O  
ATOM   2498  CB  HIS A 334      41.432  28.758  56.818  1.00  0.88           C  
ATOM   2499  CG  HIS A 334      42.423  27.605  56.689  1.00  0.88           C  
ATOM   2500  ND1 HIS A 334      42.684  26.696  57.631  1.00  0.88           N  
ATOM   2501  CD2 HIS A 334      43.228  27.342  55.567  1.00  0.88           C  
ATOM   2502  CE1 HIS A 334      43.653  25.883  57.125  1.00  0.88           C  
ATOM   2503  NE2 HIS A 334      43.985  26.273  55.862  1.00  0.88           N  
ATOM   2504  N   VAL A 335      44.076  29.979  58.322  1.00  0.35           N  
ATOM   2505  CA  VAL A 335      44.798  30.017  59.601  1.00  0.35           C  
ATOM   2506  C   VAL A 335      44.723  31.345  60.440  1.00  0.35           C  
ATOM   2507  O   VAL A 335      44.282  31.312  61.611  1.00  0.35           O  
ATOM   2508  CB  VAL A 335      46.239  29.511  59.382  1.00  0.35           C  
ATOM   2509  CG1 VAL A 335      46.999  29.401  60.717  1.00  0.35           C  
ATOM   2510  CG2 VAL A 335      46.163  28.135  58.709  1.00  0.35           C  
ATOM   2511  N   PRO A 336      45.074  32.520  59.826  1.00  1.00           N  
ATOM   2512  CA  PRO A 336      44.929  33.757  60.598  1.00  1.00           C  
ATOM   2513  C   PRO A 336      43.522  34.114  60.977  1.00  1.00           C  
ATOM   2514  O   PRO A 336      43.289  34.754  62.007  1.00  1.00           O  
ATOM   2515  CB  PRO A 336      45.624  34.835  59.766  1.00  1.00           C  
ATOM   2516  CG  PRO A 336      45.596  34.270  58.333  1.00  1.00           C  
ATOM   2517  CD  PRO A 336      45.680  32.766  58.515  1.00  1.00           C  
ATOM   2518  N   GLU A 337      42.592  33.643  60.151  1.00  0.97           N  
ATOM   2519  CA  GLU A 337      41.178  33.834  60.509  1.00  0.97           C  
ATOM   2520  C   GLU A 337      40.732  33.052  61.733  1.00  0.97           C  
ATOM   2521  O   GLU A 337      40.025  33.551  62.597  1.00  0.97           O  
ATOM   2522  CB  GLU A 337      40.240  33.496  59.332  1.00  0.97           C  
ATOM   2523  CG  GLU A 337      40.579  34.309  58.066  1.00  0.97           C  
ATOM   2524  CD  GLU A 337      40.426  35.804  58.333  1.00  0.97           C  
ATOM   2525  OE1 GLU A 337      39.450  36.198  58.978  1.00  0.97           O  
ATOM   2526  OE2 GLU A 337      41.286  36.581  57.888  1.00  0.97           O  
ATOM   2527  N   LEU A 338      41.239  31.829  61.765  1.00  0.24           N  
ATOM   2528  CA  LEU A 338      41.139  31.014  62.987  1.00  0.24           C  
ATOM   2529  C   LEU A 338      41.845  31.555  64.245  1.00  0.24           C  
ATOM   2530  O   LEU A 338      41.331  31.477  65.364  1.00  0.24           O  
ATOM   2531  CB  LEU A 338      41.634  29.594  62.685  1.00  0.24           C  
ATOM   2532  CG  LEU A 338      40.650  28.860  61.780  1.00  0.24           C  
ATOM   2533  CD1 LEU A 338      41.208  27.517  61.361  1.00  0.24           C  
ATOM   2534  CD2 LEU A 338      39.270  28.639  62.459  1.00  0.24           C  
ATOM   2535  N   SER A 339      42.992  32.165  63.971  1.00  0.97           N  
ATOM   2536  CA  SER A 339      43.689  32.882  65.062  1.00  0.97           C  
ATOM   2537  C   SER A 339      42.975  34.087  65.633  1.00  0.97           C  
ATOM   2538  O   SER A 339      42.978  34.376  66.825  1.00  0.97           O  
ATOM   2539  CB  SER A 339      45.084  33.379  64.697  1.00  0.97           C  
ATOM   2540  OG  SER A 339      45.853  32.259  64.237  1.00  0.97           O  
ATOM   2541  N   ARG A 340      42.247  34.734  64.729  1.00  1.00           N  
ATOM   2542  CA  ARG A 340      41.275  35.710  65.273  1.00  1.00           C  
ATOM   2543  C   ARG A 340      40.170  35.173  66.234  1.00  1.00           C  
ATOM   2544  O   ARG A 340      39.621  35.893  67.052  1.00  1.00           O  
ATOM   2545  CB  ARG A 340      40.610  36.489  64.127  1.00  1.00           C  
ATOM   2546  CG  ARG A 340      41.598  37.237  63.237  1.00  1.00           C  
ATOM   2547  CD  ARG A 340      40.847  37.698  61.987  1.00  1.00           C  
ATOM   2548  NE  ARG A 340      41.748  37.969  60.873  1.00  1.00           N  
ATOM   2549  CZ  ARG A 340      41.971  39.240  60.560  1.00  1.00           C  
ATOM   2550  NH1 ARG A 340      41.530  40.222  61.355  1.00  1.00           N  
ATOM   2551  NH2 ARG A 340      42.647  39.540  59.449  1.00  1.00           N  
ATOM   2552  N   MET A 341      39.894  33.880  66.117  1.00  0.21           N  
ATOM   2553  CA  MET A 341      38.944  33.226  67.013  1.00  0.21           C  
ATOM   2554  C   MET A 341      39.593  32.585  68.237  1.00  0.21           C  
ATOM   2555  O   MET A 341      39.046  31.697  68.876  1.00  0.21           O  
ATOM   2556  CB  MET A 341      38.219  32.137  66.209  1.00  0.21           C  
ATOM   2557  CG  MET A 341      37.578  32.689  64.964  1.00  0.21           C  
ATOM   2558  SD  MET A 341      36.536  31.593  64.025  1.00  0.21           S  
ATOM   2559  CE  MET A 341      35.151  31.428  65.164  1.00  0.21           C  
ATOM   2560  N   GLY A 342      40.824  32.989  68.505  1.00  0.88           N  
ATOM   2561  CA  GLY A 342      41.556  32.390  69.633  1.00  0.88           C  
ATOM   2562  C   GLY A 342      42.404  31.120  69.441  1.00  0.88           C  
ATOM   2563  O   GLY A 342      43.049  30.645  70.356  1.00  0.88           O  
ATOM   2564  N   ALA A 343      42.406  30.576  68.193  1.00  0.40           N  
ATOM   2565  CA  ALA A 343      43.305  29.435  67.913  1.00  0.40           C  
ATOM   2566  C   ALA A 343      44.787  29.631  68.178  1.00  0.40           C  
ATOM   2567  O   ALA A 343      45.341  30.692  68.079  1.00  0.40           O  
ATOM   2568  CB  ALA A 343      43.154  28.890  66.455  1.00  0.40           C  
ATOM   2569  N   HIS A 344      45.427  28.540  68.497  1.00  1.00           N  
ATOM   2570  CA  HIS A 344      46.907  28.485  68.664  1.00  1.00           C  
ATOM   2571  C   HIS A 344      47.574  27.657  67.543  1.00  1.00           C  
ATOM   2572  O   HIS A 344      47.783  26.453  67.623  1.00  1.00           O  
ATOM   2573  CB  HIS A 344      47.350  27.930  70.037  1.00  1.00           C  
ATOM   2574  CG  HIS A 344      46.779  28.750  71.180  1.00  1.00           C  
ATOM   2575  ND1 HIS A 344      45.935  29.807  71.081  1.00  1.00           N  
ATOM   2576  CD2 HIS A 344      47.021  28.527  72.552  1.00  1.00           C  
ATOM   2577  CE1 HIS A 344      45.655  30.259  72.345  1.00  1.00           C  
ATOM   2578  NE2 HIS A 344      46.317  29.468  73.257  1.00  1.00           N  
ATOM   2579  N   ALA A 345      47.845  28.363  66.454  1.00  0.91           N  
ATOM   2580  CA  ALA A 345      48.585  27.767  65.348  1.00  0.91           C  
ATOM   2581  C   ALA A 345      49.906  28.455  65.053  1.00  0.91           C  
ATOM   2582  O   ALA A 345      50.083  29.644  65.240  1.00  0.91           O  
ATOM   2583  CB  ALA A 345      47.753  27.866  64.062  1.00  0.91           C  
ATOM   2584  N   GLU A 346      50.829  27.694  64.564  1.00  1.00           N  
ATOM   2585  CA  GLU A 346      51.970  28.405  64.023  1.00  1.00           C  
ATOM   2586  C   GLU A 346      52.277  27.842  62.627  1.00  1.00           C  
ATOM   2587  O   GLU A 346      52.281  26.640  62.425  1.00  1.00           O  
ATOM   2588  CB  GLU A 346      53.171  28.214  64.979  1.00  1.00           C  
ATOM   2589  CG  GLU A 346      54.481  28.818  64.385  1.00  1.00           C  
ATOM   2590  CD  GLU A 346      55.784  28.362  65.045  1.00  1.00           C  
ATOM   2591  OE1 GLU A 346      55.770  27.413  65.843  1.00  1.00           O  
ATOM   2592  OE2 GLU A 346      56.832  28.943  64.751  1.00  1.00           O  
ATOM   2593  N   ILE A 347      52.515  28.731  61.654  1.00  1.00           N  
ATOM   2594  CA  ILE A 347      52.973  28.099  60.354  1.00  1.00           C  
ATOM   2595  C   ILE A 347      54.479  28.113  60.180  1.00  1.00           C  
ATOM   2596  O   ILE A 347      55.174  29.123  60.421  1.00  1.00           O  
ATOM   2597  CB  ILE A 347      52.273  28.770  59.165  1.00  1.00           C  
ATOM   2598  CG1 ILE A 347      50.722  28.689  59.239  1.00  1.00           C  
ATOM   2599  CG2 ILE A 347      52.853  28.254  57.828  1.00  1.00           C  
ATOM   2600  CD1 ILE A 347      50.046  29.792  58.399  1.00  1.00           C  
ATOM   2601  N   GLU A 348      54.984  26.954  59.808  1.00  1.00           N  
ATOM   2602  CA  GLU A 348      56.395  26.871  59.378  1.00  1.00           C  
ATOM   2603  C   GLU A 348      56.556  26.236  57.985  1.00  1.00           C  
ATOM   2604  O   GLU A 348      56.332  25.031  57.790  1.00  1.00           O  
ATOM   2605  CB  GLU A 348      57.270  26.013  60.322  1.00  1.00           C  
ATOM   2606  CG  GLU A 348      57.343  26.668  61.722  1.00  1.00           C  
ATOM   2607  CD  GLU A 348      58.103  25.822  62.737  1.00  1.00           C  
ATOM   2608  OE1 GLU A 348      58.716  24.801  62.381  1.00  1.00           O  
ATOM   2609  OE2 GLU A 348      58.062  26.214  63.911  1.00  1.00           O  
ATOM   2610  N   SER A 349      56.934  27.088  57.030  1.00  1.00           N  
ATOM   2611  CA  SER A 349      56.945  26.544  55.641  1.00  1.00           C  
ATOM   2612  C   SER A 349      55.541  26.022  55.197  1.00  1.00           C  
ATOM   2613  O   SER A 349      54.515  26.680  55.407  1.00  1.00           O  
ATOM   2614  CB  SER A 349      58.128  25.539  55.491  1.00  1.00           C  
ATOM   2615  OG  SER A 349      58.362  25.253  54.106  1.00  1.00           O  
ATOM   2616  N   ASN A 350      55.527  24.809  54.662  1.00  1.00           N  
ATOM   2617  CA  ASN A 350      54.284  24.132  54.265  1.00  1.00           C  
ATOM   2618  C   ASN A 350      53.489  23.394  55.361  1.00  1.00           C  
ATOM   2619  O   ASN A 350      52.624  22.558  55.111  1.00  1.00           O  
ATOM   2620  CB  ASN A 350      54.616  23.137  53.144  1.00  1.00           C  
ATOM   2621  CG  ASN A 350      55.582  22.053  53.537  1.00  1.00           C  
ATOM   2622  OD1 ASN A 350      55.869  21.182  52.743  1.00  1.00           O  
ATOM   2623  ND2 ASN A 350      56.130  22.063  54.768  1.00  1.00           N  
ATOM   2624  N   THR A 351      53.887  23.719  56.593  1.00  1.00           N  
ATOM   2625  CA  THR A 351      53.261  23.035  57.752  1.00  1.00           C  
ATOM   2626  C   THR A 351      52.613  24.010  58.734  1.00  1.00           C  
ATOM   2627  O   THR A 351      53.203  25.025  59.116  1.00  1.00           O  
ATOM   2628  CB  THR A 351      54.313  22.166  58.512  1.00  1.00           C  
ATOM   2629  OG1 THR A 351      54.877  21.198  57.603  1.00  1.00           O  
ATOM   2630  CG2 THR A 351      53.831  21.431  59.769  1.00  1.00           C  
ATOM   2631  N   VAL A 352      51.365  23.653  59.101  1.00  0.54           N  
ATOM   2632  CA  VAL A 352      50.757  24.346  60.267  1.00  0.54           C  
ATOM   2633  C   VAL A 352      50.892  23.428  61.496  1.00  0.54           C  
ATOM   2634  O   VAL A 352      50.534  22.256  61.513  1.00  0.54           O  
ATOM   2635  CB  VAL A 352      49.309  24.897  59.988  1.00  0.54           C  
ATOM   2636  CG1 VAL A 352      48.213  23.880  59.579  1.00  0.54           C  
ATOM   2637  CG2 VAL A 352      48.791  25.765  61.154  1.00  0.54           C  
ATOM   2638  N   ILE A 353      51.524  24.022  62.488  1.00  1.00           N  
ATOM   2639  CA  ILE A 353      51.603  23.395  63.824  1.00  1.00           C  
ATOM   2640  C   ILE A 353      50.446  23.897  64.720  1.00  1.00           C  
ATOM   2641  O   ILE A 353      50.239  25.066  64.948  1.00  1.00           O  
ATOM   2642  CB  ILE A 353      52.990  23.730  64.464  1.00  1.00           C  
ATOM   2643  CG1 ILE A 353      54.143  23.366  63.546  1.00  1.00           C  
ATOM   2644  CG2 ILE A 353      53.160  23.085  65.865  1.00  1.00           C  
ATOM   2645  CD1 ILE A 353      55.543  23.743  64.055  1.00  1.00           C  
ATOM   2646  N   CYS A 354      49.654  22.945  65.148  1.00  0.40           N  
ATOM   2647  CA  CYS A 354      48.402  23.258  65.811  1.00  0.40           C  
ATOM   2648  C   CYS A 354      48.395  22.756  67.254  1.00  0.40           C  
ATOM   2649  O   CYS A 354      48.658  21.593  67.511  1.00  0.40           O  
ATOM   2650  CB  CYS A 354      47.270  22.510  65.130  1.00  0.40           C  
ATOM   2651  SG  CYS A 354      47.053  22.798  63.339  1.00  0.40           S  
ATOM   2652  N   HIS A 355      48.050  23.659  68.139  1.00  1.00           N  
ATOM   2653  CA  HIS A 355      47.932  23.225  69.549  1.00  1.00           C  
ATOM   2654  C   HIS A 355      46.544  23.380  70.041  1.00  1.00           C  
ATOM   2655  O   HIS A 355      46.127  24.514  70.188  1.00  1.00           O  
ATOM   2656  CB  HIS A 355      48.828  24.089  70.438  1.00  1.00           C  
ATOM   2657  CG  HIS A 355      50.197  24.314  69.807  1.00  1.00           C  
ATOM   2658  ND1 HIS A 355      51.207  23.453  69.952  1.00  1.00           N  
ATOM   2659  CD2 HIS A 355      50.621  25.353  68.985  1.00  1.00           C  
ATOM   2660  CE1 HIS A 355      52.272  23.907  69.247  1.00  1.00           C  
ATOM   2661  NE2 HIS A 355      51.892  25.074  68.660  1.00  1.00           N  
ATOM   2662  N   GLY A 356      45.817  22.274  70.168  1.00  0.65           N  
ATOM   2663  CA  GLY A 356      44.372  22.455  70.325  1.00  0.65           C  
ATOM   2664  C   GLY A 356      43.879  23.180  71.627  1.00  0.65           C  
ATOM   2665  O   GLY A 356      44.444  23.029  72.721  1.00  0.65           O  
ATOM   2666  N   VAL A 357      42.864  24.018  71.436  1.00  1.00           N  
ATOM   2667  CA  VAL A 357      42.278  24.658  72.591  1.00  1.00           C  
ATOM   2668  C   VAL A 357      40.876  24.107  72.837  1.00  1.00           C  
ATOM   2669  O   VAL A 357      40.255  23.490  71.986  1.00  1.00           O  
ATOM   2670  CB  VAL A 357      42.267  26.208  72.441  1.00  1.00           C  
ATOM   2671  CG1 VAL A 357      43.679  26.840  72.337  1.00  1.00           C  
ATOM   2672  CG2 VAL A 357      41.294  26.755  71.382  1.00  1.00           C  
ATOM   2673  N   GLU A 358      40.387  24.348  74.063  1.00  1.00           N  
ATOM   2674  CA  GLU A 358      39.073  23.785  74.372  1.00  1.00           C  
ATOM   2675  C   GLU A 358      37.907  24.466  73.674  1.00  1.00           C  
ATOM   2676  O   GLU A 358      36.957  23.907  73.184  1.00  1.00           O  
ATOM   2677  CB  GLU A 358      39.011  23.836  75.917  1.00  1.00           C  
ATOM   2678  CG  GLU A 358      37.810  23.034  76.363  1.00  1.00           C  
ATOM   2679  CD  GLU A 358      37.707  23.430  77.778  1.00  1.00           C  
ATOM   2680  OE1 GLU A 358      37.179  24.542  78.046  1.00  1.00           O  
ATOM   2681  OE2 GLU A 358      38.198  22.642  78.608  1.00  1.00           O  
ATOM   2682  N   LYS A 359      38.063  25.753  73.595  1.00  1.00           N  
ATOM   2683  CA  LYS A 359      37.036  26.586  73.001  1.00  1.00           C  
ATOM   2684  C   LYS A 359      37.613  27.719  72.195  1.00  1.00           C  
ATOM   2685  O   LYS A 359      38.643  28.257  72.569  1.00  1.00           O  
ATOM   2686  CB  LYS A 359      36.207  27.164  74.157  1.00  1.00           C  
ATOM   2687  CG  LYS A 359      34.828  27.567  73.652  1.00  1.00           C  
ATOM   2688  CD  LYS A 359      34.035  28.131  74.819  1.00  1.00           C  
ATOM   2689  CE  LYS A 359      32.528  27.963  74.596  1.00  1.00           C  
ATOM   2690  NZ  LYS A 359      31.880  28.226  75.895  1.00  1.00           N  
ATOM   2691  N   LEU A 360      36.912  27.999  71.103  1.00  0.34           N  
ATOM   2692  CA  LEU A 360      37.153  29.239  70.356  1.00  0.34           C  
ATOM   2693  C   LEU A 360      36.221  30.391  70.769  1.00  0.34           C  
ATOM   2694  O   LEU A 360      35.157  30.274  71.367  1.00  0.34           O  
ATOM   2695  CB  LEU A 360      36.975  29.002  68.807  1.00  0.34           C  
ATOM   2696  CG  LEU A 360      37.899  27.943  68.135  1.00  0.34           C  
ATOM   2697  CD1 LEU A 360      37.652  27.650  66.632  1.00  0.34           C  
ATOM   2698  CD2 LEU A 360      39.365  28.273  68.329  1.00  0.34           C  
ATOM   2699  N   SER A 361      36.636  31.530  70.325  1.00  0.97           N  
ATOM   2700  CA  SER A 361      35.730  32.682  70.472  1.00  0.97           C  
ATOM   2701  C   SER A 361      35.106  33.192  69.223  1.00  0.97           C  
ATOM   2702  O   SER A 361      35.762  33.219  68.207  1.00  0.97           O  
ATOM   2703  CB  SER A 361      36.429  33.923  70.983  1.00  0.97           C  
ATOM   2704  OG  SER A 361      36.752  33.646  72.351  1.00  0.97           O  
ATOM   2705  N   GLY A 362      33.875  33.667  69.321  1.00  0.90           N  
ATOM   2706  CA  GLY A 362      33.306  34.341  68.150  1.00  0.90           C  
ATOM   2707  C   GLY A 362      34.083  35.559  67.622  1.00  0.90           C  
ATOM   2708  O   GLY A 362      34.714  36.298  68.366  1.00  0.90           O  
ATOM   2709  N   ALA A 363      34.068  35.700  66.296  1.00  0.96           N  
ATOM   2710  CA  ALA A 363      34.860  36.752  65.680  1.00  0.96           C  
ATOM   2711  C   ALA A 363      34.315  37.017  64.296  1.00  0.96           C  
ATOM   2712  O   ALA A 363      33.639  36.210  63.689  1.00  0.96           O  
ATOM   2713  CB  ALA A 363      36.340  36.345  65.588  1.00  0.96           C  
ATOM   2714  N   GLN A 364      34.593  38.203  63.828  1.00  1.00           N  
ATOM   2715  CA  GLN A 364      34.419  38.603  62.415  1.00  1.00           C  
ATOM   2716  C   GLN A 364      35.596  38.105  61.589  1.00  1.00           C  
ATOM   2717  O   GLN A 364      36.758  38.424  61.804  1.00  1.00           O  
ATOM   2718  CB  GLN A 364      34.457  40.114  62.406  1.00  1.00           C  
ATOM   2719  CG  GLN A 364      33.305  40.780  63.150  1.00  1.00           C  
ATOM   2720  CD  GLN A 364      32.371  41.309  62.105  1.00  1.00           C  
ATOM   2721  OE1 GLN A 364      31.175  41.330  62.307  1.00  1.00           O  
ATOM   2722  NE2 GLN A 364      32.908  41.721  60.964  1.00  1.00           N  
ATOM   2723  N   VAL A 365      35.253  37.206  60.699  1.00  0.30           N  
ATOM   2724  CA  VAL A 365      36.297  36.514  59.918  1.00  0.30           C  
ATOM   2725  C   VAL A 365      35.934  36.513  58.455  1.00  0.30           C  
ATOM   2726  O   VAL A 365      34.791  36.709  58.065  1.00  0.30           O  
ATOM   2727  CB  VAL A 365      36.492  35.028  60.321  1.00  0.30           C  
ATOM   2728  CG1 VAL A 365      37.229  34.967  61.639  1.00  0.30           C  
ATOM   2729  CG2 VAL A 365      35.228  34.163  60.379  1.00  0.30           C  
ATOM   2730  N   MET A 366      36.934  36.249  57.657  1.00  0.95           N  
ATOM   2731  CA  MET A 366      36.551  36.268  56.271  1.00  0.95           C  
ATOM   2732  C   MET A 366      37.018  35.114  55.453  1.00  0.95           C  
ATOM   2733  O   MET A 366      38.160  34.717  55.489  1.00  0.95           O  
ATOM   2734  CB  MET A 366      37.072  37.522  55.642  1.00  0.95           C  
ATOM   2735  CG  MET A 366      36.202  37.706  54.406  1.00  0.95           C  
ATOM   2736  SD  MET A 366      37.248  38.580  53.363  1.00  0.95           S  
ATOM   2737  CE  MET A 366      37.122  40.273  53.941  1.00  0.95           C  
ATOM   2738  N   ALA A 367      36.060  34.593  54.729  1.00  0.15           N  
ATOM   2739  CA  ALA A 367      36.269  33.451  53.855  1.00  0.15           C  
ATOM   2740  C   ALA A 367      37.161  33.853  52.692  1.00  0.15           C  
ATOM   2741  O   ALA A 367      36.946  34.871  52.056  1.00  0.15           O  
ATOM   2742  CB  ALA A 367      34.900  33.089  53.307  1.00  0.15           C  
ATOM   2743  N   THR A 368      38.165  33.029  52.459  1.00  0.82           N  
ATOM   2744  CA  THR A 368      39.037  33.345  51.287  1.00  0.82           C  
ATOM   2745  C   THR A 368      38.882  32.484  49.997  1.00  0.82           C  
ATOM   2746  O   THR A 368      39.222  32.824  48.858  1.00  0.82           O  
ATOM   2747  CB  THR A 368      40.526  33.346  51.758  1.00  0.82           C  
ATOM   2748  OG1 THR A 368      40.804  32.095  52.404  1.00  0.82           O  
ATOM   2749  CG2 THR A 368      40.895  34.401  52.812  1.00  0.82           C  
ATOM   2750  N   ASP A 369      38.368  31.292  50.259  1.00  0.02           N  
ATOM   2751  CA  ASP A 369      38.201  30.294  49.224  1.00  0.02           C  
ATOM   2752  C   ASP A 369      37.161  29.289  49.694  1.00  0.02           C  
ATOM   2753  O   ASP A 369      36.832  29.268  50.870  1.00  0.02           O  
ATOM   2754  CB  ASP A 369      39.582  29.663  48.931  1.00  0.02           C  
ATOM   2755  CG  ASP A 369      40.152  29.063  50.198  1.00  0.02           C  
ATOM   2756  OD1 ASP A 369      39.824  27.921  50.476  1.00  0.02           O  
ATOM   2757  OD2 ASP A 369      40.910  29.715  50.919  1.00  0.02           O  
ATOM   2758  N   LEU A 370      36.656  28.474  48.799  1.00  0.05           N  
ATOM   2759  CA  LEU A 370      35.622  27.493  49.176  1.00  0.05           C  
ATOM   2760  C   LEU A 370      35.816  26.656  50.489  1.00  0.05           C  
ATOM   2761  O   LEU A 370      34.991  26.741  51.391  1.00  0.05           O  
ATOM   2762  CB  LEU A 370      35.443  26.622  47.926  1.00  0.05           C  
ATOM   2763  CG  LEU A 370      34.662  25.341  48.113  1.00  0.05           C  
ATOM   2764  CD1 LEU A 370      33.224  25.610  48.576  1.00  0.05           C  
ATOM   2765  CD2 LEU A 370      34.618  24.548  46.822  1.00  0.05           C  
ATOM   2766  N   ARG A 371      36.922  25.899  50.591  1.00  0.03           N  
ATOM   2767  CA  ARG A 371      37.066  25.055  51.810  1.00  0.03           C  
ATOM   2768  C   ARG A 371      37.444  25.809  53.081  1.00  0.03           C  
ATOM   2769  O   ARG A 371      37.009  25.460  54.170  1.00  0.03           O  
ATOM   2770  CB  ARG A 371      38.028  23.854  51.643  1.00  0.03           C  
ATOM   2771  CG  ARG A 371      37.634  23.031  50.398  1.00  0.03           C  
ATOM   2772  CD  ARG A 371      36.204  22.502  50.386  1.00  0.03           C  
ATOM   2773  NE  ARG A 371      36.010  21.777  49.129  1.00  0.03           N  
ATOM   2774  CZ  ARG A 371      34.837  21.277  48.737  1.00  0.03           C  
ATOM   2775  NH1 ARG A 371      33.805  21.222  49.584  1.00  0.03           N  
ATOM   2776  NH2 ARG A 371      34.713  20.844  47.465  1.00  0.03           N  
ATOM   2777  N   ALA A 372      38.191  26.912  52.884  1.00  0.65           N  
ATOM   2778  CA  ALA A 372      38.362  27.805  54.044  1.00  0.65           C  
ATOM   2779  C   ALA A 372      37.053  28.377  54.586  1.00  0.65           C  
ATOM   2780  O   ALA A 372      36.801  28.351  55.797  1.00  0.65           O  
ATOM   2781  CB  ALA A 372      39.322  28.941  53.703  1.00  0.65           C  
ATOM   2782  N   SER A 373      36.186  28.800  53.673  1.00  0.43           N  
ATOM   2783  CA  SER A 373      34.877  29.301  54.105  1.00  0.43           C  
ATOM   2784  C   SER A 373      34.003  28.314  54.940  1.00  0.43           C  
ATOM   2785  O   SER A 373      33.502  28.637  56.011  1.00  0.43           O  
ATOM   2786  CB  SER A 373      34.028  29.966  52.957  1.00  0.43           C  
ATOM   2787  OG  SER A 373      33.456  28.952  52.145  1.00  0.43           O  
ATOM   2788  N   ALA A 374      33.886  27.071  54.429  1.00  0.65           N  
ATOM   2789  CA  ALA A 374      33.195  25.990  55.151  1.00  0.65           C  
ATOM   2790  C   ALA A 374      33.733  25.759  56.547  1.00  0.65           C  
ATOM   2791  O   ALA A 374      33.004  25.639  57.511  1.00  0.65           O  
ATOM   2792  CB  ALA A 374      33.431  24.672  54.437  1.00  0.65           C  
ATOM   2793  N   SER A 375      35.079  25.721  56.611  1.00  0.66           N  
ATOM   2794  CA  SER A 375      35.839  25.650  57.868  1.00  0.66           C  
ATOM   2795  C   SER A 375      35.574  26.732  58.889  1.00  0.66           C  
ATOM   2796  O   SER A 375      35.397  26.486  60.068  1.00  0.66           O  
ATOM   2797  CB  SER A 375      37.339  25.664  57.582  1.00  0.66           C  
ATOM   2798  OG  SER A 375      37.629  24.533  56.713  1.00  0.66           O  
ATOM   2799  N   LEU A 376      35.510  27.944  58.373  1.00  0.36           N  
ATOM   2800  CA  LEU A 376      35.115  29.082  59.212  1.00  0.36           C  
ATOM   2801  C   LEU A 376      33.661  29.084  59.639  1.00  0.36           C  
ATOM   2802  O   LEU A 376      33.366  29.372  60.788  1.00  0.36           O  
ATOM   2803  CB  LEU A 376      35.429  30.393  58.501  1.00  0.36           C  
ATOM   2804  CG  LEU A 376      36.906  30.566  58.205  1.00  0.36           C  
ATOM   2805  CD1 LEU A 376      37.123  31.902  57.534  1.00  0.36           C  
ATOM   2806  CD2 LEU A 376      37.758  30.507  59.458  1.00  0.36           C  
ATOM   2807  N   VAL A 377      32.761  28.691  58.738  1.00  0.33           N  
ATOM   2808  CA  VAL A 377      31.430  28.372  59.314  1.00  0.33           C  
ATOM   2809  C   VAL A 377      31.297  27.267  60.405  1.00  0.33           C  
ATOM   2810  O   VAL A 377      30.713  27.468  61.463  1.00  0.33           O  
ATOM   2811  CB  VAL A 377      30.482  28.130  58.161  1.00  0.33           C  
ATOM   2812  CG1 VAL A 377      29.105  27.669  58.663  1.00  0.33           C  
ATOM   2813  CG2 VAL A 377      30.456  29.403  57.282  1.00  0.33           C  
ATOM   2814  N   LEU A 378      31.943  26.135  60.152  1.00  0.31           N  
ATOM   2815  CA  LEU A 378      32.062  25.146  61.241  1.00  0.31           C  
ATOM   2816  C   LEU A 378      32.661  25.652  62.598  1.00  0.31           C  
ATOM   2817  O   LEU A 378      32.156  25.386  63.683  1.00  0.31           O  
ATOM   2818  CB  LEU A 378      32.955  23.987  60.787  1.00  0.31           C  
ATOM   2819  CG  LEU A 378      32.262  22.750  60.181  1.00  0.31           C  
ATOM   2820  CD1 LEU A 378      31.039  23.106  59.343  1.00  0.31           C  
ATOM   2821  CD2 LEU A 378      33.283  21.879  59.426  1.00  0.31           C  
ATOM   2822  N   ALA A 379      33.736  26.449  62.479  1.00  0.13           N  
ATOM   2823  CA  ALA A 379      34.312  27.197  63.619  1.00  0.13           C  
ATOM   2824  C   ALA A 379      33.324  28.065  64.368  1.00  0.13           C  
ATOM   2825  O   ALA A 379      33.176  28.053  65.578  1.00  0.13           O  
ATOM   2826  CB  ALA A 379      35.508  28.017  63.178  1.00  0.13           C  
ATOM   2827  N   GLY A 380      32.549  28.766  63.579  1.00  0.07           N  
ATOM   2828  CA  GLY A 380      31.461  29.579  64.145  1.00  0.07           C  
ATOM   2829  C   GLY A 380      30.372  28.818  64.906  1.00  0.07           C  
ATOM   2830  O   GLY A 380      29.780  29.264  65.881  1.00  0.07           O  
ATOM   2831  N   CYS A 381      30.122  27.595  64.409  1.00  0.47           N  
ATOM   2832  CA  CYS A 381      29.146  26.726  65.121  1.00  0.47           C  
ATOM   2833  C   CYS A 381      29.510  26.234  66.500  1.00  0.47           C  
ATOM   2834  O   CYS A 381      28.688  26.137  67.382  1.00  0.47           O  
ATOM   2835  CB  CYS A 381      28.742  25.478  64.342  1.00  0.47           C  
ATOM   2836  SG  CYS A 381      27.946  25.830  62.732  1.00  0.47           S  
ATOM   2837  N   ILE A 382      30.789  25.931  66.664  1.00  0.83           N  
ATOM   2838  CA  ILE A 382      31.328  25.572  68.002  1.00  0.83           C  
ATOM   2839  C   ILE A 382      31.980  26.708  68.849  1.00  0.83           C  
ATOM   2840  O   ILE A 382      32.324  26.539  70.008  1.00  0.83           O  
ATOM   2841  CB  ILE A 382      32.347  24.426  67.851  1.00  0.83           C  
ATOM   2842  CG1 ILE A 382      33.565  24.879  66.973  1.00  0.83           C  
ATOM   2843  CG2 ILE A 382      31.570  23.250  67.257  1.00  0.83           C  
ATOM   2844  CD1 ILE A 382      34.813  23.984  67.028  1.00  0.83           C  
ATOM   2845  N   ALA A 383      32.181  27.878  68.239  1.00  0.54           N  
ATOM   2846  CA  ALA A 383      32.762  28.995  68.980  1.00  0.54           C  
ATOM   2847  C   ALA A 383      31.770  29.634  70.000  1.00  0.54           C  
ATOM   2848  O   ALA A 383      30.562  29.533  69.864  1.00  0.54           O  
ATOM   2849  CB  ALA A 383      33.313  30.036  67.998  1.00  0.54           C  
ATOM   2850  N   GLU A 384      32.331  30.281  71.026  1.00  1.00           N  
ATOM   2851  CA  GLU A 384      31.463  30.999  71.974  1.00  1.00           C  
ATOM   2852  C   GLU A 384      31.048  32.369  71.518  1.00  1.00           C  
ATOM   2853  O   GLU A 384      31.854  33.252  71.325  1.00  1.00           O  
ATOM   2854  CB  GLU A 384      32.228  31.111  73.287  1.00  1.00           C  
ATOM   2855  CG  GLU A 384      31.605  31.825  74.490  1.00  1.00           C  
ATOM   2856  CD  GLU A 384      30.240  31.248  74.844  1.00  1.00           C  
ATOM   2857  OE1 GLU A 384      30.173  30.060  75.164  1.00  1.00           O  
ATOM   2858  OE2 GLU A 384      29.248  32.003  74.785  1.00  1.00           O  
ATOM   2859  N   GLY A 385      29.769  32.509  71.358  1.00  0.82           N  
ATOM   2860  CA  GLY A 385      29.275  33.765  70.839  1.00  0.82           C  
ATOM   2861  C   GLY A 385      28.909  33.754  69.358  1.00  0.82           C  
ATOM   2862  O   GLY A 385      28.573  32.759  68.742  1.00  0.82           O  
ATOM   2863  N   THR A 386      29.022  34.937  68.836  1.00  1.00           N  
ATOM   2864  CA  THR A 386      28.710  35.196  67.420  1.00  1.00           C  
ATOM   2865  C   THR A 386      29.936  35.278  66.519  1.00  1.00           C  
ATOM   2866  O   THR A 386      30.874  36.036  66.746  1.00  1.00           O  
ATOM   2867  CB  THR A 386      28.041  36.571  67.268  1.00  1.00           C  
ATOM   2868  OG1 THR A 386      26.954  36.715  68.190  1.00  1.00           O  
ATOM   2869  CG2 THR A 386      27.565  36.877  65.843  1.00  1.00           C  
ATOM   2870  N   THR A 387      29.829  34.522  65.442  1.00  0.26           N  
ATOM   2871  CA  THR A 387      30.831  34.681  64.374  1.00  0.26           C  
ATOM   2872  C   THR A 387      30.184  35.227  63.132  1.00  0.26           C  
ATOM   2873  O   THR A 387      29.103  34.795  62.742  1.00  0.26           O  
ATOM   2874  CB  THR A 387      31.464  33.310  64.086  1.00  0.26           C  
ATOM   2875  OG1 THR A 387      32.199  32.993  65.255  1.00  0.26           O  
ATOM   2876  CG2 THR A 387      32.440  33.163  62.908  1.00  0.26           C  
ATOM   2877  N   VAL A 388      30.843  36.194  62.519  1.00  0.96           N  
ATOM   2878  CA  VAL A 388      30.342  36.571  61.180  1.00  0.96           C  
ATOM   2879  C   VAL A 388      31.359  36.230  60.095  1.00  0.96           C  
ATOM   2880  O   VAL A 388      32.441  36.774  60.005  1.00  0.96           O  
ATOM   2881  CB  VAL A 388      29.978  38.053  61.073  1.00  0.96           C  
ATOM   2882  CG1 VAL A 388      29.397  38.383  59.704  1.00  0.96           C  
ATOM   2883  CG2 VAL A 388      28.944  38.430  62.157  1.00  0.96           C  
ATOM   2884  N   VAL A 389      30.957  35.272  59.293  1.00  0.34           N  
ATOM   2885  CA  VAL A 389      31.826  34.950  58.150  1.00  0.34           C  
ATOM   2886  C   VAL A 389      31.506  35.764  56.911  1.00  0.34           C  
ATOM   2887  O   VAL A 389      30.478  35.607  56.261  1.00  0.34           O  
ATOM   2888  CB  VAL A 389      31.727  33.454  57.832  1.00  0.34           C  
ATOM   2889  CG1 VAL A 389      32.829  33.078  56.806  1.00  0.34           C  
ATOM   2890  CG2 VAL A 389      31.839  32.615  59.127  1.00  0.34           C  
ATOM   2891  N   ASP A 390      32.426  36.654  56.629  1.00  0.96           N  
ATOM   2892  CA  ASP A 390      32.205  37.460  55.431  1.00  0.96           C  
ATOM   2893  C   ASP A 390      32.598  36.761  54.120  1.00  0.96           C  
ATOM   2894  O   ASP A 390      33.436  35.868  54.121  1.00  0.96           O  
ATOM   2895  CB  ASP A 390      33.032  38.718  55.603  1.00  0.96           C  
ATOM   2896  CG  ASP A 390      32.652  39.793  54.599  1.00  0.96           C  
ATOM   2897  OD1 ASP A 390      31.573  39.743  53.974  1.00  0.96           O  
ATOM   2898  OD2 ASP A 390      33.474  40.702  54.430  1.00  0.96           O  
ATOM   2899  N   ARG A 391      31.986  37.225  53.027  1.00  1.00           N  
ATOM   2900  CA  ARG A 391      32.280  36.665  51.692  1.00  1.00           C  
ATOM   2901  C   ARG A 391      31.944  35.199  51.508  1.00  1.00           C  
ATOM   2902  O   ARG A 391      32.641  34.418  50.855  1.00  1.00           O  
ATOM   2903  CB  ARG A 391      33.729  36.907  51.185  1.00  1.00           C  
ATOM   2904  CG  ARG A 391      34.159  38.382  51.188  1.00  1.00           C  
ATOM   2905  CD  ARG A 391      35.402  38.718  50.374  1.00  1.00           C  
ATOM   2906  NE  ARG A 391      35.507  40.180  50.333  1.00  1.00           N  
ATOM   2907  CZ  ARG A 391      36.684  40.819  50.234  1.00  1.00           C  
ATOM   2908  NH1 ARG A 391      37.864  40.180  50.262  1.00  1.00           N  
ATOM   2909  NH2 ARG A 391      36.666  42.150  50.124  1.00  1.00           N  
ATOM   2910  N   ILE A 392      30.771  34.889  52.054  1.00  0.69           N  
ATOM   2911  CA  ILE A 392      30.264  33.512  52.020  1.00  0.69           C  
ATOM   2912  C   ILE A 392      29.836  32.889  50.674  1.00  0.69           C  
ATOM   2913  O   ILE A 392      29.627  31.691  50.501  1.00  0.69           O  
ATOM   2914  CB  ILE A 392      29.172  33.436  53.097  1.00  0.69           C  
ATOM   2915  CG1 ILE A 392      29.206  32.090  53.771  1.00  0.69           C  
ATOM   2916  CG2 ILE A 392      27.731  33.830  52.659  1.00  0.69           C  
ATOM   2917  CD1 ILE A 392      30.544  31.800  54.480  1.00  0.69           C  
ATOM   2918  N   TYR A 393      29.811  33.766  49.674  1.00  1.00           N  
ATOM   2919  CA  TYR A 393      29.568  33.268  48.299  1.00  1.00           C  
ATOM   2920  C   TYR A 393      30.537  32.154  47.925  1.00  1.00           C  
ATOM   2921  O   TYR A 393      30.170  31.198  47.275  1.00  1.00           O  
ATOM   2922  CB  TYR A 393      29.589  34.432  47.235  1.00  1.00           C  
ATOM   2923  CG  TYR A 393      30.977  34.904  46.862  1.00  1.00           C  
ATOM   2924  CD1 TYR A 393      31.652  34.150  45.862  1.00  1.00           C  
ATOM   2925  CD2 TYR A 393      31.611  35.987  47.523  1.00  1.00           C  
ATOM   2926  CE1 TYR A 393      32.964  34.509  45.492  1.00  1.00           C  
ATOM   2927  CE2 TYR A 393      32.904  36.356  47.133  1.00  1.00           C  
ATOM   2928  CZ  TYR A 393      33.578  35.602  46.138  1.00  1.00           C  
ATOM   2929  OH  TYR A 393      34.818  35.989  45.701  1.00  1.00           O  
ATOM   2930  N   HIS A 394      31.759  32.251  48.433  1.00  0.50           N  
ATOM   2931  CA  HIS A 394      32.685  31.129  48.233  1.00  0.50           C  
ATOM   2932  C   HIS A 394      32.119  29.741  48.529  1.00  0.50           C  
ATOM   2933  O   HIS A 394      32.204  28.793  47.755  1.00  0.50           O  
ATOM   2934  CB  HIS A 394      33.887  31.324  49.137  1.00  0.50           C  
ATOM   2935  CG  HIS A 394      34.779  32.434  48.636  1.00  0.50           C  
ATOM   2936  ND1 HIS A 394      35.042  33.534  49.356  1.00  0.50           N  
ATOM   2937  CD2 HIS A 394      35.539  32.466  47.472  1.00  0.50           C  
ATOM   2938  CE1 HIS A 394      35.993  34.284  48.707  1.00  0.50           C  
ATOM   2939  NE2 HIS A 394      36.273  33.610  47.549  1.00  0.50           N  
ATOM   2940  N   ILE A 395      31.426  29.664  49.669  1.00  0.56           N  
ATOM   2941  CA  ILE A 395      30.755  28.379  49.994  1.00  0.56           C  
ATOM   2942  C   ILE A 395      29.773  27.831  48.965  1.00  0.56           C  
ATOM   2943  O   ILE A 395      29.596  26.649  48.729  1.00  0.56           O  
ATOM   2944  CB  ILE A 395      30.100  28.486  51.426  1.00  0.56           C  
ATOM   2945  CG1 ILE A 395      30.223  27.263  52.341  1.00  0.56           C  
ATOM   2946  CG2 ILE A 395      28.637  28.965  51.484  1.00  0.56           C  
ATOM   2947  CD1 ILE A 395      30.230  27.667  53.841  1.00  0.56           C  
ATOM   2948  N   ASP A 396      29.111  28.749  48.312  1.00  0.96           N  
ATOM   2949  CA  ASP A 396      28.081  28.264  47.388  1.00  0.96           C  
ATOM   2950  C   ASP A 396      28.677  27.651  46.115  1.00  0.96           C  
ATOM   2951  O   ASP A 396      28.011  26.973  45.342  1.00  0.96           O  
ATOM   2952  CB  ASP A 396      27.173  29.454  47.011  1.00  0.96           C  
ATOM   2953  CG  ASP A 396      26.408  30.036  48.208  1.00  0.96           C  
ATOM   2954  OD1 ASP A 396      26.085  29.306  49.142  1.00  0.96           O  
ATOM   2955  OD2 ASP A 396      26.137  31.221  48.201  1.00  0.96           O  
ATOM   2956  N   ARG A 397      29.986  27.857  45.932  1.00  0.05           N  
ATOM   2957  CA  ARG A 397      30.648  27.125  44.837  1.00  0.05           C  
ATOM   2958  C   ARG A 397      30.723  25.612  45.028  1.00  0.05           C  
ATOM   2959  O   ARG A 397      30.836  24.839  44.093  1.00  0.05           O  
ATOM   2960  CB  ARG A 397      32.091  27.614  44.617  1.00  0.05           C  
ATOM   2961  CG  ARG A 397      32.315  29.107  44.389  1.00  0.05           C  
ATOM   2962  CD  ARG A 397      33.793  29.354  44.023  1.00  0.05           C  
ATOM   2963  NE  ARG A 397      34.169  28.596  42.801  1.00  0.05           N  
ATOM   2964  CZ  ARG A 397      35.394  28.069  42.660  1.00  0.05           C  
ATOM   2965  NH1 ARG A 397      36.354  28.262  43.551  1.00  0.05           N  
ATOM   2966  NH2 ARG A 397      35.679  27.359  41.580  1.00  0.05           N  
ATOM   2967  N   GLY A 398      30.702  25.246  46.291  1.00  0.04           N  
ATOM   2968  CA  GLY A 398      30.933  23.806  46.544  1.00  0.04           C  
ATOM   2969  C   GLY A 398      29.953  23.054  47.408  1.00  0.04           C  
ATOM   2970  O   GLY A 398      29.958  21.842  47.443  1.00  0.04           O  
ATOM   2971  N   TYR A 399      29.091  23.790  48.111  1.00  0.07           N  
ATOM   2972  CA  TYR A 399      28.067  23.158  48.960  1.00  0.07           C  
ATOM   2973  C   TYR A 399      26.659  23.555  48.597  1.00  0.07           C  
ATOM   2974  O   TYR A 399      26.315  24.717  48.683  1.00  0.07           O  
ATOM   2975  CB  TYR A 399      28.247  23.504  50.464  1.00  0.07           C  
ATOM   2976  CG  TYR A 399      29.623  23.144  50.963  1.00  0.07           C  
ATOM   2977  CD1 TYR A 399      30.709  24.016  50.729  1.00  0.07           C  
ATOM   2978  CD2 TYR A 399      29.797  21.921  51.657  1.00  0.07           C  
ATOM   2979  CE1 TYR A 399      31.983  23.645  51.185  1.00  0.07           C  
ATOM   2980  CE2 TYR A 399      31.076  21.556  52.137  1.00  0.07           C  
ATOM   2981  CZ  TYR A 399      32.164  22.418  51.905  1.00  0.07           C  
ATOM   2982  OH  TYR A 399      33.408  22.123  52.428  1.00  0.07           O  
ATOM   2983  N   GLU A 400      25.871  22.593  48.196  1.00  0.90           N  
ATOM   2984  CA  GLU A 400      24.430  22.876  48.105  1.00  0.90           C  
ATOM   2985  C   GLU A 400      23.715  22.999  49.473  1.00  0.90           C  
ATOM   2986  O   GLU A 400      23.773  22.167  50.355  1.00  0.90           O  
ATOM   2987  CB  GLU A 400      23.765  21.782  47.292  1.00  0.90           C  
ATOM   2988  CG  GLU A 400      22.261  22.040  47.194  1.00  0.90           C  
ATOM   2989  CD  GLU A 400      21.527  21.137  46.231  1.00  0.90           C  
ATOM   2990  OE1 GLU A 400      22.132  20.253  45.606  1.00  0.90           O  
ATOM   2991  OE2 GLU A 400      20.315  21.347  46.100  1.00  0.90           O  
ATOM   2992  N   ARG A 401      23.061  24.116  49.627  1.00  1.00           N  
ATOM   2993  CA  ARG A 401      22.309  24.311  50.868  1.00  1.00           C  
ATOM   2994  C   ARG A 401      23.036  24.053  52.195  1.00  1.00           C  
ATOM   2995  O   ARG A 401      22.483  23.369  53.046  1.00  1.00           O  
ATOM   2996  CB  ARG A 401      21.048  23.467  50.806  1.00  1.00           C  
ATOM   2997  CG  ARG A 401      20.135  24.136  49.798  1.00  1.00           C  
ATOM   2998  CD  ARG A 401      18.658  23.797  50.060  1.00  1.00           C  
ATOM   2999  NE  ARG A 401      18.326  22.399  49.776  1.00  1.00           N  
ATOM   3000  CZ  ARG A 401      17.742  21.609  50.689  1.00  1.00           C  
ATOM   3001  NH1 ARG A 401      17.597  21.984  51.963  1.00  1.00           N  
ATOM   3002  NH2 ARG A 401      17.298  20.407  50.310  1.00  1.00           N  
ATOM   3003  N   ILE A 402      24.263  24.581  52.326  1.00  0.76           N  
ATOM   3004  CA  ILE A 402      25.027  24.251  53.546  1.00  0.76           C  
ATOM   3005  C   ILE A 402      24.313  24.682  54.842  1.00  0.76           C  
ATOM   3006  O   ILE A 402      24.286  23.974  55.835  1.00  0.76           O  
ATOM   3007  CB  ILE A 402      26.479  24.816  53.489  1.00  0.76           C  
ATOM   3008  CG1 ILE A 402      27.448  24.377  54.574  1.00  0.76           C  
ATOM   3009  CG2 ILE A 402      26.575  26.339  53.476  1.00  0.76           C  
ATOM   3010  CD1 ILE A 402      27.636  22.888  54.667  1.00  0.76           C  
ATOM   3011  N   GLU A 403      23.699  25.869  54.720  1.00  1.00           N  
ATOM   3012  CA  GLU A 403      22.952  26.523  55.797  1.00  1.00           C  
ATOM   3013  C   GLU A 403      21.834  25.669  56.317  1.00  1.00           C  
ATOM   3014  O   GLU A 403      21.743  25.475  57.513  1.00  1.00           O  
ATOM   3015  CB  GLU A 403      22.361  27.879  55.343  1.00  1.00           C  
ATOM   3016  CG  GLU A 403      21.881  28.663  56.558  1.00  1.00           C  
ATOM   3017  CD  GLU A 403      20.999  29.859  56.247  1.00  1.00           C  
ATOM   3018  OE1 GLU A 403      20.658  30.071  55.084  1.00  1.00           O  
ATOM   3019  OE2 GLU A 403      20.654  30.582  57.192  1.00  1.00           O  
ATOM   3020  N   ASP A 404      21.042  25.135  55.352  1.00  1.00           N  
ATOM   3021  CA  ASP A 404      19.988  24.133  55.624  1.00  1.00           C  
ATOM   3022  C   ASP A 404      20.381  22.792  56.184  1.00  1.00           C  
ATOM   3023  O   ASP A 404      19.869  22.360  57.198  1.00  1.00           O  
ATOM   3024  CB  ASP A 404      19.109  23.888  54.412  1.00  1.00           C  
ATOM   3025  CG  ASP A 404      18.365  25.152  54.047  1.00  1.00           C  
ATOM   3026  OD1 ASP A 404      18.269  26.076  54.860  1.00  1.00           O  
ATOM   3027  OD2 ASP A 404      17.903  25.234  52.909  1.00  1.00           O  
ATOM   3028  N   LYS A 405      21.355  22.174  55.512  1.00  0.67           N  
ATOM   3029  CA  LYS A 405      22.026  21.022  56.114  1.00  0.67           C  
ATOM   3030  C   LYS A 405      22.575  21.219  57.553  1.00  0.67           C  
ATOM   3031  O   LYS A 405      22.228  20.492  58.471  1.00  0.67           O  
ATOM   3032  CB  LYS A 405      23.092  20.551  55.125  1.00  0.67           C  
ATOM   3033  CG  LYS A 405      22.452  20.216  53.750  1.00  0.67           C  
ATOM   3034  CD  LYS A 405      23.391  19.458  52.749  1.00  0.67           C  
ATOM   3035  CE  LYS A 405      22.822  19.028  51.340  1.00  0.67           C  
ATOM   3036  NZ  LYS A 405      23.677  17.991  50.692  1.00  0.67           N  
ATOM   3037  N   LEU A 406      23.366  22.278  57.765  1.00  0.26           N  
ATOM   3038  CA  LEU A 406      23.827  22.534  59.153  1.00  0.26           C  
ATOM   3039  C   LEU A 406      22.741  22.846  60.188  1.00  0.26           C  
ATOM   3040  O   LEU A 406      22.755  22.349  61.312  1.00  0.26           O  
ATOM   3041  CB  LEU A 406      24.856  23.660  59.176  1.00  0.26           C  
ATOM   3042  CG  LEU A 406      26.219  23.193  58.648  1.00  0.26           C  
ATOM   3043  CD1 LEU A 406      27.031  24.446  58.358  1.00  0.26           C  
ATOM   3044  CD2 LEU A 406      26.964  22.230  59.585  1.00  0.26           C  
ATOM   3045  N   ARG A 407      21.761  23.648  59.733  1.00  1.00           N  
ATOM   3046  CA  ARG A 407      20.548  23.896  60.517  1.00  1.00           C  
ATOM   3047  C   ARG A 407      19.814  22.641  60.982  1.00  1.00           C  
ATOM   3048  O   ARG A 407      19.492  22.428  62.141  1.00  1.00           O  
ATOM   3049  CB  ARG A 407      19.653  24.793  59.687  1.00  1.00           C  
ATOM   3050  CG  ARG A 407      18.474  25.313  60.482  1.00  1.00           C  
ATOM   3051  CD  ARG A 407      18.303  26.782  60.218  1.00  1.00           C  
ATOM   3052  NE  ARG A 407      17.952  27.002  58.826  1.00  1.00           N  
ATOM   3053  CZ  ARG A 407      18.420  28.108  58.260  1.00  1.00           C  
ATOM   3054  NH1 ARG A 407      19.232  28.965  58.876  1.00  1.00           N  
ATOM   3055  NH2 ARG A 407      17.960  28.418  57.051  1.00  1.00           N  
ATOM   3056  N   ALA A 408      19.670  21.779  60.028  1.00  1.00           N  
ATOM   3057  CA  ALA A 408      19.176  20.460  60.386  1.00  1.00           C  
ATOM   3058  C   ALA A 408      20.010  19.626  61.383  1.00  1.00           C  
ATOM   3059  O   ALA A 408      19.548  18.677  61.999  1.00  1.00           O  
ATOM   3060  CB  ALA A 408      18.909  19.683  59.095  1.00  1.00           C  
ATOM   3061  N   LEU A 409      21.254  20.028  61.575  1.00  0.75           N  
ATOM   3062  CA  LEU A 409      22.046  19.342  62.615  1.00  0.75           C  
ATOM   3063  C   LEU A 409      22.095  20.064  63.952  1.00  0.75           C  
ATOM   3064  O   LEU A 409      22.821  19.738  64.869  1.00  0.75           O  
ATOM   3065  CB  LEU A 409      23.512  19.092  62.118  1.00  0.75           C  
ATOM   3066  CG  LEU A 409      23.663  18.194  60.843  1.00  0.75           C  
ATOM   3067  CD1 LEU A 409      24.999  18.491  60.149  1.00  0.75           C  
ATOM   3068  CD2 LEU A 409      23.444  16.709  61.116  1.00  0.75           C  
ATOM   3069  N   GLY A 410      21.316  21.111  63.995  1.00  0.71           N  
ATOM   3070  CA  GLY A 410      21.445  21.884  65.211  1.00  0.71           C  
ATOM   3071  C   GLY A 410      22.132  23.228  65.118  1.00  0.71           C  
ATOM   3072  O   GLY A 410      22.155  23.953  66.096  1.00  0.71           O  
ATOM   3073  N   ALA A 411      22.693  23.604  63.971  1.00  0.62           N  
ATOM   3074  CA  ALA A 411      23.322  24.956  63.993  1.00  0.62           C  
ATOM   3075  C   ALA A 411      22.411  26.196  63.991  1.00  0.62           C  
ATOM   3076  O   ALA A 411      21.304  26.245  63.477  1.00  0.62           O  
ATOM   3077  CB  ALA A 411      24.405  25.149  62.903  1.00  0.62           C  
ATOM   3078  N   ASN A 412      22.931  27.220  64.592  1.00  1.00           N  
ATOM   3079  CA  ASN A 412      22.223  28.482  64.521  1.00  1.00           C  
ATOM   3080  C   ASN A 412      22.934  29.409  63.523  1.00  1.00           C  
ATOM   3081  O   ASN A 412      23.891  30.099  63.871  1.00  1.00           O  
ATOM   3082  CB  ASN A 412      22.258  29.004  65.958  1.00  1.00           C  
ATOM   3083  CG  ASN A 412      21.447  30.256  66.199  1.00  1.00           C  
ATOM   3084  OD1 ASN A 412      20.918  30.464  67.270  1.00  1.00           O  
ATOM   3085  ND2 ASN A 412      21.341  31.124  65.246  1.00  1.00           N  
ATOM   3086  N   ILE A 413      22.441  29.364  62.284  1.00  0.24           N  
ATOM   3087  CA  ILE A 413      23.044  30.167  61.215  1.00  0.24           C  
ATOM   3088  C   ILE A 413      22.053  31.087  60.569  1.00  0.24           C  
ATOM   3089  O   ILE A 413      20.930  30.703  60.304  1.00  0.24           O  
ATOM   3090  CB  ILE A 413      23.681  29.327  60.093  1.00  0.24           C  
ATOM   3091  CG1 ILE A 413      24.640  28.295  60.652  1.00  0.24           C  
ATOM   3092  CG2 ILE A 413      24.500  30.175  59.115  1.00  0.24           C  
ATOM   3093  CD1 ILE A 413      25.590  27.716  59.595  1.00  0.24           C  
ATOM   3094  N   GLU A 414      22.537  32.287  60.287  1.00  1.00           N  
ATOM   3095  CA  GLU A 414      21.804  33.203  59.428  1.00  1.00           C  
ATOM   3096  C   GLU A 414      22.605  33.731  58.218  1.00  1.00           C  
ATOM   3097  O   GLU A 414      23.699  34.256  58.303  1.00  1.00           O  
ATOM   3098  CB  GLU A 414      21.337  34.342  60.362  1.00  1.00           C  
ATOM   3099  CG  GLU A 414      20.214  35.184  59.776  1.00  1.00           C  
ATOM   3100  CD  GLU A 414      20.102  36.550  60.448  1.00  1.00           C  
ATOM   3101  OE1 GLU A 414      20.625  36.742  61.563  1.00  1.00           O  
ATOM   3102  OE2 GLU A 414      19.485  37.429  59.822  1.00  1.00           O  
ATOM   3103  N   ARG A 415      21.992  33.606  57.072  1.00  1.00           N  
ATOM   3104  CA  ARG A 415      22.524  34.350  55.918  1.00  1.00           C  
ATOM   3105  C   ARG A 415      22.103  35.840  55.824  1.00  1.00           C  
ATOM   3106  O   ARG A 415      20.937  36.200  55.815  1.00  1.00           O  
ATOM   3107  CB  ARG A 415      22.096  33.594  54.654  1.00  1.00           C  
ATOM   3108  CG  ARG A 415      22.912  34.026  53.445  1.00  1.00           C  
ATOM   3109  CD  ARG A 415      22.792  33.053  52.271  1.00  1.00           C  
ATOM   3110  NE  ARG A 415      23.727  33.528  51.255  1.00  1.00           N  
ATOM   3111  CZ  ARG A 415      24.440  32.720  50.477  1.00  1.00           C  
ATOM   3112  NH1 ARG A 415      24.322  31.400  50.565  1.00  1.00           N  
ATOM   3113  NH2 ARG A 415      25.239  33.295  49.592  1.00  1.00           N  
ATOM   3114  N   VAL A 416      23.104  36.703  55.793  1.00  1.00           N  
ATOM   3115  CA  VAL A 416      22.766  38.130  55.802  1.00  1.00           C  
ATOM   3116  C   VAL A 416      23.355  38.939  54.653  1.00  1.00           C  
ATOM   3117  O   VAL A 416      24.501  38.769  54.289  1.00  1.00           O  
ATOM   3118  CB  VAL A 416      23.202  38.726  57.141  1.00  1.00           C  
ATOM   3119  CG1 VAL A 416      23.038  40.245  57.177  1.00  1.00           C  
ATOM   3120  CG2 VAL A 416      22.376  38.164  58.297  1.00  1.00           C  
ATOM   3121  N   LYS A 417      22.499  39.809  54.079  1.00  1.00           N  
ATOM   3122  CA  LYS A 417      22.884  40.625  52.917  1.00  1.00           C  
ATOM   3123  C   LYS A 417      24.287  41.175  52.935  1.00  1.00           C  
ATOM   3124  O   LYS A 417      25.071  40.788  52.090  1.00  1.00           O  
ATOM   3125  CB  LYS A 417      21.917  41.788  52.667  1.00  1.00           C  
ATOM   3126  CG  LYS A 417      22.364  42.649  51.466  1.00  1.00           C  
ATOM   3127  CD  LYS A 417      21.729  44.049  51.481  1.00  1.00           C  
ATOM   3128  CE  LYS A 417      22.427  45.129  50.626  1.00  1.00           C  
ATOM   3129  NZ  LYS A 417      21.704  46.410  50.793  1.00  1.00           N  
ATOM   3130  N   GLY A 418      24.547  42.063  53.851  1.00  1.00           N  
ATOM   3131  CA  GLY A 418      25.807  42.776  53.739  1.00  1.00           C  
ATOM   3132  C   GLY A 418      25.905  43.790  54.856  1.00  1.00           C  
ATOM   3133  O   GLY A 418      25.054  43.734  55.763  1.00  1.00           O  
