# Supplementary material for: Deep mutational scanning of essential bacterial proteins can guide antibiotic development
Source: Nat Commun. 2023 Jan 16;14:241. doi: 10.1038/s41467-023-35940-3 (PMC9842644; doi:10.1038/s41467-023-35940-3)
Supplement: Supplementary file 12 — Source Data [file 41467_2023_35940_MOESM12_ESM.xlsx]

## Sheet: Figure7
Figure 7A
Library	Total CFUs/ml in library	Compound & concentration	Concentration	Resistant CFUs/ml in library	Resistant CFUs/Total CFUs
FabZ	6.26667e+08	PF-04753299	4x MIC	3088000	0.00492766
			8x MIC	1104000	0.0017617
			32x MIC	4720	7.53191e-06
		CHIR-090	4x MIC	20000000	0.0319149
			8x MIC	23000000	0.0367021
			32x MIC	953333	0.00152128
LpxC	3.86667e+08	PF-04753299	4x MIC	25748.5	6.65908e-05
			8x MIC	10512.7	2.7188e-05
			32x MIC	31.1814	8.06415e-08
		CHIR-090	4x MIC	174000000	0.45
			8x MIC	54000000	0.139655
			32x MIC	990	2.56034e-06
MurA	760000000	Fosfomycin	4x MIC	1137.13	1.49622e-06
			8x MIC	229.845	3.02427e-07
			32x MIC	2.06683	2.71952e-09
wt (checking for spontaneous resistant mutants)	3780000000	Fosfomycin	4x MIC	860	2.27513e-07
			8x MIC	650	1.71958e-07
			32x MIC	62	1.64021e-08
		PF-04753299	4x MIC	59	1.56085e-08
			8x MIC	32.5	8.59788e-09
			32x MIC	< 5,00E-01	< 5,00E-01
		CHIR-090	4x MIC	911	2.41005e-07
			8x MIC	152	4.02116e-08
			32x MIC	8	2.1164e-09
Figure 7F
Library	Compound	1 SNP resistant mutations	2 SNPs	3 SNPs
FabZ	PF-04753299	6	14	4
	CHIR-090	11	16	6
LpxC	PF-04753299	4	7	5
	CHIR-090	5	12	5
MurA	Fosfomycin	0	0	0
Figure 7G
Compound	1 SNP resistant mutations	2 SNPs	3 SNPs
PF-04753299	10	21	9
CHIR-090	16	28	11
Fosfomycin	0	0	0

## Sheet: Table S1
Table S1
	MIC value (µg/ml)
	Biological repeat 1		Biological repeat 2		Biological repeat 3
MurA edit	Technical rep 1	Technical rep 2	Technical rep 1	Technical rep 2	Technical rep 1	Technical rep 2	Reported MIC value (µg/ml)
wt	8	8	8	16	8	32	8
MurA V16M	8	4	8	8	8	32	8
MurA D51A	4	4	8	8	4	4	4
MurA V228I	4	4	8	4	16	4	4
MurA R267E	4	4	8	8	2	8	8
MurA I402W	4	4	4	8	4	8	4
